# Supplementary material for: Multiomic profiling of responses to clinical and novel bisphosphonates reveals extraskeletal effects on ageing related signatures
Source: Signal Transduct Target Ther. 2026 Jul 15;11:277. doi: 10.1038/s41392-026-02799-x (PMC13370019; doi:10.1038/s41392-026-02799-x)
Supplement: Supplementary file 2 — Data.S1 [file 41392_2026_2799_MOESM2_ESM.xlsx]

## Sheet: 0 vs 18 mths
TargetFullName	Target	UniProt	EntrezGeneID	EntrezGeneSymbol	log2FC	adj.P.Val
Tropomodulin-3	TMOD3	Q9NYL9	29766	TMOD3	-0.974297	1.17817e-19
Calcium/calmodulin-dependent protein kinase type II subunit delta	CAMK2D	Q13557	817	CAMK2D	-0.946842	1.45931e-19
TRAF family member-associated NF-kappa-B activator	TANK	Q92844	10010	TANK	-1.37347	1.26223e-18
Actin-binding LIM protein 3	ABLM3	O94929	22885	ABLIM3	-0.87781	3.93889e-17
Cell differentiation protein RCD1 homolog	RCD1	Q92600	9125	RQCD1	-1.2764	8.66624e-17
Syntaxin-8	STX8	Q9UNK0	9482	STX8	-1.03399	8.88532e-17
Calcium/calmodulin-dependent protein kinase type II subunit beta	CAMK2B	Q13554	816	CAMK2B	-1.15962	1.46888e-16
Ski-like protein	SKIL	P12757		SKIL	-0.609717	2.69224e-16
Liprin-alpha-1	LIPA1	Q13136		PPFIA1	-1.40625	3.74004e-16
Tropomodulin-2	TMOD2	Q9NZR1		TMOD2	-1.45724	3.74004e-16
Leukotriene B4 receptor 1	LT4R1	Q15722	1241	LTB4R	-1.36111	4.0666e-16
Vesicle transport through interaction with t-SNAREs homolog 1B	Vti1-rp1	Q9UEU0	10490	VTI1B	-1.33975	7.19412e-16
CCR4-NOT transcription complex subunit 1	CNOT1	A5YKK6		CNOT1	-0.981853	9.19042e-16
Tyrosine-protein kinase Fyn	FYN	P06241	2534	FYN	-1.43226	1.36846e-15
Sarcolemmal membrane-associated protein	SLMAP	Q14BN4	7871	SLMAP	-0.879382	1.55436e-15
Ubiquitin-conjugating enzyme E2 S	UBE2S	Q16763	27338	UBE2S	-1.04867	3.07782e-15
Tripartite motif-containing protein 3	TRIM3	O75382		TRIM3	-1.04457	3.07782e-15
Kinesin light chain 1	KLC1	Q07866		KLC1	-1.63432	3.14829e-15
Poly(A) polymerase gamma	PAPOG	Q9BWT3	64895	PAPOLG	-0.95192	6.09055e-15
COMM domain-containing protein 7	COMMD7	Q86VX2	149951	COMMD7	-0.510411	6.09055e-15
Derlin-1	DERL1	Q9BUN8	79139	DERL1	-1.09232	6.09055e-15
Sorting nexin-8	SNX8	Q9Y5X2	29886	SNX8	-1.04552	6.34177e-15
Syntaxin-4	STX4	Q12846	6810	STX4	-1.1104	7.58376e-15
Vesicle-associated membrane protein-associated protein A	VAPA	Q9P0L0	9218	VAPA	-1.26605	1.18866e-14
SHC-transforming protein 1	SHC1	P29353	6464	SHC1	-0.820341	1.46932e-14
Rho GTPase-activating protein 25	RHG25	P42331	9938	ARHGAP25	-0.632188	1.46932e-14
Phosphoglycerate kinase 1	phosphoglycerate kinase 1	P00558	5230	PGK1	-0.628912	1.67017e-14
Protein flightless-1 homolog	FLII	Q13045	2314	FLII	-1.16209	1.67017e-14
Protein HEXIM2	HEXI2	Q96MH2		HEXIM2	-0.586451	1.98302e-14
Vigilin	VIGLN	Q00341	3069	HDLBP	-0.623761	3.49573e-14
Calcium/calmodulin-dependent protein kinase type II subunit alpha	CAMK2A	Q9UQM7	815	CAMK2A	-0.642989	4.51951e-14
Protein kinase C theta type	KPCT	Q04759	5588	PRKCQ	-1.11825	4.98106e-14
Ubiquitin-like protein 4A	UBL4A	P11441		UBL4A	-0.904414	5.34487e-14
Syntaxin-12	STX12	Q86Y82	23673	STX12	-0.534753	5.71634e-14
Casein kinase I isoform gamma-2	CSNK1G2	P78368	1455	CSNK1G2	-0.623534	7.79943e-14
Receptor-transporting protein 4	RTP4	Q96DX8	64108	RTP4	-1.07307	7.82222e-14
Clathrin interactor 1	EPN4	Q14677	9685	CLINT1	-1.40264	1.05569e-13
Oligophrenin-1	Oligophrenin-1	O60890	4983	OPHN1	-1.34567	1.05569e-13
Moesin	Moesin	P26038	4478	MSN	-0.667394	1.09226e-13
Smoothelin	SMTN	P53814	6525	SMTN	-1.39404	1.11684e-13
Fragile X mental retardation protein 1	FMR1	Q06787	2332	FMR1	-0.758149	1.49099e-13
Tyrosine-protein kinase Tec	TEC	P42680	7006	TEC	-0.564267	1.97917e-13
Chondroadherin	CHAD	O15335	1101	CHAD	-0.57908	1.97917e-13
Syntaxin-7	Syntaxin-7	O15400	8417	STX7	-0.567336	2.08526e-13
Calcium uptake protein 2, mitochondrial	EFHA1	Q8IYU8	221154	EFHA1	-1.16399	2.80947e-13
AP-4 complex subunit mu-1	AP4M1	O00189	9179	AP4M1	-0.549142	2.82614e-13
Vacuolar protein-sorting-associated protein 25	VPS25	Q9BRG1	84313	VPS25	-0.908508	3.14751e-13
Integrin alpha-I: beta-1 complex	Integrin a1b1	P56199, P05556	3672 3688	ITGA1 ITGB1	-0.642671	3.46368e-13
Tyrosine-protein phosphatase non-receptor type 11	SHP-2	Q06124	5781	PTPN11	-0.412195	4.5636e-13
Ribosome-binding protein 1	RRBP1	Q9P2E9	6238	RRBP1	-0.733116	5.20648e-13
E3 ubiquitin-protein ligase CBL	CBL	P22681	867	CBL	-0.773081	6.47436e-13
Serglycin	Platelet proteoglycan	P10124	5552	SRGN	-0.697678	8.12623e-13
AMMECR1-like protein	AMERL	Q6DCA0	83607	AMMECR1L	-0.370157	8.19916e-13
Proto-oncogene vav	VAV	P15498	7409	VAV1	-1.25496	9.5364e-13
RAF proto-oncogene serine/threonine-protein kinase	c-Raf	P04049	5894	RAF1	-0.522997	1.01836e-12
Complement C3b, inactivated	iC3b	P01024	718	C3	0.515886	1.18901e-12
Hepatocyte growth factor-regulated tyrosine kinase substrate	HGS	O14964	9146	HGS	-1.11545	1.20441e-12
26S proteasome non-ATPase regulatory subunit 11	PSD11	O00231	5717	PSMD11	-0.7229	1.56245e-12
E3 ubiquitin-protein ligase DTX3L	DTX3L	Q8TDB6		DTX3L	-0.497109	2.38548e-12
Nucleoside diphosphate kinase A	Nucleoside diphosphate kinase A	P15531	4830	NME1	-0.561401	2.59537e-12
Serine-rich single-pass membrane protein 1	CG045	Q8WWF3	136263	SSMEM1	-0.853886	3.01041e-12
Melanocortin-2 receptor accessory protein 2	MRAP2	Q96G30	112609	MRAP2	-0.433209	3.04491e-12
Tyrosine-protein kinase Fer	FER	P16591	2241	FER	-1.56889	3.04491e-12
Docking protein 1	DOK1	Q99704		DOK1	-0.674798	4.08828e-12
Protocadherin alpha-C1	PCDC1	Q9H158	56135	PCDHAC1	-0.383719	4.35293e-12
Unconventional myosin-VI	MYO6	Q9UM54	4646	MYO6	-0.627027	4.47875e-12
Methionine aminopeptidase 1	METAP1	P53582	23173	METAP1	-1.3552	4.47875e-12
Disks large homolog 2	DLG2	Q15700	1740	DLG2	-0.752549	4.5967e-12
Guanine nucleotide exchange factor DBS	MCF2L	O15068	23263	MCF2L	-0.406167	4.92754e-12
Talin-2	TLN2	Q9Y4G6	83660	TLN2	-0.517477	4.95389e-12
AMP Kinase (alpha2beta2gamma1)	AMPK a2b2g1	P54646 O43741 P54619	5563 5565 5571	PRKAA2 PRKAB2 PRKAG1	-1.12331	6.66306e-12
FAS-associated factor 2	FAF2	Q96CS3	23197	FAF2	-1.11007	8.91019e-12
Casein kinase I isoform gamma-2	CSNK1G2	P78368	1455	CSNK1G2	-1.07929	1.07457e-11
Cas scaffolding protein family member 4	CT032	Q9NQ75	57091	CASS4	-0.380242	1.1378e-11
Alpha-taxilin	TXLNA	P40222	200081	TXLNA	-0.516351	1.1378e-11
C4a anaphylatoxin	C4a	P0C0L4 P0C0L5	720 721	C4A C4B	0.86881	1.22373e-11
SH3 and multiple ankyrin repeat domains protein 3	SHAN3	Q9BYB0		SHANK3	-0.602081	1.22373e-11
Death-associated protein kinase 1	DAPK1	P53355	1612	DAPK1	-0.551042	1.2536e-11
Serum amyloid P-component	SAP	P02743	325	APCS	0.45875	1.27823e-11
Filamin-A	filamin A	P21333	2316	FLNA	-1.05731	1.3089e-11
Signal transducer and activator of transcription 3	STAT3	P40763	6774	STAT3	-0.832661	1.76758e-11
Protein MRVI1	MRVI1	Q9Y6F6	10335	MRVI1	-1.12198	1.91948e-11
NEDD4-like E3 ubiquitin-protein ligase WWP1	WWP1	Q9H0M0	11059	WWP1	-0.875939	2.02101e-11
Arf-GAP with coiled-coil, ANK repeat and PH domain-containing protein 2	CENB2	Q15057	23527	ACAP2	-0.514335	3.48498e-11
Ezrin	Ezrin	P15311	7430	EZR	-0.551464	3.64302e-11
Signal transducer and activator of transcription 6	STAT6	P42226	6778	STAT6	-0.629675	3.93897e-11
Signaling lymphocytic activation molecule	SLAF1	Q13291	6504	SLAMF1	0.381144	4.6728e-11
Forkhead box protein O3	FOXO3A	O43524	2309	FOXO3	-0.570036	4.68921e-11
AMP deaminase 2	AMPD2	Q01433	271	AMPD2	-1.37187	4.70704e-11
Interferon regulatory factor 6	IRF6	O14896	3664	IRF6	-0.740186	5.76518e-11
Arfaptin-1	ARFP1	P53367	27236	ARFIP1	-0.923621	5.97882e-11
SHC-transforming protein 1	SHC1	P29353	6464	SHC1	-0.625825	7.14434e-11
Ran-binding protein 3	RANB3	Q9H6Z4	8498	RANBP3	-0.35694	7.35067e-11
RISC-loading complex subunit TARBP2	TRBP2	Q15633	6895	TARBP2	-0.335538	7.53573e-11
Tyrosine-protein kinase Fgr	FGR	P09769	2268	FGR	-0.748725	9.45443e-11
Transcription factor MafG	MAFG	O15525	4097	MAFG	-0.456198	1.42216e-10
Forkhead box protein M1	FOXM1	Q08050	2305	FOXM1	-0.867184	1.42216e-10
Aminopeptidase B	AMPB	Q9H4A4	6051	RNPEP	0.523983	1.57612e-10
Calpain small subunit 1	CPNS1	P04632	826	CAPNS1	-0.420324	1.82839e-10
BAG family molecular chaperone regulator 2	BAG-2	O95816	9532	BAG2	-0.268179	2.26371e-10
Thymidine phosphorylase	TP	P19971	1890	TYMP	-0.534405	2.26371e-10
Ectonucleotide pyrophosphatase/phosphodiesterase family member 7	ENPP7	Q6UWV6	339221	ENPP7	0.544144	2.30193e-10
Tyrosine-protein kinase Lyn, isoform B	LYNB	P07948	4067	LYN	-0.892219	2.50167e-10
Glutathione peroxidase 1	Glutathione peroxidase	P07203	2876	GPX1	-0.600436	2.50167e-10
Ubiquitin-protein ligase E3A	UBE3A	Q05086		UBE3A	-0.47264	2.50167e-10
Collagen type IV alpha-3-binding protein	C43BP	Q9Y5P4	10087	COL4A3BP	-0.721796	2.76942e-10
Vesicle-trafficking protein SEC22a	SC22A	Q96IW7		SEC22A	-0.586059	2.80211e-10
PIK3CA/PIK3R1	PIK3CA/PIK3R1	P42336 P27986	5290 5295	PIK3CA PIK3R1	-0.550797	2.88398e-10
Mitogen-activated protein kinase kinase kinase 7:TGF-beta-activated kinase 1 and MAP3K7-binding protein 1 fusion	TAK1-TAB1	O43318 Q15750	6885 10454	MAP3K7 TAB1	-0.290433	2.95401e-10
Protein kinase C iota type	KPCI	P41743	5584	PRKCI	-0.691051	2.98481e-10
Serine/threonine-protein kinase A-Raf	ARAF	P10398	369	ARAF	-0.532482	3.03265e-10
Mothers against decapentaplegic homolog 3	SMAD3	P84022	4088	SMAD3	-0.566564	3.90805e-10
Peroxisomal membrane protein PEX14	PEX14	O75381	5195	PEX14	-0.568606	3.93482e-10
Plakophilin-2	PKP2	Q99959	5318	PKP2	-0.998114	4.19064e-10
Dual specificity mitogen-activated protein kinase kinase 3	MP2K3	P46734	5606	MAP2K3	-0.265696	5.8449e-10
Rho-associated protein kinase 2	ROCK2	O75116	9475	ROCK2	-1.16029	6.47237e-10
Tumor necrosis factor alpha-induced protein 3	TNFAIP3	P21580	7128	TNFAIP3	-0.483527	7.25248e-10
Somatoliberin	Growth hormone-releasing factor	P01286	2691	GHRH	-0.205153	7.84223e-10
Ribosomal protein S6 kinase alpha-3	RPS6KA3	P51812	6197	RPS6KA3	-0.904042	7.99618e-10
Mothers against decapentaplegic homolog 2	SMAD2	Q15796	4087	SMAD2	-0.822273	9.56278e-10
Trinucleotide repeat-containing gene 6B protein	TNR6B	Q9UPQ9	23112	TNRC6B	-0.28198	1.13281e-09
Tumor susceptibility gene 101 protein	TS101	Q99816	7251	TSG101	-0.820518	1.15013e-09
Sorting nexin-5	SNX5	Q9Y5X3	27131	SNX5	-0.743286	1.17737e-09
Protein HEXIM1	HEXI1	O94992		HEXIM1	-0.911791	1.23556e-09
Trimeric intracellular cation channel type B	TM38B	Q9NVV0	55151	TMEM38B	-0.549657	1.23556e-09
Sialic acid-binding Ig-like lectin 12	SIG12	Q96PQ1	89858	SIGLEC12	0.186096	1.27183e-09
F-actin-capping protein subunit alpha-1	CAZA1	P52907	829	CAPZA1	-0.681831	1.27183e-09
Homeobox protein DLX-4	DLX4	Q92988		DLX4	-0.912365	1.29332e-09
Synaptotagmin-4	SYT4	Q9H2B2		SYT4	-0.663652	1.44242e-09
A disintegrin and metalloproteinase with thrombospondin motifs 6	ATS6	Q9UKP5	11174	ADAMTS6	-0.204364	1.61502e-09
Ubiquitin-associated and SH3 domain-containing protein B	UBS3B	Q8TF42	84959	UBASH3B	-1.10847	1.6619e-09
Rho GTPase-activating protein 5	RHG05	Q13017		ARHGAP5	-0.851669	1.81621e-09
p53 and DNA damage-regulated protein 1	PDRG1	Q9NUG6		PDRG1	-0.512246	2.12067e-09
Docking protein 2	DOK2	O60496	9046	DOK2	-1.03481	2.26998e-09
Complement factor I	Factor I	P05156	3426	CFI	0.394277	2.26998e-09
Ubiquitin carboxyl-terminal hydrolase 8	UBP8	P40818		USP8	-0.881525	2.26998e-09
Haptoglobin	Haptoglobin, Mixed Type	P00738	3240	HP	0.435678	2.26998e-09
Nuclear factor erythroid 2-related factor 1	NF2L1	Q14494	4779	NFE2L1	-0.550792	2.32019e-09
Inosine-5'-monophosphate dehydrogenase 1	IMDH1	P20839	3614	IMPDH1	-0.444692	2.65562e-09
Receptor-interacting serine/threonine-protein kinase 2	RIPK2	O43353	8767	RIPK2	-0.26351	2.69306e-09
Collagen alpha-1(I) chain	CO1A1	P02452	1277	COL1A1	-0.357205	2.76616e-09
DNA repair protein RAD51 homolog 4	RA51D	O75771	5892	RAD51L3	-0.396892	2.98374e-09
Tyrosine-protein kinase Lyn	LYN	P07948	4067	LYN	-1.05887	3.03417e-09
Transcobalamin-1	Holo-TC I	P20061	6947	TCN1	0.589935	3.11057e-09
Serum amyloid A-4 protein	SAA-4	P35542	6291	SAA4	0.411371	3.22753e-09
14-3-3 protein theta	14-3-3 protein theta	P27348	10971	YWHAQ	-0.393095	3.49159e-09
Serpin H1	Collagen-binding protein	P50454	871	SERPINH1	-0.843184	3.49159e-09
3-phosphoinositide-dependent protein kinase 1	PDPK1	O15530	5170	PDPK1	-1.0394	3.83234e-09
Stromal interaction molecule 1	STIM1	Q13586	6786	STIM1	-0.777664	3.89245e-09
Tyrosine-protein kinase Lck	LCK	P06239	3932	LCK	-0.458673	4.22887e-09
Leukocyte immunoglobulin-like receptor subfamily A member 5	LIRA5	A6NI73	353514	LILRA5	0.211128	4.3583e-09
Tyrosine-protein phosphatase non-receptor type 1	PTP-1B	P18031	5770	PTPN1	-0.401897	4.53827e-09
ADP-ribosylation factor-like protein 2-binding protein	AR2BP	Q9Y2Y0	23568	ARL2BP	-0.516899	4.65111e-09
DnaJ homolog subfamily C member 16	DJC16	Q9Y2G8	23341	DNAJC16	-1.12175	4.93218e-09
Collagen type IV alpha-3-binding protein	C43BP	Q9Y5P4	10087	COL4A3BP	-0.641954	5.2354e-09
Leukotriene A-4 hydrolase	LKHA4	P09960	4048	LTA4H	0.294953	5.2354e-09
V-set and immunoglobulin domain-containing protein 2	VSIG2	Q96IQ7	23584	VSIG2	-0.337455	5.33785e-09
Fatty acid synthase	Fatty acid synthase	P49327	2194	FASN	-0.861641	5.4477e-09
Vesicle transport through interaction with t-SNAREs homolog 1A	VTI1A	Q96AJ9	143187	VTI1A	-0.432736	6.17729e-09
Guanine nucleotide-binding protein G(k) subunit alpha	GNAI3	P08754	2773	GNAI3	-0.164954	6.62485e-09
Next to BRCA1 gene 1 protein	NBR1	Q14596	4077	NBR1	-0.295093	7.74861e-09
Growth factor receptor-bound protein 10	GRB10	Q13322	2887	GRB10	-1.18909	8.90832e-09
Alpha-(1,3)-fucosyltransferase 5	FUT5	Q11128	2527	FUT5	0.452979	9.25503e-09
Galectin-3-binding protein	LG3BP	Q08380	3959	LGALS3BP	0.391389	9.45743e-09
Alpha-1B-glycoprotein	Alpha-1B-glycoprotein	P04217	1	A1BG	0.228136	1.05334e-08
Platelet endothelial aggregation receptor 1	PEAR1	Q5VY43	375033	PEAR1	-0.931695	1.15983e-08
Coxsackievirus and adenovirus receptor	CXAR	P78310	1525	CXADR	0.202238	1.62848e-08
Collagen Type II	Collagen II	P02458	1280	COL2A1	-0.242345	1.70856e-08
Destrin	DEST	P60981	11034	DSTN	-0.370968	1.71906e-08
Exosome complex component RRP43	EXOS8	Q96B26		EXOSC8	-0.316884	1.74822e-08
Tyrosine-protein phosphatase non-receptor type 7	PTN7	P35236		PTPN7	-0.204579	1.7525e-08
Rho GTPase-activating protein 45	HMHA1	Q92619	23526	HMHA1	-0.677439	1.77753e-08
Haptoglobin isoform 2	HPT	P00738	3240	HP	0.319972	1.79462e-08
ATP-dependent RNA helicase DHX8	DHX8	Q14562		DHX8	0.15121	1.85749e-08
Interleukin-18 receptor 1	IL-18 Ra	Q13478	8809	IL18R1	0.378971	1.98414e-08
Regulator of G-protein signaling 18	RGS18	Q9NS28	64407	RGS18	-0.514647	2.07136e-08
Ubiquitin-conjugating enzyme E2 G2	UB2G2	P60604	7327	UBE2G2	0.258667	2.13061e-08
Pleckstrin homology domain-containing family A member 1	PKHA1	Q9HB21	59338	PLEKHA1	-0.255475	2.16418e-08
Ectonucleoside triphosphate diphosphohydrolase 5	ENTP5	O75356	957	ENTPD5	0.329117	2.31636e-08
Holo-Transcobalamin-2	Holo-TC II	P20062	6948	TCN2	0.298492	2.40123e-08
Histatin-3	HIS3	P15516	3347	HTN3	0.431529	2.4185e-08
Beta-1-syntrophin	SNTB1	Q13884	6641	SNTB1	-0.672467	2.5745e-08
Follistatin-related protein 3	FSTL3	O95633	10272	FSTL3	0.323486	2.63672e-08
Collagenase 3	MMP-13	P45452	4322	MMP13	-0.205944	2.63961e-08
Non-histone chromosomal protein HMG-14	HMGN1	P05114	3150	HMGN1	0.266267	2.65565e-08
Axin-2	AXIN2	Q9Y2T1	8313	AXIN2	0.298989	2.71986e-08
Spartin	SPG20	Q8N0X7		SPG20	-0.604202	2.74701e-08
Macoilin	MACOI	Q8N5G2		TMEM57	-0.402931	2.76754e-08
Breast cancer anti-estrogen resistance protein 3	BCAR3	O75815	8412	BCAR3	-0.201438	2.87661e-08
COMM domain-containing protein 9	COMD9	Q9P000		COMMD9	-0.820409	3.05592e-08
Neutrophil elastase	Elastase	P08246	1991	ELANE	0.445456	3.23274e-08
Protocadherin gamma-A2	PCDG2	Q9Y5H1	56113	PCDHGA2	-0.420262	3.23353e-08
Serpin B8	SPB8	P50452	5271	SERPINB8	0.202876	3.32194e-08
NSFL1 cofactor p47	NSF1C	Q9UNZ2	55968	NSFL1C	-0.620241	3.55327e-08
Complement factor H	Factor H	P08603	3075	CFH	0.227117	3.60016e-08
E3 ubiquitin-protein ligase CHIP	CHIP	Q9UNE7	10273	STUB1	-0.516471	3.80985e-08
DNA-directed DNA/RNA polymerase mu	DPOLM	Q9NP87		POLM	-0.267307	3.90733e-08
Thrombopoietin	Tpo	P40225	7066	THPO	-0.408485	4.03409e-08
Histone H2B type 2-E	H2B2E	Q16778	8349	HIST2H2BE	0.615613	4.12063e-08
ADP-ribosylation factor-like protein 11	ARL11	Q969Q4	115761	ARL11	-0.265643	4.14535e-08
SH3 domain-binding protein 2	3BP2	P78314	6452	SH3BP2	-0.317809	4.20844e-08
C3a anaphylatoxin	C3a	P01024	718	C3	0.351913	4.20844e-08
Sialidase-1	NEUR1	Q99519	4758	NEU1	0.294142	4.42978e-08
Cytosolic purine 5'-nucleotidase	5NTC	P49902	22978	NT5C2	-0.538452	4.44415e-08
Cation-independent mannose-6-phosphate receptor	IGF-II receptor	P11717	3482	IGF2R	0.267919	4.44415e-08
Heterogeneous nuclear ribonucleoprotein F	HNRPF	P52597	3185	HNRNPF	-0.31055	4.53608e-08
Nesprin-2	Nesprin-2	Q8WXH0	23224	SYNE2	-0.35574	4.5361e-08
Serine/threonine-protein kinase WNK3	WNK3	Q9BYP7	65267	WNK3	-0.387734	4.96334e-08
Arf-GAP with GTPase, ANK repeat and PH domain-containing protein 2	AGAP2	Q99490	116986	AGAP2	-0.83421	4.97559e-08
Nuclear factor NF-kappa-B p105 subunit	NF-kappa-B p105	P19838	4790	NFKB1	-0.557115	5.03642e-08
Cytohesin-4	CYH4	Q9UIA0		CYTH4	-0.310742	5.03642e-08
Semaphorin-4A	SEM4A	Q9H3S1	64218	SEMA4A	0.328399	5.07437e-08
Rho guanine nucleotide exchange factor 1	ARHG1	Q92888	9138	ARHGEF1	-0.57016	5.57808e-08
Uncharacterized protein C11orf87	CK087	Q6NUJ2		C11orf87	0.249237	5.9461e-08
Scavenger receptor cysteine-rich type 1 protein M130	sCD163	Q86VB7	9332	CD163	0.235455	5.9461e-08
NKG2-F type II integral membrane protein	NKG2F	O43908	8302	KLRC4	-0.335223	6.00978e-08
GDH/6PGL endoplasmic bifunctional protein	G6PE	O95479	9563	H6PD	0.272338	6.01058e-08
Protein arginine N-methyltransferase 3	ANM3	O60678	10196	PRMT3	-0.312828	6.01058e-08
Interleukin-1 receptor-like 1	IL-1 R4	Q01638	9173	IL1RL1	0.255017	6.28548e-08
Tryptophan 2,3-dioxygenase	T23O	P48775	6999	TDO2	0.40176	6.59085e-08
Endophilin-A1	SH3G2	Q99962	6456	SH3GL2	-0.71052	6.59085e-08
Protein kinase C and casein kinase substrate in neurons protein 1	PACN1	Q9BY11		PACSIN1	-0.312408	6.59085e-08
N-alpha-acetyltransferase 10	NAA10	P41227	8260	NAA10	-0.601652	6.72006e-08
Tropomodulin-1	TMOD1	P28289	7111	TMOD1	0.470992	6.88838e-08
Carboxypeptidase Q	Aminopeptidase	Q9Y646	10404	CPQ	0.49495	7.1151e-08
Vesicular integral-membrane protein VIP36	Lectin, mannose-binding 2	Q12907	10960	LMAN2	0.257186	7.53836e-08
Tyrosine-protein kinase receptor Tie-1, soluble	sTie-1	P35590	7075	TIE1	0.297586	7.53836e-08
1-phosphatidylinositol 4,5-bisphosphate phosphodiesterase gamma-2	PLCG2	P16885	5336	PLCG2	-0.636879	7.88227e-08
Disks large homolog 4	DLG4	P78352	1742	DLG4	-0.445971	8.32052e-08
Plexin-B2	PLXB2	O15031	23654	PLXNB2	0.258014	8.8673e-08
C-X-C motif chemokine 6	GCP-2	P80162	6372	CXCL6	-0.490265	9.05332e-08
Docking protein 2	DOK2	O60496	9046	DOK2	-0.632936	9.37681e-08
Lysosomal Pro-X carboxypeptidase	Prolylcarboxypeptidase	P42785	5547	PRCP	0.419599	9.37834e-08
Contactin-2	CNTN2	Q02246	6900	CNTN2	0.356961	9.37834e-08
Alpha- and gamma-adaptin-binding protein p34	P34	Q6PD74	79719	AAGAB	-0.46908	9.39951e-08
Uncharacterized protein C5orf46	CE046	Q6UWT4	389336	C5orf46	-0.606968	9.99616e-08
Leucine-rich repeat-containing protein 15	LRC15	Q8TF66	131578	LRRC15	-0.312119	1.02779e-07
Eukaryotic translation initiation factor 3 subunit J	EIF3J	O75822		EIF3J	-0.532271	1.06378e-07
WAP four-disulfide core domain protein 2	HE4	Q14508	10406	WFDC2	0.388035	1.10657e-07
Ras-related protein Rab-13	RAB13	P51153	5872	RAB13	-0.371882	1.11659e-07
Homeobox protein MOX-2	MEOX2	P50222	4223	MEOX2	0.235397	1.13103e-07
RNA polymerase II subunit A C-terminal domain phosphatase SSU72	SSU72	Q9NP77		SSU72	-0.446605	1.13222e-07
Golgi membrane protein 1	GOLM1	Q8NBJ4	51280	GOLM1	0.369019	1.17659e-07
Protein kinase C beta type (splice variant beta-II)	PKC-B-II	P05771	5579	PRKCB	-0.586919	1.1926e-07
E-selectin	sE-Selectin	P16581	6401	SELE	0.398005	1.27013e-07
Protein lin-7 homolog B	LIN7B	Q9HAP6	64130	LIN7B	-0.302525	1.28307e-07
Complement C5	C5	P01031	727	C5	0.376454	1.37457e-07
Protein S100-A9	calgranulin B	P06702	6280	S100A9	0.666727	1.38727e-07
Transmembrane protein 106A	T106A	Q96A25	113277	TMEM106A	-0.327272	1.38727e-07
40S ribosomal protein S4, X isoform	RS4X	P62701	6191	RPS4X	-0.48762	1.52611e-07
LEM domain-containing protein 1	LEMD1	Q68G75	93273	LEMD1	-0.393644	1.53972e-07
Proprotein convertase subtilisin/kexin type 7	PCSK7	Q16549	9159	PCSK7	0.246176	1.5474e-07
Catalase	Catalase	P04040	847	CAT	0.676988	1.58237e-07
Dual specificity protein phosphatase 3	DUS3	P51452	1845	DUSP3	-0.672655	1.64109e-07
Marginal zone B- and B1-cell-specific protein	PACAP	Q8WU39	51237	PACAP	0.408705	1.64109e-07
Uncharacterized protein C1orf226	CA226	A1L170	400793	C1orf226	0.434702	1.64109e-07
Reticulon-4 receptor	Nogo Receptor	Q9BZR6	65078	RTN4R	0.231916	1.64109e-07
Carcinoembryonic antigen-related cell adhesion molecule 8	CEAM8	P31997	1088	CEACAM8	0.378949	1.64109e-07
Protein SCO2 homolog, mitochondrial	SCO2	O43819		SCO2	-0.652877	1.64153e-07
Complement factor B	Factor B	P00751	629	CFB	0.37129	1.73657e-07
Low-density lipoprotein receptor-related protein 11	LRP11	Q86VZ4	84918	LRP11	0.379217	1.75792e-07
Fc_MOUSE	Fc_MOUSE	Q99LC4			0.307861	1.77175e-07
Vacuolar protein sorting-associated protein 26A	VP26A	O75436	9559	VPS26A	-0.322491	1.78938e-07
Complement C4b	C4b	P0C0L4 P0C0L5	720 721	C4A C4B	0.380101	1.81124e-07
CDK5 and ABL1 enzyme substrate 2	CABL2	Q9BTV7	81928	CABLES2	-0.271579	1.83182e-07
Low affinity immunoglobulin gamma Fc region receptor III-B	FCG3B	O75015	2215	FCGR3B	0.247957	1.84559e-07
Out at first protein homolog	OAF	Q86UD1	220323	OAF	0.318268	1.85299e-07
Complement C5b-C6 complex	C5b, 6 Complex	P01031,P13671	727 729	C5 C6	0.209165	1.92116e-07
Fetuin-B	FETUB	Q9UGM5	26998	FETUB	0.317293	1.92245e-07
Kunitz-type protease inhibitor 2	SPINT2	O43291	10653	SPINT2	-0.320203	1.95733e-07
Chorionic somatomammotropin hormone	CSH	P0DML2 P0DML3	1442 1443	CSH1 CSH2	-0.278202	1.98155e-07
Fibulin-1	fibulin 1	P23142	2192	FBLN1	0.38712	2.00904e-07
Serine/threonine-protein kinase PAK 4	PAK4	O96013		PAK4	-0.673741	2.02865e-07
Complement C2	C2	P06681	717	C2	0.256835	2.03595e-07
Macrophage scavenger receptor types I and II	Macrophage scavenger receptor	P21757	4481	MSR1	0.421971	2.05784e-07
Carbonic anhydrase 1	Carbonic anhydrase I	P00915	759	CA1	0.812891	2.15603e-07
Eukaryotic translation initiation factor 5A-2	IF5A2	Q9GZV4	56648	EIF5A2	-0.494035	2.18987e-07
Hepatitis A virus cellular receptor 2	TIMD3	Q8TDQ0	84868	HAVCR2	0.264776	2.24154e-07
2',3'-cyclic-nucleotide 3'-phosphodiesterase	CN37	P09543	1267	CNP	-0.498461	2.26935e-07
Acylphosphatase-2	ACYP2	P14621	98	ACYP2	-0.266411	2.33116e-07
Carboxypeptidase N subunit 2	CPN2	P22792	1585	CPN2	0.415623	2.3402e-07
SUMO-activating enzyme subunit 2	SAE2	Q9UBT2		UBA2	-0.387419	2.39232e-07
MOB kinase activator 1A	MOL1B	Q9H8S9	55233	MOB1A	-0.302671	2.50162e-07
Glycoprotein endo-alpha-1,2-mannosidase	MANEA	Q5SRI9	79694	MANEA	0.299925	2.52298e-07
Poly(U)-binding-splicing factor PUF60	PUF60	Q9UHX1	22827	PUF60	0.346108	2.53199e-07
Inter-alpha-trypsin inhibitor heavy chain H4	ITI heavy chain H4	Q14624	3700	ITIH4	0.355407	2.63469e-07
Alpha-1-microglobulin	a1-Microglobulin	P02760	259	AMBP	0.265174	2.63667e-07
Thyroxine-binding globulin	Thyroxine-Binding Globulin	P05543	6906	SERPINA7	0.367386	2.69314e-07
Heparin cofactor 2	Heparin cofactor II	P05546	3053	SERPIND1	0.188586	2.70251e-07
N-acetylserotonin O-methyltransferase-like protein	ASML	O95671	8623	ASMTL	-0.53903	2.70251e-07
Thrombospondin-2	TSP2	P35442	7058	THBS2	0.443675	2.77152e-07
MAP kinase-activated protein kinase 3	MAPKAPK3	Q16644	7867	MAPKAPK3	-0.47157	2.84724e-07
Protein-tyrosine sulfotransferase 1	TPST1	O60507	8460	TPST1	0.385337	2.88619e-07
Protein kinase C-binding protein NELL1	NELL1	Q92832	4745	NELL1	0.346324	2.88619e-07
Heat shock 70 kDa protein 13	STCH	P48723	6782	HSPA13	0.331855	2.88619e-07
DNA-directed RNA polymerases I, II, and III subunit RPABC4	RPAB4	P53803	5440	POLR2K	-0.429695	2.88619e-07
Transferrin receptor protein 1	TR	P02786	7037	TFRC	0.24348	2.88619e-07
Apolipoprotein A-II	Apo A-II	P02652	336	APOA2	0.286646	2.88619e-07
Ras-related protein Rab-3B	RAB3B	P20337	5865	RAB3B	-0.380314	2.90411e-07
Polypeptide N-acetylgalactosaminyltransferase 1	GALT1	Q10472	2589	GALNT1	0.252506	2.98221e-07
Nuclear migration protein nudC	NUDC	Q9Y266	10726	NUDC	-0.410876	3.14773e-07
Calcium-binding protein 8	CABP8	Q9BXU9	83698	CALN1	0.154992	3.17068e-07
Ras-related protein Rab-2A	RAB2A	P61019	5862	RAB2A	-0.462034	3.17068e-07
PRKC apoptosis WT1 regulator protein	PAWR	Q96IZ0	5074	PAWR	-0.766569	3.17068e-07
Carboxypeptidase M	CBPM	P14384	1368	CPM	0.324715	3.17068e-07
Vacuolar protein sorting-associated protein 4A	VPS4A	Q9UN37	27183	VPS4A	-0.513579	3.1998e-07
Myeloperoxidase	Myeloperoxidase	P05164	4353	MPO	0.351528	3.2428e-07
Leukocyte immunoglobulin-like receptor subfamily B member 2	ILT-4	Q8N423	10288	LILRB2	0.262435	3.34529e-07
Membrane-associated guanylate kinase, WW and PDZ domain-containing protein 2	MAGI2	Q86UL8		MAGI2	-0.206094	3.34529e-07
Receptor-type tyrosine-protein phosphatase U	PTPRU	Q92729	10076	PTPRU	0.343464	3.36155e-07
Transcription factor 4	ITF2	P15884	6925	TCF4	-0.673112	3.3904e-07
Pleckstrin homology domain-containing family A member 7	PKHA7	Q6IQ23		PLEKHA7	-0.291911	3.57436e-07
Endophilin-A3	SH3G3	Q99963	6457	SH3GL3	-0.719392	3.67296e-07
Thrombopoietin Receptor	Thrombopoietin Receptor	P40238	4352	MPL	-0.402479	3.74873e-07
Pseudokinase FAM20A	FA20A	Q96MK3	54757	FAM20A	0.257718	3.77232e-07
Plexin-D1	PLXD1	Q9Y4D7	23129	PLXND1	0.286932	3.77232e-07
Parathyroid hormone	PTH	P01270	5741	PTH	0.337623	3.81835e-07
Serine protease HTRA1	HTRA1	Q92743	5654	HTRA1	0.378791	3.82433e-07
CUB domain-containing protein 1	CDCP1	Q9H5V8	64866	CDCP1	0.331649	3.89095e-07
Syntenin-1	Syntenin 1	O00560	6386	SDCBP	0.388438	3.89095e-07
Stromal membrane-associated protein 1	SMAP1	Q8IYB5		SMAP1	-0.673502	3.89095e-07
Complement component C6	C6	P13671	729	C6	0.361298	3.89095e-07
C-X-C motif chemokine 14	BRAK	O95715	9547	CXCL14	-0.146808	4.01601e-07
Ras-related protein Rab-22A	RB22A	Q9UL26	57403	RAB22A	-0.701024	4.06006e-07
Serine/threonine-protein kinase MRCK beta	MRCKB	Q9Y5S2	9578	CDC42BPB	-0.19939	4.07701e-07
Low-density lipoprotein receptor-related protein 10	LRP10	Q7Z4F1	26020	LRP10	0.327049	4.10688e-07
Kremen protein 1	KREM1	Q96MU8	83999	KREMEN1	0.182044	4.10688e-07
Dehydrogenase/reductase SDR family member 9	DHRS9	Q9BPW9	10170	DHRS9	-0.249693	4.19724e-07
Crk-like protein	CRKL	P46109	1399	CRKL	-0.796321	4.19724e-07
Galactokinase	GALK1	P51570	2584	GALK1	-0.472257	4.19724e-07
Alpha-1-antitrypsin	a1-Antitrypsin	P01009	5265	SERPINA1	0.365207	4.33941e-07
Hepatocyte nuclear factor 4-alpha	HNF4A	P41235	3172	HNF4A	0.388929	4.35765e-07
Tissue factor pathway inhibitor	TFPI	P10646	7035	TFPI	0.329777	4.48833e-07
Lipopolysaccharide-binding protein	LBP	P18428	3929	LBP	0.363087	4.48833e-07
Fibrinogen-like protein 1	FGL1	Q08830	2267	FGL1	0.550609	4.61745e-07
WSC domain-containing protein 2	WSCD2	Q2TBF2	9671	WSCD2	-0.465904	5.01354e-07
Ceroid-lipofuscinosis neuronal protein 5	CLN5	O75503	1203	CLN5	0.160145	5.07293e-07
Porphobilinogen deaminase	HEM3	P08397	3145	HMBS	0.82159	5.36145e-07
Heat shock 70 kDa protein 1A	HSP 70	P0DMV8	3303	HSPA1A	0.256133	5.45203e-07
C-C motif chemokine 21	6Ckine	O00585	6366	CCL21	0.247893	5.53322e-07
Transferrin receptor protein 1	TR	P02786	7037	TFRC	0.309536	5.53487e-07
N(G),N(G)-dimethylarginine dimethylaminohydrolase 1	DDAH1	O94760	23576	DDAH1	-0.358375	5.56016e-07
Arf-GAP domain and FG repeat-containing protein 1	NUPL	P52594	3267	AGFG1	-0.587918	5.56016e-07
Disintegrin and metalloproteinase domain-containing protein 15	ADA15	Q13444	8751	ADAM15	0.118687	5.60957e-07
GRB2-related adapter protein 2	GRB2-related adapter protein 2	O75791	9402	GRAP2	-0.304325	5.64289e-07
Eukaryotic translation initiation factor 2 subunit 1	IF2A	P05198	1965	EIF2S1	-0.397412	5.7797e-07
Ribonuclease K6	RNAS6	Q93091	6039	RNASE6	0.226492	5.91601e-07
RNA polymerase-associated protein RTF1 homolog	RTF1	Q92541	23168	RTF1	0.131327	6.01009e-07
AP-1 complex subunit gamma-like 2	AP1G2	O75843	8906	AP1G2	-0.754678	6.12343e-07
Growth/differentiation factor 10	BMP-3b	P55107	2662	GDF10	0.149814	6.12343e-07
Complement C1r subcomponent	C1r	P00736	715	C1R	0.30863	6.14526e-07
DnaJ homolog subfamily B member 9	DNJB9	Q9UBS3		DNAJB9	0.353846	6.20862e-07
Ras-related protein Rab-3D	RAB3D	O95716	9545	RAB3D	-0.867124	6.22653e-07
Protocadherin gamma-A12	PCDGC	O60330	26025	PCDHGA12	0.149185	6.27945e-07
Glycerophosphocholine phosphodiesterase GPCPD1	GDE5	Q9NPB8	56261	GPCPD1	-0.374315	6.30664e-07
Fragile X mental retardation syndrome-related protein 1	FXR1	P51114		FXR1	-0.420354	6.41096e-07
ATP-dependent DNA helicase Q1	RECQ1	P46063		RECQL	-0.356542	6.4926e-07
Dolichyl-diphosphooligosaccharide--protein glycosyltransferase 48 kDa subunit	OST48	P39656	1650	DDOST	-0.418646	6.66307e-07
Cofilin-1	Cofilin-1	P23528	1072	CFL1	-0.416449	6.66307e-07
C-X-C motif chemokine 16	CXCL16, soluble	Q9H2A7	58191	CXCL16	0.301054	6.68986e-07
Pregnancy zone protein	Pregnancy zone protein	P20742	5858	PZP	0.368191	6.68986e-07
Toll-interacting protein	tollip	Q9H0E2	54472	TOLLIP	-0.669501	6.68986e-07
Bifunctional heparan sulfate N-deacetylase/N-sulfotransferase 1	NDST1	P52848	3340	NDST1	0.246122	6.74468e-07
Retinol-binding protein 5	RBP-III	P82980	83758	RBP5	0.333273	7.00988e-07
Proprotein convertase subtilisin/kexin type 9	PCSK9	Q8NBP7	255738	PCSK9	0.424116	7.05438e-07
Mothers against decapentaplegic homolog 1	SMAD1	Q15797	4086	SMAD1	-0.582537	7.08387e-07
Contactin-4	Contactin-4	Q8IWV2	152330	CNTN4	0.299177	7.16405e-07
Eosinophil cationic protein	ECP	P12724	6037	RNASE3	0.376242	7.2457e-07
Homogentisate 1,2-dioxygenase	HGD	Q93099	3081	HGD	-0.596278	7.2457e-07
Ras-related protein Rab-31	RAB31	Q13636	11031	RAB31	-0.829465	7.34263e-07
Collagen Type III	Collagen Type III	P02461	1281	COL3A1	0.329913	7.40531e-07
Plasma protease C1 inhibitor	C1-Esterase Inhibitor	P05155	710	SERPING1	0.309646	7.58578e-07
Complement component C9	C9	P02748	735	C9	0.278373	7.74036e-07
Inosine-5'-monophosphate dehydrogenase 2	IMDH2	P12268	3615	IMPDH2	-0.241717	7.75315e-07
Flavin reductase (NADPH)	BLVRB	P30043	645	BLVRB	0.655007	7.81238e-07
Proteasome assembly chaperone 3	PSMG3	Q9BT73		PSMG3	-0.368691	8.00565e-07
Growth/differentiation factor 2	GDF2	Q9UK05	2658	GDF2	0.257673	8.00565e-07
Vitamin D-binding protein	Gc-Globulin, Mixed Type	P02774	2638	GC	0.387816	8.06745e-07
Type II inositol 1,4,5-trisphosphate 5-phosphatase	I5P2	P32019		INPP5B	-0.893118	8.09276e-07
Immunoglobulin superfamily member 8	IGSF8	Q969P0	93185	IGSF8	0.215462	8.10574e-07
Annexin A8	Annexin A8	P13928	653145	ANXA8	0.164571	8.10574e-07
Acyl-CoA-binding domain-containing protein 6	ACBD6	Q9BR61	84320	ACBD6	-0.924233	8.11361e-07
AP-2 complex subunit alpha-2	AP2A2	O94973	161	AP2A2	-0.308154	8.12568e-07
Protein kinase C alpha type	PKC-A	P17252	5578	PRKCA	-0.679199	8.4519e-07
Peptidyl-prolyl cis-trans isomerase C	PPIC	P45877	5480	PPIC	0.316128	8.47834e-07
E3 ubiquitin-protein ligase CHIP	CHIP	Q9UNE7	10273	STUB1	-0.657622	8.47834e-07
Coagulation factor IXab	Coagulation Factor IXab	P00740	2158	F9	0.305246	8.56759e-07
Nucleolysin TIAR	TIAR	Q01085	7073	TIAL1	-0.546945	8.5738e-07
Sodium/iodide cotransporter	SC5A5	Q92911		SLC5A5	-0.446709	8.5738e-07
Amyloid beta A4 precursor protein-binding family B member 3	APBB3	O95704	10307	APBB3	0.136229	8.62986e-07
Eukaryotic initiation factor 4A-II	IF4A2	Q14240	1974	EIF4A2	-0.372387	8.66145e-07
Chloride intracellular channel protein 2	CLIC2	O15247	1193	CLIC2	0.521727	8.7327e-07
C-1-tetrahydrofolate synthase, cytoplasmic	C1TC	P11586	4522	MTHFD1	-0.483116	8.7327e-07
Beta-hexosaminidase subunit beta	Hexosaminidase B	P07686	3074	HEXB	0.228817	8.7327e-07
Macrophage mannose receptor 1	Macrophage mannose receptor	P22897	4360	MRC1	0.293589	8.7327e-07
C-C motif chemokine 15	MIP-5	Q16663	6359	CCL15	0.356003	8.7327e-07
Transmembrane protein C1orf162	CA162	Q8NEQ5	128346	C1orf162	0.594133	8.76948e-07
Vasoactive Intestinal Peptide	Vasoactive Intestinal Peptide	P01282	7432	VIP	-0.282084	8.76948e-07
Tyrosine-protein phosphatase non-receptor type 6	PTP-1C	P29350	5777	PTPN6	-0.609095	8.79662e-07
Bifunctional 3'-phosphoadenosine 5'-phosphosulfate synthase 1	PAPS1	O43252		PAPSS1	-0.490457	8.8318e-07
Secretoglobin family 1D member 2	SG1D2	O95969	10647	SCGB1D2	-0.302663	8.86313e-07
Interleukin-1 receptor type 2	IL-1 sRII	P27930	7850	IL1R2	0.292656	8.91624e-07
Fc_MOUSE	Fc_MOUSE	Q99LC4			0.259478	9.12024e-07
Differentially expressed in FDCP 6 homolog	DEFI6	Q9H4E7		DEF6	-0.472077	9.15181e-07
Beta-defensin 1	HBD-1	P60022	1672	DEFB1	0.288338	9.16977e-07
Fc_MOUSE	Fc_MOUSE	Q99LC4			0.121918	9.30809e-07
Tumor necrosis factor receptor superfamily member 11B	OPG	O00300	4982	TNFRSF11B	0.387105	9.30809e-07
Allograft inflammatory factor 1-like	AIF1L	Q9BQI0	83543	AIF1L	0.20289	9.3192e-07
Transgelin-2	Transgelin-2	P37802	8407	TAGLN2	-0.470119	9.3192e-07
Tumor necrosis factor receptor superfamily member 1B	TNF sR-II	P20333	7133	TNFRSF1B	0.273524	9.33183e-07
Interleukin-2	IL-2	P60568	3558	IL2	0.242489	9.33183e-07
Charged multivesicular body protein 3	CHMP3	Q9Y3E7	51652	VPS24	-0.382413	9.38414e-07
Sialic acid-binding Ig-like lectin 5	Siglec-5	O15389	8778	SIGLEC5	0.250193	9.42544e-07
Slit homolog 2 protein	SLIT2	O94813	9353	SLIT2	0.365287	9.44143e-07
Ribosomal protein S6 kinase alpha-6	KS6A6	Q9UK32		RPS6KA6	-0.445512	9.44143e-07
Pigment epithelium-derived factor	PEDF	P36955	5176	SERPINF1	0.326408	9.44143e-07
Sclerostin	SOST	Q9BQB4	50964	SOST	0.198677	9.44255e-07
Kinesin-like protein KIF23	KIF23	Q02241	9493	KIF23	-0.392328	9.48347e-07
ALK and LTK ligand 2	F150B	Q6UX46	285016	FAM150B	-0.376386	9.55888e-07
Mitogen-activated protein kinase kinase kinase kinase 1	M4K1	Q92918	11184	MAP4K1	-0.306663	1.05031e-06
Cathepsin Z	CATZ	Q9UBR2	1522	CTSZ	0.228779	1.05031e-06
Thrombin	Thrombin	P00734	2147	F2	0.318106	1.05031e-06
TATA box-binding protein-like protein 1	TBPL1	P62380	9519	TBPL1	-0.371791	1.08156e-06
Transgelin-2	Transgelin-2	P37802	8407	TAGLN2	-0.617915	1.08682e-06
Poliovirus receptor	Poliovirus receptor	P15151	5817	PVR	0.179969	1.08682e-06
C-type lectin domain family 12 member A	CL12A	Q5QGZ9		CLEC12A	0.250535	1.08682e-06
Tyrosine-protein kinase SYK	KSYK	P43405	6850	SYK	-0.303223	1.11967e-06
Probable RNA-binding protein 19	RBM19	Q9Y4C8		RBM19	0.249403	1.11967e-06
Monocyte differentiation antigen CD14, soluble	sCD14	P08571	929	CD14	0.408428	1.12826e-06
Bisphosphoglycerate mutase	PMGE	P07738	669	BPGM	0.740791	1.1319e-06
Interleukin-15 receptor subunit alpha	IL-15 Ra	Q13261	3601	IL15RA	0.406894	1.13797e-06
Trem-like transcript 1 protein	TRML1	Q86YW5	340205	TREML1	-0.376521	1.14972e-06
Keratin, type I cytoskeletal 18	Keratin 18	P05783	3875	KRT18	-0.170925	1.16557e-06
CD166 antigen	ALCAM	Q13740	214	ALCAM	0.300791	1.16737e-06
beta-adrenergic receptor kinase 1	BARK1	P25098	156	ADRBK1	-0.550281	1.21046e-06
Alpha-2-HS-glycoprotein	a2-HS-Glycoprotein	P02765	197	AHSG	0.205484	1.21372e-06
Homeobox protein DLX-3	DLX3	O60479		DLX3	-0.413397	1.21871e-06
Glutathione peroxidase 7	GPX7	Q96SL4	2882	GPX7	-0.554137	1.22127e-06
Bifunctional methylenetetrahydrofolate dehydrogenase/cyclohydrolase, mitochondrial	MTDC	P13995	10797	MTHFD2	-0.819659	1.24316e-06
Double-stranded RNA-binding protein Staufen homolog 1	STAU1	O95793	6780	STAU1	-0.181975	1.24316e-06
Complement factor H-related protein 1	FHR1	Q03591	100293069	CFHR1	0.365375	1.25815e-06
Complement C3	C3	P01024	718	C3	0.446423	1.2663e-06
Protein MEMO1	MEMO1	Q9Y316	51072	MEMO1	-0.39013	1.28295e-06
Growth/differentiation factor 15	MIC-1	Q99988	9518	GDF15	0.426601	1.29362e-06
Probable RNA-binding protein 23	RBM23	Q86U06		RBM23	0.12525	1.30662e-06
Death-associated protein kinase 2	DAPK2	Q9UIK4	23604	DAPK2	-0.178415	1.31811e-06
Adhesion G protein-coupled receptor F5	GP116	Q8IZF2	221395	ADGRF5	0.16601	1.31852e-06
Tenomodulin	TNMD	Q9H2S6	64102	TNMD	0.137238	1.31852e-06
Leucine-rich repeat-containing protein 32	LRC32	Q14392	2615	LRRC32	0.286742	1.31911e-06
Ferritin, mitochondrial	FTMT	Q8N4E7	94033	FTMT	0.342189	1.32053e-06
Inter-alpha-trypsin inhibitor heavy chain H1	ITI heavy chain H1	P19827	3697	ITIH1	0.349006	1.32461e-06
Vitamin K-dependent protein C	Protein C	P04070	5624	PROC	0.282428	1.34503e-06
Single Ig IL-1-related receptor	SIGIRR	Q6IA17	59307	SIGIRR	0.153462	1.34503e-06
Adenosylhomocysteinase 2	SAHH2	O43865		AHCYL1	-0.769772	1.34503e-06
Myeloid zinc finger 1	MZF1	P28698		MZF1	0.330095	1.3484e-06
Fructose-bisphosphate aldolase A	aldolase A	P04075	226	ALDOA	-0.525093	1.35148e-06
Protein-tyrosine kinase 2-beta	FAK2	Q14289	2185	PTK2B	-0.550985	1.35876e-06
Coiled-coil domain-containing protein 80	URB	Q76M96	151887	CCDC80	0.211779	1.36894e-06
Cell adhesion molecule-related/down-regulated by oncogenes	CDON	Q4KMG0	50937	CDON	0.285669	1.36894e-06
T-cell surface glycoprotein CD3 epsilon chain	CD3E	P07766	916	CD3E	0.333264	1.37852e-06
Fc_MOUSE	Fc_MOUSE	Q99LC4			0.353783	1.3833e-06
RING finger protein 215	RN215	Q9Y6U7	200312	RNF215	-0.319881	1.39e-06
Leucine-rich repeats and immunoglobulin-like domains protein 3	LRIG3	Q6UXM1	121227	LRIG3	0.377525	1.43774e-06
Kallistatin	Kallistatin	P29622	5267	SERPINA4	0.358665	1.44004e-06
Ectonucleoside triphosphate diphosphohydrolase 1	CD39	P49961	953	ENTPD1	0.245717	1.44125e-06
Phosphatidylinositol 3,4,5-trisphosphate 3-phosphatase and dual-specificity protein phosphatase PTEN	pTEN	P60484	5728	PTEN	-0.510592	1.44467e-06
Ephrin type-B receptor 4	EphB4	P54760	2050	EPHB4	0.369881	1.44467e-06
Mitogen-activated protein kinase 9	JNK2	P45984	5601	MAPK9	-0.2667	1.4639e-06
Macrophage colony-stimulating factor 1	CSF-1	P09603	1435	CSF1	0.172573	1.48128e-06
Intercellular adhesion molecule 4	ICAM4	Q14773	3386	ICAM4	0.20179	1.48404e-06
Fc_MOUSE	Fc_MOUSE	Q99LC4			0.173402	1.48404e-06
Platelet-activating factor acetylhydrolase 2, cytoplasmic	PAFA2	Q99487	5051	PAFAH2	-0.351438	1.5014e-06
Mucosal addressin cell adhesion molecule 1	MAdCAM-1	Q13477	8174	MADCAM1	-0.281644	1.50938e-06
Beta-1,4-galactosyltransferase 1	B4GT1	P15291	2683	B4GALT1	0.358201	1.51103e-06
Ribonucleoside-diphosphate reductase large subunit	RRM1	P23921	6240	RRM1	0.835536	1.51258e-06
Membrane-associated progesterone receptor component 2	PGRC2	O15173	10424	PGRMC2	-0.293853	1.5141e-06
Brorin	VWC2	Q2TAL6	375567	VWC2	0.380455	1.51622e-06
Inhibin beta C chain	INHBC	P55103	3626	INHBC	0.301553	1.51996e-06
Haloacid dehalogenase-like hydrolase domain-containing protein 2	HDHD2	Q9H0R4	84064	HDHD2	-0.581148	1.51996e-06
Epidermal growth factor	EGF	P01133	1950	EGF	-0.460257	1.52707e-06
Melanoregulin	MREG	Q8N565	55686	MREG	0.200946	1.52707e-06
Maspardin	SPG21	Q9NZD8		SPG21	-0.56591	1.52707e-06
Tyrosine-protein kinase JAK2	JAK2	O60674	3717	JAK2	-0.582313	1.54273e-06
Interleukin-18-binding protein	IL-18 BPa	O95998	10068	IL18BP	0.408169	1.54273e-06
Nucleosome assembly protein 1-like 1	NP1L1	P55209	4673	NAP1L1	-0.344081	1.54273e-06
WAP four-disulfide core domain protein 8	WFDC8	Q8IUA0	90199	WFDC8	0.202854	1.54273e-06
C-C motif chemokine 16	HCC-4	O15467	6360	CCL16	0.348239	1.55326e-06
GTPase NRas	RASN	P01111	4893	NRAS	0.303182	1.56315e-06
Zinc finger protein 566	ZN566	Q969W8		ZNF566	0.0851382	1.61262e-06
BRCA2 and CDKN1A-interacting protein	BCCIP	Q9P287	56647	BCCIP	0.109643	1.61262e-06
Trefoil factor 3	TFF3	Q07654	7033	TFF3	0.259309	1.61262e-06
Glutamate receptor 4	GRIA4	P48058	2893	GRIA4	0.394626	1.61556e-06
Secreted frizzled-related protein 4	SFRP4	Q6FHJ7	6424	SFRP4	0.356268	1.61598e-06
Beta-1,4-galactosyltransferase 3	B4GT3	O60512	8703	B4GALT3	0.157011	1.61936e-06
Ribonucleoside-diphosphate reductase subunit M2	RIR2	P31350	6241	RRM2	0.263492	1.62417e-06
Autophagy protein 5	Autophagy protein 5	Q9H1Y0	9474	ATG5	-0.613973	1.62626e-06
WAP four-disulfide core domain protein 3	WFDC3	Q8IUB2	140686	WFDC3	-0.627287	1.63893e-06
2-phosphoxylose phosphatase 1	ACPL2	Q8TE99	92370	ACPL2	0.182461	1.65872e-06
Tolloid-like protein 1	TLL1	O43897	7092	TLL1	0.412843	1.67683e-06
General vesicular transport factor p115	USO1	O60763	8615	USO1	-0.579167	1.67904e-06
Gamma-glutamyl hydrolase	GGH	Q92820	8836	GGH	0.244624	1.68101e-06
Hyaluronidase-1	HYAL1	Q12794	3373	HYAL1	0.278534	1.68101e-06
Sulfatase-modifying factor 2	SUMF2	Q8NBJ7	25870	SUMF2	0.261672	1.68101e-06
Protein RIC-3	RIC3	Q7Z5B4	79608	RIC3	0.117932	1.68101e-06
Ras-related C3 botulinum toxin substrate 3	RAC3	P60763	5881	RAC3	-0.488178	1.68439e-06
Nicotinamide phosphoribosyltransferase	PBEF	P43490	10135	NAMPT	0.232489	1.68439e-06
Short/branched chain specific acyl-CoA dehydrogenase, mitochondrial	acyl-Coenzyme A dehydrogenase	P45954	36	ACADSB	-0.51822	1.68439e-06
Polymeric immunoglobulin receptor	PIGR	P01833	5284	PIGR	0.239206	1.68594e-06
Very long-chain acyl-CoA synthetase	S27A2	O14975	11001	SLC27A2	-0.165792	1.68939e-06
Serine protease 57	PRS57	Q6UWY2	400668	PRSS57	0.225633	1.69688e-06
Epidermal growth factor receptor substrate 15-like 1	EP15R	Q9UBC2	58513	EPS15L1	-0.550363	1.69688e-06
Prostasin	Prostasin	Q16651	5652	PRSS8	0.215567	1.70012e-06
Cartilage intermediate layer protein 1	CILP	O75339	8483	CILP	-0.367855	1.72034e-06
Zinc transporter 5	ZNT5	Q8TAD4	64924	SLC30A5	-0.535324	1.72034e-06
Plastin-2	L-plastin	P13796	3936	LCP1	0.339822	1.73794e-06
Mannosyl-oligosaccharide 1,2-alpha-mannosidase IC	MA1C1	Q9NR34	57134	MAN1C1	0.128002	1.74703e-06
Ornithine decarboxylase antizyme 1	Ornithine decarboxylase antizyme	P54368	4946	OAZ1	-0.419352	1.75121e-06
Vascular endothelial growth factor A	VEGF	P15692	7422	VEGFA	0.272902	1.75183e-06
Adenosine deaminase CECR1	CECR1	Q9NZK5	51816	CECR1	0.358514	1.75317e-06
Dynactin subunit 6	DCTN6	O00399	10671	DCTN6	-0.491799	1.77187e-06
Nuclear distribution protein nudE homolog 1	NDE1	Q9NXR1	54820	NDE1	-0.15758	1.77187e-06
Collagen alpha-1(X) chain	COAA1	Q03692	1300	COL10A1	-0.173055	1.77824e-06
Neurexin-3-beta	NRX3B	Q9HDB5	9369	NRXN3	0.356927	1.77824e-06
Hepatocyte growth factor-like protein	MSP	P26927	4485	MST1	0.333305	1.80753e-06
Glycoprotein hormones alpha chain	Glycoprotein hormones a-chain	P01215	1081	CGA	0.152586	1.81049e-06
Tumor necrosis factor receptor superfamily member 21	DR6	O75509	27242	TNFRSF21	0.260312	1.81049e-06
Leukocyte immunoglobulin-like receptor subfamily A member 3	LIRA3	Q8N6C8	11026	LILRA3	0.216848	1.81049e-06
Resistin	resistin	Q9HD89	56729	RETN	0.398317	1.81049e-06
Inter-alpha-trypsin inhibitor heavy chain H2	ITI heavy chain H2	P19823	3698	ITIH2	0.26266	1.82431e-06
Diacylglycerol kinase beta	DGKB	Q9Y6T7		DGKB	0.264024	1.8263e-06
C-C motif chemokine 18	PARC	P55774	6362	CCL18	0.301559	1.83511e-06
Tomoregulin-1	TEFF1	Q8IYR6	8577	TMEFF1	-0.139402	1.83511e-06
Rho guanine nucleotide exchange factor 10	ARHGA	O15013	9639	ARHGEF10	-0.238032	1.83511e-06
CB1 cannabinoid receptor-interacting protein 1	CB032	Q96F85	25927	CNRIP1	0.595868	1.85866e-06
Protein unc-45 homolog A	UN45A	Q9H3U1	55898	UNC45A	-0.802303	1.85866e-06
Collagen alpha-1(XXVIII) chain	COSA1	Q2UY09	340267	COL28A1	0.260393	1.87088e-06
Mannosyl-oligosaccharide 1,2-alpha-mannosidase IB	MA1A2	O60476	10905	MAN1A2	0.198454	1.88526e-06
Proteasome subunit beta type-3	PSB3	P49720	5691	PSMB3	0.162582	1.88847e-06
Neurofascin	NFASC	O94856	23114	NFASC	0.143072	1.90159e-06
Mitotic checkpoint serine/threonine-protein kinase BUB1	BUB1	O43683	699	BUB1	-0.170781	1.90388e-06
Sphingomyelin phosphodiesterase	ASM	P17405	6609	SMPD1	0.239045	1.90388e-06
Interleukin-6 receptor subunit beta	gp130, soluble	P40189	3572	IL6ST	0.265007	1.91385e-06
Macrosialin	CD68	P34810	968	CD68	-0.314124	1.95121e-06
Ck-beta-8-1	Ck-b-8-1	P55773	6368	CCL23	0.440679	1.95121e-06
Vinculin	Vinculin	P18206	7414	VCL	-0.725521	1.95416e-06
PolyUbiquitin K48-linked	PolyUbiquitin K48	P0CG47	7314	UBB	0.336335	1.96295e-06
N-acetylglucosamine-1-phosphodiester alpha-N-acetylglucosaminidase	NAGPA	Q9UK23		NAGPA	0.372004	1.96949e-06
Leukemia inhibitory factor receptor	LIF sR	P42702	3977	LIFR	0.322094	1.99739e-06
Bifunctional polynucleotide phosphatase/kinase	PNKP	Q96T60	11284	PNKP	-0.734407	2.02138e-06
Guanylate-binding protein 1	GBP1	P32455	2633	GBP1	0.356124	2.02848e-06
Low-density lipoprotein receptor-related protein 11	LRP11	Q86VZ4	84918	LRP11	0.209877	2.02881e-06
Leukocyte immunoglobulin-like receptor subfamily A member 5	LIRA5	A6NI73	353514	LILRA5	0.32113	2.02881e-06
Kidney-associated antigen 1	KAAG1	Q9UBP8	353219	KAAG1	0.27977	2.03608e-06
Caspase-3	Caspase-3	P42574	836	CASP3	-0.704345	2.04287e-06
ERO1-like protein alpha	ERO1A	Q96HE7	30001	ERO1L	0.173794	2.07439e-06
Protein S100-A10	Calpactin I light chain	P60903	6281	S100A10	0.247588	2.07439e-06
Ras-related protein Rab-1B	RAB1B	Q9H0U4	81876	RAB1B	-0.981156	2.07439e-06
Protein APCDD1	APCD1	Q8J025	147495	APCDD1	0.124005	2.08572e-06
Glutaryl-CoA dehydrogenase, mitochondrial	GCDH	Q92947	2639	GCDH	-0.72684	2.08572e-06
Plasma kallikrein	Prekallikrein	P03952	3818	KLKB1	0.322942	2.11728e-06
Fc_MOUSE	Fc_MOUSE	Q99LC4			0.287879	2.13801e-06
Complement receptor type 1	Complement receptor type 1	P17927	1378	CR1	0.267268	2.14968e-06
Metalloproteinase inhibitor 1	TIMP-1	P01033	7076	TIMP1	0.413142	2.15253e-06
Fibroblast growth factor receptor 3	FGFR-3	P22607	2261	FGFR3	0.133169	2.17424e-06
Coagulation factor XIII B chain	coagulation factor XIII B	P05160	2165	F13B	0.399047	2.19817e-06
3-hydroxyacyl-CoA dehydrogenase type-2	ERAB	Q99714	3028	HSD17B10	-0.903566	2.22268e-06
Neogenin	NEO1	Q92859	4756	NEO1	0.227202	2.2287e-06
Macrophage colony-stimulating factor 1 receptor	M-CSF R	P07333	1436	CSF1R	0.231681	2.2304e-06
Microfibrillar-associated protein 3-like	MFA3L	O75121	9848	MFAP3L	-0.234374	2.25949e-06
Glycylpeptide N-tetradecanoyltransferase 2	NMT2	O60551	9397	NMT2	-0.664095	2.26295e-06
Cathepsin S	Cathepsin S	P25774	1520	CTSS	0.422899	2.26876e-06
Insulin-like growth factor-binding protein 7	IGFBP-7	Q16270	3490	IGFBP7	0.345201	2.27448e-06
ADP-dependent glucokinase	ADPGK	Q9BRR6	83440	ADPGK	0.197876	2.28918e-06
ADAMTS-like protein 1	ATL1	Q8N6G6	92949	ADAMTSL1	0.43266	2.29704e-06
Lithostathine-1-beta	REG1B	P48304	5968	REG1B	0.392488	2.30324e-06
Zinc finger protein 334	ZN334	Q9HCZ1		ZNF334	0.221502	2.30324e-06
Peptidyl-tRNA hydrolase ICT1, mitochondrial	ICT1	Q14197	3396	ICT1	0.342455	2.30706e-06
Zinc finger protein SNAI2	SLUG	O43623	6591	SNAI2	0.134379	2.31416e-06
Interleukin-17 receptor B	IL-17B R	Q9NRM6	55540	IL17RB	-0.516943	2.31416e-06
Immunoglobulin A	IgA	P01876 P01877	3493 3494	IGHA1 IGHA2	0.222384	2.31416e-06
Testican-2	Testican-2	Q92563	9806	SPOCK2	0.431898	2.31416e-06
Transforming growth factor beta receptor type 3	TGF-b R III	Q03167	7049	TGFBR3	0.383672	2.32689e-06
Collagen triple helix repeat-containing protein 1	CTHR1	Q96CG8	115908	CTHRC1	0.387801	2.32689e-06
Interleukin-11 receptor subunit alpha	IL-11 RA	Q14626	3590	IL11RA	0.29741	2.33254e-06
Plexin domain-containing protein 1	PXDC1	Q8IUK5	57125	PLXDC1	0.3543	2.33721e-06
Beta-1,4 N-acetylgalactosaminyltransferase 1	B4GN1	Q00973	2583	B4GALNT1	0.122903	2.33721e-06
Tudor-interacting repair regulator protein	SDOS	Q9BRJ7	84309	NUDT16L1	-0.232431	2.36911e-06
Alcohol dehydrogenase 6	ADH6	P28332	130	ADH6	-0.598448	2.37573e-06
Carboxypeptidase B2	TAFI	Q96IY4	1361	CPB2	0.340487	2.38047e-06
Complement factor D	Factor D	P00746	1675	CFD	0.409276	2.38047e-06
Tumor necrosis factor receptor superfamily member 1A	TNF sR-I	P19438	7132	TNFRSF1A	0.39652	2.42322e-06
Granulins	GRN	P28799	2896	GRN	0.296603	2.43473e-06
Torsin-1A-interacting protein 2	TOIP2	Q8NFQ8	163590	TOR1AIP2	-0.170939	2.43698e-06
Fc_MOUSE	Fc_MOUSE	Q99LC4			0.264783	2.43698e-06
Uncharacterized protein C1orf198	CA198	Q9H425	84886	C1orf198	-0.378119	2.44586e-06
Mitogen-activated protein kinase 14	MAPK14	Q16539	1432	MAPK14	-0.593208	2.45488e-06
Heat shock 70 kDa protein 1A	HSP 70	P0DMV8	3303	HSPA1A	0.327378	2.46069e-06
Coagulation factor IX	Coagulation Factor IX	P00740	2158	F9	0.338698	2.50983e-06
Transmembrane protein 132B	T132B	Q14DG7	114795	TMEM132B	0.30177	2.51256e-06
Cytochrome b561 domain-containing protein 1	C56D1	Q8N8Q1		CYB561D1	0.255545	2.53715e-06
HemK methyltransferase family member 2	HEMK2	Q9Y5N5	29104	N6AMT1	-0.236994	2.54212e-06
SLIT and NTRK-like protein 3	SLIK3	O94933	22865	SLITRK3	0.42931	2.54281e-06
Intelectin-1	Omentin	Q8WWA0	55600	ITLN1	0.444439	2.5675e-06
Interferon-induced protein with tetratricopeptide repeats 3	CIG49	O14879	3437	IFIT3	-0.237656	2.62649e-06
Heparan sulfate glucosamine 3-O-sulfotransferase 3A1	HS3SA	Q9Y663	9955	HS3ST3A1	-0.420155	2.62649e-06
Bcl2-associated agonist of cell death	BAD	Q92934	572	BAD	-0.46834	2.62649e-06
Cytochrome c oxidase subunit 6C	COX6C	P09669	1345	COX6C	0.278716	2.66326e-06
Serine/threonine-protein kinase B-raf	BRAF1	P15056	673	BRAF	-0.19828	2.70518e-06
Serpin A11	SPA11	Q86U17	256394	SERPINA11	0.370399	2.75135e-06
Follistatin-related protein 1	FSTL1	Q12841	11167	FSTL1	0.31219	2.76483e-06
Galactosylgalactosylxylosylprotein 3-beta-glucuronosyltransferase 3	B3GA3	O94766	26229	B3GAT3	0.129643	2.76483e-06
Collagen alpha-2(VI) chain	CO6A2	P12110	1292	COL6A2	0.133649	2.76677e-06
Complement component C1q receptor	C1QR1	Q9NPY3	22918	CD93	0.279018	2.78616e-06
Transcobalamin-2	Apo-TC II	P20062	6948	TCN2	0.246132	2.78789e-06
Intercellular adhesion molecule 5	sICAM-5	Q9UMF0	7087	ICAM5	0.352091	2.78824e-06
Muellerian-inhibiting factor	MIS	P03971	268	AMH	0.220807	2.80437e-06
Alpha-2-macroglobulin	a2-Macroglobulin	P01023	2	A2M	0.342172	2.84115e-06
CREB-binding protein	CREB-binding protein	Q92793	1387	CREBBP	0.201195	2.84538e-06
Noelin-2	NOE2	O95897	93145	OLFM2	0.361755	2.84538e-06
Corticotropin-releasing factor-binding protein	CRHBP	P24387	1393	CRHBP	0.237398	2.89188e-06
Angiotensinogen	Angiotensinogen	P01019	183	AGT	0.289661	2.90503e-06
Cholinesterase	Pseudocholinesterase	P06276	590	BCHE	0.290404	2.93107e-06
Liver carboxylesterase 1	carboxylesterase, liver	P23141	1066	CES1	0.329766	2.9335e-06
Rac GTPase-activating protein 1	RGAP1	Q9H0H5	29127	RACGAP1	0.325904	2.98987e-06
Phospholipid transfer protein	PLTP	P55058	5360	PLTP	0.305082	2.9914e-06
Type 2 lactosamine alpha-2,3-sialyltransferase	SIA10	Q9Y274	10402	ST3GAL6	0.204782	2.99447e-06
Afamin	Afamin	P43652	173	AFM	0.360393	3.02559e-06
Interleukin-1 receptor-associated kinase 4	IRAK4	Q9NWZ3	51135	IRAK4	-0.554305	3.06669e-06
Integrin-linked protein kinase	ILK1	Q13418	3611	ILK	-0.828037	3.09469e-06
Leucine-rich repeat and immunoglobulin-like domain-containing nogo receptor-interacting protein 1	LIGO1	Q96FE5	84894	LINGO1	0.335642	3.09542e-06
Chitinase-3-like protein 1	YKL-40	P36222	1116	CHI3L1	0.541128	3.10945e-06
Heat shock 70 kDa protein 1A	HSP 70	P0DMV8	3303	HSPA1A	0.374174	3.10945e-06
Angiostatin	Angiostatin	P00747	5340	PLG	0.328515	3.12322e-06
Laminin-2	Laminin-2	P24043 P07942 P11047		LAMA2 LAMB1 LAMC1	0.326472	3.16414e-06
Chromobox protein homolog 1	CBX1	P83916	10951	CBX1	-0.25201	3.18392e-06
Protein FEV	FEV	Q99581		FEV	-0.827345	3.18464e-06
Endoplasmic reticulum mannosyl-oligosaccharide 1,2-alpha-mannosidase	MA1B1	Q9UKM7	11253	MAN1B1	0.156782	3.2073e-06
Alpha-2-antiplasmin	a2-Antiplasmin	P08697	5345	SERPINF2	0.240346	3.29269e-06
AT-rich interactive domain-containing protein 3A	ARI3A	Q99856	1820	ARID3A	-0.318385	3.30852e-06
Ankyrin repeat and SOCS box protein 9	ASB9	Q96DX5	140462	ASB9	0.376265	3.34953e-06
Vascular endothelial growth factor receptor 3	VEGF sR3	P35916	2324	FLT4	0.362086	3.35308e-06
Voltage-dependent L-type calcium channel subunit beta-4	CACB4	O00305		CACNB4	-0.458015	3.39967e-06
Calsequestrin-1	CASQ1	P31415		CASQ1	0.226032	3.40006e-06
Retinol-binding protein 1	CRBP	P09455	5947	RBP1	0.149766	3.45929e-06
Acid ceramidase	Acid ceramidase	Q13510	427	ASAH1	-0.482997	3.4779e-06
Density-regulated protein	DENR	O43583	8562	DENR	-0.34789	3.538e-06
Lon protease homolog, mitochondrial	LONM	P36776	9361	LONP1	-0.609002	3.538e-06
Nucleosome-remodeling factor subunit BPTF	BPTF	Q12830	2186	BPTF	0.125168	3.538e-06
Complement component C8 gamma chain	CO8G	P07360	733	C8G	0.292378	3.54628e-06
Kynurenine--oxoglutarate transaminase 3	KAT3	Q6YP21		CCBL2	-0.392869	3.54628e-06
Dipeptidyl peptidase 2	DPP2	Q9UHL4	29952	DPP7	-0.483145	3.56415e-06
Beta-1,3-N-acetylglucosaminyltransferase radical fringe	RFNG	Q9Y644	5986	RFNG	0.115691	3.56828e-06
Endothelial cell-selective adhesion molecule	ESAM	Q96AP7	90952	ESAM	0.188951	3.58293e-06
MANSC domain-containing protein 1	MANS1	Q9H8J5	54682	MANSC1	0.208945	3.60527e-06
Thrombospondin-1	Thrombospondin-1	P07996	7057	THBS1	-0.509218	3.62281e-06
Tryptase beta-1	TRYB1	Q15661	7177	TPSAB1	0.466446	3.64162e-06
Dihydropyrimidinase-related protein 3	DPYL3	Q14195	1809	DPYSL3	-0.410566	3.65064e-06
Interleukin-12 receptor subunit beta-1	IL-12 Rb1	P42701	3594	IL12RB1	0.0987392	3.72412e-06
Peptidyl-glycine alpha-amidating monooxygenase	AMD	P19021	5066	PAM	0.162587	3.80566e-06
BRISC complex subunit Abro1	F175B	Q15018	23172	FAM175B	-0.299418	3.86016e-06
Urokinase plasminogen activator surface receptor	suPAR	Q03405	5329	PLAUR	0.335712	3.86574e-06
Mitogen-activated protein kinase 8	MK08	P45983	5599	MAPK8	-0.464435	3.8692e-06
Plasmin	Plasmin	P00747	5340	PLG	0.175851	3.91616e-06
Metalloprotease TIKI1	CB089	Q86V40	129293	TRABD2A	-0.25842	3.93609e-06
Carboxypeptidase D	CBPD	O75976	1362	CPD	0.142573	3.94268e-06
E3 ubiquitin-protein ligase ZNRF3	ZNRF3	Q9ULT6	84133	ZNRF3	0.142816	3.94268e-06
CD5 antigen-like	CD5L	O43866	922	CD5L	0.312906	3.94268e-06
Hepatocyte growth factor receptor	Met	P08581	4233	MET	0.267609	4.00509e-06
Angiopoietin-related protein 1	ANGL1	O95841	9068	ANGPTL1	0.245165	4.00509e-06
Semaphorin-3G	SEM3G	Q9NS98	56920	SEMA3G	0.191233	4.01486e-06
Sialic acid-binding Ig-like lectin 5	Siglec-5	O15389	8778	SIGLEC5	0.252958	4.02043e-06
Periostin	Periostin	Q15063	10631	POSTN	0.355826	4.02046e-06
Antithrombin-III	Antithrombin III	P01008	462	SERPINC1	0.204981	4.02352e-06
Triggering receptor expressed on myeloid cells 1	sTREM-1	Q9NP99	54210	TREM1	0.27049	4.02353e-06
TBC1 domain family member 5	TBCD5	Q92609	9779	TBC1D5	-0.445497	4.03473e-06
Dipeptidase 2	DPEP2	Q9H4A9	64174	DPEP2	0.284275	4.08004e-06
Ecto-ADP-ribosyltransferase 4	ART4	Q93070	420	ART4	0.230973	4.12668e-06
Protocadherin gamma-A10	PCDGA	Q9Y5H3	56106	PCDHGA10	0.269359	4.15473e-06
ADP-ribosylation factor-like protein 6	ARL6	Q9H0F7	84100	ARL6	-0.285607	4.15763e-06
Guanine nucleotide-binding protein G(i) subunit alpha-1	GNAI1	P63096	2770	GNAI1	-0.297158	4.17368e-06
Isovaleryl-CoA dehydrogenase, mitochondrial	IVD	P26440	3712	IVD	-0.555064	4.25284e-06
Contactin-1	contactin-1	Q12860	1272	CNTN1	0.356369	4.25752e-06
Kininogen-1	Kininogen, HMW	P01042	3827	KNG1	0.233965	4.25752e-06
Cyclic AMP-dependent transcription factor ATF-6 beta	ATF6B	Q99941	1388	ATF6B	0.22347	4.25752e-06
Immunoglobulin E	IgE	P01854	3497 50802 3535	IGHE IGK@ IGL@	0.578788	4.25752e-06
Sialic acid-binding Ig-like lectin 14	SIG14	Q08ET2	100049587	SIGLEC14	0.219057	4.263e-06
Signal-regulatory protein beta-2	SIRB2	Q5JXA9	284759	SIRPB2	-0.199292	4.28529e-06
Four-jointed box protein 1	FJX1	Q86VR8	24147	FJX1	0.211719	4.30115e-06
Protein CEI	CEI	Q86SI9	153571	C5orf38	0.286175	4.30987e-06
Acidic fibroblast growth factor intracellular-binding protein	FIBP	O43427	9158	FIBP	-0.730107	4.30987e-06
Hsp90 co-chaperone Cdc37	CDC37	Q16543	11140	CDC37	-0.580615	4.31809e-06
AH receptor-interacting protein	AIP	O00170	9049	AIP	-0.600847	4.31809e-06
Semaphorin-5A	SEM5A	Q13591	9037	SEMA5A	0.273393	4.31809e-06
C1q-related factor	C1QRF	O75973	10882	C1QL1	0.196422	4.35784e-06
Trem-like transcript 1 protein	TRML1	Q86YW5	340205	TREML1	-0.392928	4.39229e-06
Tissue Factor	TF	P13726	2152	F3	0.272394	4.40017e-06
Bactericidal permeability-increasing protein	BPI	P17213	671	BPI	0.486228	4.40017e-06
Developmentally-regulated GTP-binding protein 1	DRG1	Q9Y295	4733	DRG1	-0.741999	4.40017e-06
cGMP-specific 3',5'-cyclic phosphodiesterase	PDE5A	O76074	8654	PDE5A	-0.399208	4.40017e-06
Lysosomal alpha-glucosidase	GAA	P10253	2548	GAA	0.253531	4.40691e-06
Fructose-1,6-bisphosphatase 1	F16P1	P09467	2203	FBP1	0.37039	4.45699e-06
PDZ and LIM domain protein 4	PDLI4	P50479	8572	PDLIM4	-0.152063	4.46196e-06
Fc_MOUSE	Fc_MOUSE	Q99LC4			0.274382	4.64684e-06
C-type mannose receptor 2	MRC2	Q9UBG0	9902	MRC2	0.257721	4.64684e-06
STAM-binding protein	STABP	O95630	10617	STAMBP	-0.367136	4.64684e-06
Signal transducer and activator of transcription 1-alpha/beta	STAT1	P42224	6772	STAT1	-0.742731	4.79192e-06
Beta-crystallin B1	CRBB1	P53674	1414	CRYBB1	-0.350187	4.80708e-06
Rieske domain-containing protein	RFESD	Q8TAC1		RFESD	0.318313	4.80708e-06
Cadherin-5	Cadherin-5	P33151	1003	CDH5	0.280599	4.83909e-06
Transcriptional activator protein Pur-beta	PURB	Q96QR8	5814	PURB	-0.401517	4.93481e-06
Neurexophilin-3	NXPH3	O95157	11248	NXPH3	0.174038	4.941e-06
Delta(3,5)-Delta(2,4)-dienoyl-CoA isomerase, mitochondrial	ECH1	Q13011	1891	ECH1	-0.439844	4.94279e-06
Microfibrillar-associated protein 5	MFAP5	Q13361	8076	MFAP5	0.32777	4.94849e-06
Sialic acid-binding Ig-like lectin 7	Siglec-7	Q9Y286	27036	SIGLEC7	0.163924	4.9575e-06
Interleukin-22 receptor subunit alpha-1	IL22RA1	Q8N6P7	58985	IL22RA1	0.134335	4.9575e-06
Replication protein A 32 kDa subunit	RFA2	P15927	6118	RPA2	0.200271	4.9575e-06
Charged multivesicular body protein 2a	CHM2A	O43633	27243	CHMP2A	-0.701846	4.96055e-06
Casein kinase II 2-alpha':2-beta heterotetramer	CK2-A2:B	P19784 P67870	1459 1460	CSNK2A2 CSNK2B	-0.560965	5.02894e-06
Mitochondrial import inner membrane translocase subunit Tim8 A	TIM8A	O60220	1678	TIMM8A	-0.58408	5.02894e-06
Rap1 GTPase-GDP dissociation stimulator 1	GDP/GTP exchange protein	P52306	5910	RAP1GDS1	-0.276417	5.04924e-06
1-phosphatidylinositol 4,5-bisphosphate phosphodiesterase beta-1	Phospholipase C-beta-1	Q9NQ66	23236	PLCB1	-0.331189	5.06627e-06
Interleukin-3 receptor subunit alpha	IL-3 Ra	P26951	3563	IL3RA	0.317936	5.06761e-06
L-aminoadipate-semialdehyde dehydrogenase-phosphopantetheinyl transferase	ADPPT	Q9NRN7	60496	AASDHPPT	-0.352785	5.08041e-06
L-Selectin	sL-Selectin	P14151	6402	SELL	0.248924	5.08092e-06
Protein S100-A16	S100A16	Q96FQ6	140576	S100A16	0.241067	5.09049e-06
WAP four-disulfide core domain protein 13	WFD13	Q8IUB5	164237	WFDC13	-0.286287	5.09049e-06
Reticulon-4-interacting protein 1, mitochondrial	RT4I1	Q8WWV3	84816	RTN4IP1	-0.636228	5.11009e-06
cAMP-dependent protein kinase catalytic subunit alpha	PRKACA	P17612	5566	PRKACA	-0.59159	5.14639e-06
ADP-ribosylation factor-binding protein GGA3	GGA3	Q9NZ52		GGA3	-0.706792	5.1495e-06
ATP-dependent RNA helicase DDX19A	DD19A	Q9NUU7	55308	DDX19A	-0.694997	5.15257e-06
ELAV-like protein 1	ELAV1	Q15717	1994	ELAVL1	-0.30796	5.28381e-06
Left-right determination factor 2	Lefty-A	O00292	7044	LEFTY2	0.389997	5.2865e-06
Extracellular superoxide dismutase [Cu-Zn]	SOD3	P08294	6649	SOD3	0.364618	5.31154e-06
Ubiquitin-fold modifier-conjugating enzyme 1	UFC1	Q9Y3C8	51506	UFC1	-0.249974	5.31154e-06
ATP-dependent 6-phosphofructokinase, muscle type	K6PF	P08237	5213	PFKM	-0.314153	5.38915e-06
Septin-10	SEP10	Q9P0V9		SEPT10	0.244589	5.38915e-06
Persulfide dioxygenase ETHE1, mitochondrial	ETHE1	O95571	23474	ETHE1	0.137735	5.40014e-06
Platelet-derived growth factor receptor-like protein	PGFRL	Q15198	5157	PDGFRL	0.401927	5.40014e-06
Seizure 6-like protein	SEZ6L	Q9BYH1	23544	SEZ6L	0.216926	5.40014e-06
Prostaglandin F2 receptor negative regulator	FPRP	Q9P2B2		PTGFRN	0.348368	5.41411e-06
Cyclic AMP-dependent transcription factor ATF-6 alpha	ATF6A	P18850	22926	ATF6	0.288824	5.58394e-06
Ras GTPase-activating protein-binding protein 2	G3BP2	Q9UN86	9908	G3BP2	-0.497886	5.61083e-06
MAP/microtubule affinity-regulating kinase 3	MARK3	P27448	4140	MARK3	-0.189031	5.61668e-06
Serine/threonine-protein kinase/endoribonuclease IRE1	ERN1	O75460	2081	ERN1	-0.247949	5.65253e-06
IGF-like family receptor 1	TM149	Q9H665	79713	IGFLR1	0.251225	5.67554e-06
Double-strand break repair protein MRE11	MRE11	P49959	4361	MRE11A	-0.173236	5.70199e-06
Uromodulin	Uromodulin	P07911	7369	UMOD	0.37227	5.74331e-06
Serine/threonine-protein phosphatase 4 regulatory subunit 3A	P4R3A	Q6IN85	55671	SMEK1	0.240096	5.78311e-06
Complement decay-accelerating factor	DAF	P08174	1604	CD55	0.29198	5.80404e-06
Ubiquitin-fold modifier 1	UFM1	P61960	51569	UFM1	-0.454139	5.86745e-06
Interleukin-27 subunit beta	IL27B	Q14213	10148	EBI3	0.390147	5.93946e-06
Regenerating islet-derived protein 3-alpha	PAP1	Q06141	5068	REG3A	0.303301	5.98512e-06
UBX domain-containing protein 4	UBXN4	Q92575	23190	UBXN4	-0.401627	5.98512e-06
Protein disulfide-isomerase A4	PDIA4	P13667	9601	PDIA4	0.0962887	5.98512e-06
RAC-alpha serine/threonine-protein kinase	PKB	P31749	207	AKT1	-0.485695	5.98512e-06
Chloride channel protein ClC-Kb	CLCKB	P51801		CLCNKB	-0.472604	5.98512e-06
C-terminal-binding protein 1	CTBP1	Q13363	1487	CTBP1	-0.440681	5.98512e-06
5'-Nucleotidase	5'-Nucleotidase	P21589	4907	NT5E	0.359021	5.98512e-06
Angiopoietin-2	Angiopoietin-2	O15123	285	ANGPT2	0.387886	5.9951e-06
MICAL-like protein 2	MILK2	Q8IY33		MICALL2	0.202054	6.01132e-06
Contactin-5	Contactin-5	O94779	53942	CNTN5	0.152991	6.02214e-06
ADP-ribosylation factor-binding protein GGA1	GGA1	Q9UJY5		GGA1	-0.390376	6.02913e-06
Serine palmitoyltransferase 2	LCB2	O15270	9517	SPTLC2	0.110558	6.08749e-06
C5a anaphylatoxin	C5a	P01031	727	C5	0.303492	6.08819e-06
Ribonucleoside-diphosphate reductase subunit M2 B	RIR2B	Q7LG56	50484	RRM2B	-0.377764	6.08819e-06
Epididymal secretory protein E3-alpha	EP3A	Q14507	10876	EDDM3A	-0.174389	6.09758e-06
Vascular non-inflammatory molecule 2	VNN2	O95498	8875	VNN2	0.203398	6.10097e-06
ATP-dependent RNA helicase DDX19B	DEAD-box protein 19B	Q9UMR2	11269	DDX19B	-0.546876	6.10097e-06
Plexin-A1	PLXA1	Q9UIW2	5361	PLXNA1	0.339893	6.10654e-06
Ras GTPase-activating protein 1	RASA1	P20936	5921	RASA1	-0.33819	6.12196e-06
Non-receptor tyrosine-protein kinase TYK2	TYK2	P29597	7297	TYK2	-0.187416	6.12576e-06
Contactin-associated protein-like 2	CNTP2	Q9UHC6	26047	CNTNAP2	0.152087	6.13124e-06
nucleosome assembly protein 1-like 4	NAP2L	Q99733	4676	NAP1L4	-0.613238	6.14329e-06
Leukocyte immunoglobulin-like receptor subfamily B member 5	LIRB5	O75023	10990	LILRB5	0.310991	6.18091e-06
Tumor necrosis factor receptor superfamily member 17	BCMA	Q02223	608	TNFRSF17	0.213099	6.20458e-06
Integrin beta-5	ITB5	P18084	3693	ITGB5	0.143391	6.21117e-06
Ficolin-2	FCN2	Q15485	2220	FCN2	0.307989	6.21117e-06
Kallikrein-9	kallikrein 9	Q9UKQ9	284366	KLK9	0.104497	6.21117e-06
Furin	Furin	P09958	5045	FURIN	0.118412	6.2127e-06
Alpha-1,3-mannosyl-glycoprotein 4-beta-N-acetylglucosaminyltransferase B	MGT4B	Q9UQ53	11282	MGAT4B	0.239474	6.22616e-06
AMSH-like protease	STALP	Q96FJ0		STAMBPL1	-0.142552	6.22616e-06
Regulator of G-protein signaling 5	RGS5	O15539	8490	RGS5	0.135687	6.24531e-06
Prefoldin subunit 3	PFD3	P61758	7411	VBP1	0.251094	6.37302e-06
Scavenger receptor class F member 1	SREC-I	Q14162	8578	SCARF1	-0.231273	6.41345e-06
Heat shock 70 kDa protein 1A	HSP 70	P0DMV8	3303	HSPA1A	0.240855	6.52732e-06
Glia maturation factor gamma	GMFG	O60234	9535	GMFG	-0.50131	6.5288e-06
Neurogenic locus notch homolog protein 3	Notch-3	Q9UM47	4854	NOTCH3	0.353034	6.5288e-06
Phosphatidylinositol 5-phosphate 4-kinase type-2 alpha	PI42A	P48426	5305	PIP4K2A	-0.509259	6.53709e-06
Folate receptor alpha	FOLR1	P15328	2348	FOLR1	0.261465	6.5491e-06
BCL2/adenovirus E1B 19 kDa protein-interacting protein 3-like	BNI3L	O60238	665	BNIP3L	-0.33162	6.56261e-06
Ras-related protein Rab-4A	RAB4A	P20338	5867	RAB4A	-0.49263	6.5754e-06
60S ribosome subunit biogenesis protein NIP7 homolog	NIP7	Q9Y221		NIP7	-0.528846	6.57669e-06
Protein phosphatase 1L	PPM1L	Q5SGD2	151742	PPM1L	-0.242396	6.59233e-06
X-ray repair cross-complementing protein 6	Ku70	P12956	2547	XRCC6	-0.279521	6.64996e-06
UBX domain-containing protein 4	UBXN4	Q92575	23190	UBXN4	-0.502839	6.64996e-06
Protein disulfide-isomerase A3	Protein disulfide isomerase A3	P30101	2923	PDIA3	-0.488604	6.67203e-06
Muscle, skeletal receptor tyrosine-protein kinase	MUSK	O15146		MUSK	0.378752	6.68665e-06
Peroxisomal 2,4-dienoyl-CoA reductase	DECR2	Q9NUI1	26063	DECR2	-0.483866	6.721e-06
Vascular endothelial growth factor receptor 2	VEGF sR2	P35968	3791	KDR	0.233748	6.72554e-06
VIP36-like protein	LMA2L	Q9H0V9	81562	LMAN2L	-0.513812	6.74842e-06
Thrombospondin-4	TSP4	P35443	7060	THBS4	0.380927	6.75711e-06
Enoyl-CoA delta isomerase 2, mitochondrial	PECI	O75521	10455	ECI2	-0.574884	6.79835e-06
Heterogeneous nuclear ribonucleoprotein D-like	HNRDL	O14979	9987	HNRNPDL	-0.492316	6.80015e-06
CMRF35-like molecule 8	CM35H	Q9UGN4	11314	CD300A	0.34103	6.81321e-06
UBX domain-containing protein 2B	UBX2B	Q14CS0	137886	UBXN2B	-0.380705	6.82043e-06
Neuronal growth regulator 1	NEGR1	Q7Z3B1	257194	NEGR1	0.208759	6.88899e-06
NT-3 growth factor receptor	TrkC	Q16288	4916	NTRK3	0.317979	6.88899e-06
Leptin	Leptin	P41159	3952	LEP	0.488054	6.88899e-06
Branched-chain-amino-acid aminotransferase, mitochondrial	BCAT2	O15382	587	BCAT2	-0.59638	6.88899e-06
Cytokine receptor common subunit gamma	IL-2 sRg	P31785	3561	IL2RG	-0.358488	6.91311e-06
Receptor-type tyrosine-protein phosphatase S	PTPRS	Q13332	5802	PTPRS	0.333902	6.91311e-06
Coagulation factor VII	Coagulation Factor VII	P08709	2155	F7	0.331231	6.91319e-06
Fc_MOUSE	Fc_MOUSE	Q99LC4			0.248501	6.91319e-06
Carbohydrate sulfotransferase 12	CHSTC	Q9NRB3	55501	CHST12	0.151669	6.96666e-06
Delta-aminolevulinic acid dehydratase	HEM2	P13716	210	ALAD	0.316442	7.00585e-06
dCTP pyrophosphatase 1	XTP3A	Q9H773	79077	DCTPP1	0.292057	7.03025e-06
Pikachurin	EGFLA	Q63HQ2		EGFLAM	0.331784	7.03025e-06
Calcineurin B homologous protein 1	CHP1	Q99653		CHP1	-0.224491	7.12069e-06
Netrin-4	NET4	Q9HB63	59277	NTN4	0.23885	7.1288e-06
Snurportin-1	SPN1	O95149	10073	SNUPN	-0.647957	7.1684e-06
Protein FAM3B	FAM3B	P58499	54097	FAM3B	0.423592	7.1701e-06
Tumor necrosis factor receptor superfamily member 6	Fas, soluble	P25445	355	FAS	0.422496	7.17703e-06
ADP-ribosyl cyclase/cyclic ADP-ribose hydrolase 2	BST1	Q10588	683	BST1	0.387346	7.41864e-06
Desert hedgehog protein N-product	DHH	O43323	50846	DHH	-0.355102	7.42068e-06
Ephrin type-B receptor 2	EPHB2	P29323	2048	EPHB2	0.154856	7.4793e-06
Granzyme A	granzyme A	P12544	3001	GZMA	0.236024	7.55111e-06
Ephrin-A2	Ephrin-A2	O43921	1943	EFNA2	0.311932	7.56854e-06
Phosphoserine aminotransferase	SERC	Q9Y617	29968	PSAT1	0.463999	7.58776e-06
Cerebral cavernous malformations 2 protein	CCM2	Q9BSQ5		CCM2	-0.204432	7.59565e-06
Spermine synthase	SPSY	P52788	6611	SMS	-0.10256	7.59794e-06
Dual specificity mitogen-activated protein kinase kinase 4	MP2K4	P45985	6416	MAP2K4	0.345654	7.60997e-06
Protein DEPP	DEPP	Q9NTK1	11067	DEPP	0.234836	7.63642e-06
Carnitine O-acetyltransferase	CACP	P43155		CRAT	-0.89516	7.65728e-06
Protein Z-dependent protease inhibitor	protein Z inhibitor	Q9UK55	51156	SERPINA10	0.30964	7.65797e-06
Xyloside xylosyltransferase 1	XXLT1	Q8NBI6	152002	XXYLT1	0.249939	7.66041e-06
Mimecan	MIME	P20774	4969	OGN	0.26455	7.67266e-06
Angiopoietin-1 receptor, soluble	sTie-2	Q02763	7010	TEK	0.16955	7.68276e-06
Heat shock 70 kDa protein 1A	HSP 70	P0DMV8	3303	HSPA1A	0.159221	7.72075e-06
Glycine N-methyltransferase	GNMT	Q14749		GNMT	0.132842	7.91807e-06
Tumor necrosis factor receptor superfamily member EDAR	EDAR	Q9UNE0	10913	EDAR	-0.394198	7.91875e-06
C4b-binding protein alpha chain	C4b-binding protein alpha chain	P04003	722	C4BPA	0.25395	7.98471e-06
Cysteine-rich with EGF-like domain protein 1	CREL1	Q96HD1	78987	CRELD1	0.160512	8.08001e-06
Ornithine decarboxylase	Ornithine decarboxylase	P11926	4953	ODC1	0.250643	8.13381e-06
Serine/threonine-protein phosphatase 2A regulatory subunit B'' subunit alpha	PP2A, subunit B	Q06190	5523	PPP2R3A	0.22498	8.1355e-06
Protein phosphatase 1A	Protein phophatase 2Ca	P35813	5494	PPM1A	-0.200864	8.13739e-06
Polyadenylate-binding protein 4	PABP4	Q13310		PABPC4	-0.236127	8.20265e-06
Actin-related protein 2/3 complex subunit 3	p21-ARC	O15145	10094	ARPC3	-0.137498	8.2072e-06
Signal-transducing adaptor protein 1	STAP1	Q9ULZ2		STAP1	0.183014	8.22924e-06
Insulin gene enhancer protein ISL-1	ISL1	P61371	3670	ISL1	0.189794	8.28767e-06
Metalloproteinase inhibitor 2	TIMP-2	P16035	7077	TIMP2	0.344761	8.29072e-06
Calpain-2 catalytic subunit	CAN2	P17655	824	CAPN2	0.327333	8.31329e-06
Prolactin-releasing peptide	PRRP	P81277	51052	PRLH	0.118826	8.31329e-06
Dynein light chain Tctex-type 3	DYLT3	P51808		DYNLT3	0.130688	8.35112e-06
Peptidyl-prolyl cis-trans isomerase-like 1	PPIL1	Q9Y3C6	51645	PPIL1	-0.398736	8.35112e-06
CMRF35-like molecule 6	CLM6	Q08708	10871	CD300C	0.147376	8.35112e-06
N-acetyllactosaminide beta-1,3-N-acetylglucosaminyltransferase 2	B3GN2	Q9NY97	10678	B3GNT2	0.193871	8.40912e-06
Netrin-G1	NTNG1	Q9Y2I2	22854	NTNG1	0.18785	8.41483e-06
Agrin	Agrin	O00468	375790	AGRN	0.196068	8.46734e-06
3-oxoacyl-[acyl-carrier-protein] synthase, mitochondrial	OXSM	Q9NWU1	54995	OXSM	-0.63165	8.47975e-06
Synaptotagmin-like protein 4	SYTL4	Q96C24	94121	SYTL4	-0.506002	8.49339e-06
Intercellular adhesion molecule 1	sICAM-1	P05362	3383	ICAM1	0.156482	8.4997e-06
Homer protein homolog 1	HOME1	Q86YM7	9456	HOMER1	-0.790221	8.52231e-06
Programmed cell death 6-interacting protein	PDC6I	Q8WUM4	10015	PDCD6IP	-0.49226	8.70859e-06
Tumor necrosis factor ligand superfamily member 8	CD30 Ligand	P32971	944	TNFSF8	0.186382	8.70859e-06
Cadherin-3	P-Cadherin	P22223	1001	CDH3	0.27574	8.70859e-06
GDNF family receptor alpha-1	GFRa-1	P56159	2674	GFRA1	0.179934	8.72326e-06
Acyl-CoA synthetase family member 2, mitochondrial	ACSF2	Q96CM8	80221	ACSF2	-0.569661	8.9123e-06
Sushi, von Willebrand factor type A, EGF and pentraxin domain-containing protein 1	SVEP1	Q4LDE5	79987	SVEP1	0.196492	9.00931e-06
Spondin-1	Spondin-1	Q9HCB6	10418	SPON1	0.178324	9.05441e-06
N-acetylated-alpha-linked acidic dipeptidase 2	NALD2	Q9Y3Q0	10003	NAALAD2	0.310129	9.12331e-06
Tumor necrosis factor receptor superfamily member 1B	TNF sR-II	P20333	7133	TNFRSF1B	0.161752	9.14739e-06
Ras-related protein Rab-1A	RAB1A	P62820	5861	RAB1A	-0.309588	9.22502e-06
Antibacterial protein LL-37	LL-37	P49913	820	CAMP	0.317977	9.27789e-06
Insulin-like growth factor-binding protein 6	IGFBP-6	P24592	3489	IGFBP6	0.253077	9.29573e-06
Tetranectin	Tetranectin	P05452	7123	CLEC3B	0.239346	9.29573e-06
Cystatin-8	CST8	O60676	10047	CST8	0.388368	9.33824e-06
Myosin regulatory light chain 2, atrial isoform	MLRA	Q01449	58498	MYL7	0.18379	9.35763e-06
Translation initiation factor eIF-2B subunit alpha	EI2BA	Q14232	1967	EIF2B1	-0.632533	9.36264e-06
R-spondin-1	RSPO1	Q2MKA7	284654	RSPO1	0.264525	9.41545e-06
Protein tyrosine phosphatase type IVA 3	PRL-3	O75365	11156	PTP4A3	-0.237617	9.41545e-06
Selenide, water dikinase 1	SPS1	P49903		SEPHS1	-0.217605	9.41545e-06
CUB and sushi domain-containing protein 1	CSMD1	Q96PZ7	64478	CSMD1	-0.166726	9.41545e-06
Bis(5'-nucleosyl)-tetraphosphatase [asymmetrical]	AP4A	P50583	318	NUDT2	-0.55399	9.41545e-06
MARCKS-related protein	MARCKSL1	P49006	65108	MARCKSL1	0.219573	9.43159e-06
Serine/threonine-protein phosphatase 2A 65 kDa regulatory subunit A alpha isoform	PP2AAA	P30153	5518	PPP2R1A	-0.276379	9.57552e-06
Beta-1,3-glucosyltransferase	B3GLT	Q6Y288	145173	B3GALTL	-0.33223	9.62167e-06
Insulin receptor	IR	P06213	3643	INSR	0.345187	9.62167e-06
Retinoic acid receptor responder protein 2	TIG2	Q99969	5919	RARRES2	0.285666	9.62167e-06
BolA-like protein 3	BOLA3	Q53S33	388962	BOLA3	-0.570676	9.62473e-06
Ephrin-A4	Ephrin-A4	P52798	1945	EFNA4	0.172703	9.62802e-06
Phosphatidylinositol transfer protein alpha isoform	PIPNA	Q00169	5306	PITPNA	0.161925	9.62802e-06
Neurexin-3	NRX3A	Q9Y4C0	9369	NRXN3	0.336048	9.73948e-06
DnaJ homolog subfamily C member 10	DJC10	Q8IXB1	54431	DNAJC10	-0.325483	9.74839e-06
Hemoglobin subunit beta	Beta-globin	P68871	3043	HBB	0.458747	9.8236e-06
Small nuclear ribonucleoprotein G	RUXG	P62308	6637	SNRPG	-0.390234	9.90796e-06
Histidine triad nucleotide-binding protein 2, mitochondrial	HINT2	Q9BX68	84681	HINT2	-0.42939	9.92246e-06
Gro-beta	Gro-b	P19875	2920	CXCL2	-0.465817	9.95808e-06
Ubiquitin carboxyl-terminal hydrolase isozyme L1	PGP9.5	P09936	7345	UCHL1	-0.290501	1.00678e-05
Seizure 6-like protein 2	SE6L2	Q6UXD5	26470	SEZ6L2	-0.360529	1.0096e-05
Glycylpeptide N-tetradecanoyltransferase 1	NMT1	P30419	4836	NMT1	-0.433258	1.01491e-05
Sorting nexin-4	Sorting nexin 4	O95219	8723	SNX4	-0.614888	1.0152e-05
Transmembrane protease serine 6	TMPS6	Q8IU80		TMPRSS6	0.208853	1.02416e-05
Serine/threonine-protein kinase pim-1	PIM1	P11309	5292	PIM1	0.186354	1.02416e-05
Apolipoprotein L1	Apo L1	O14791	8542	APOL1	0.274363	1.03097e-05
Pyridoxal phosphate phosphatase	PLPP	Q96GD0	57026	PDXP	-0.411993	1.0331e-05
Clusterin	Clusterin	P10909	1191	CLU	0.333476	1.04644e-05
Trafficking protein particle complex subunit 3	TPPC3	O43617		TRAPPC3	0.168357	1.05299e-05
Glyceraldehyde-3-phosphate dehydrogenase	GAPDH, liver	P04406	2597	GAPDH	-0.629002	1.05403e-05
Growth arrest-specific protein 1	GAS1	P54826	2619	GAS1	0.375956	1.07267e-05
Inositol polyphosphate 5-phosphatase OCRL-1	OCRL	Q01968	4952	OCRL	0.274205	1.0752e-05
Liver-expressed antimicrobial peptide 2	LEAP2	Q969E1	116842	LEAP2	0.455463	1.08035e-05
Mitochondrial import inner membrane translocase subunit TIM50	TIM50	Q3ZCQ8	92609	TIMM50	-0.393595	1.0832e-05
Serine protease inhibitor Kazal-type 14	ISK52	Q6IE38	408187	SPINK14	0.222509	1.09344e-05
Alpha-1-syntrophin	Alpha-1-syntrophin	Q13424	6640	SNTA1	-0.652794	1.09568e-05
UDP-glucuronosyltransferase 1-6	UGT 1A6	P19224	54578	UGT1A6	0.180436	1.09568e-05
Tyrosine-protein phosphatase non-receptor type substrate 1	SHPS1	P78324	140885	SIRPA	0.284889	1.10181e-05
Inactive pancreatic lipase-related protein 1	LIPR1	P54315	5407	PNLIPRP1	0.306454	1.10407e-05
DnaJ homolog subfamily A member 2	DNJA2	O60884	10294	DNAJA2	-0.324141	1.11306e-05
Beta-Ala-His dipeptidase	CNDP1	Q96KN2	84735	CNDP1	0.26127	1.1146e-05
Podocalyxin-like protein 2	PDXL2	Q9NZ53	50512	PODXL2	0.110129	1.11727e-05
Ras-related protein Rab-5A	RAB5A	P20339	5868	RAB5A	-0.435993	1.12241e-05
Asialoglycoprotein receptor 1	ASGR1	P07306	432	ASGR1	0.192842	1.12932e-05
Tumor necrosis factor receptor superfamily member 6	Fas, soluble	P25445	355	FAS	0.24135	1.14097e-05
Eukaryotic translation initiation factor 4H	eIF-4H	Q15056	7458	EIF4H	-0.73018	1.14441e-05
Epididymis-specific alpha-mannosidase	MA2B2	Q9Y2E5	23324	MAN2B2	0.235197	1.14441e-05
ER membrane protein complex subunit 8	EMC8	O43402	10328	EMC8	0.12498	1.14896e-05
Telomeric repeat-binding factor 1	TERF1	P54274	7013	TERF1	0.0665189	1.14896e-05
Interleukin-21 receptor	IL-21 sR	Q9HBE5	50615	IL21R	0.0812929	1.16329e-05
Integrin alpha-5	ITA5	P08648	3678	ITGA5	0.194942	1.17542e-05
NADH dehydrogenase [ubiquinone] flavoprotein 2, mitochondrial	NDUV2	P19404	4729	NDUFV2	-0.264098	1.18129e-05
Inactive tyrosine-protein kinase transmembrane receptor ROR1	ROR1	Q01973	4919	ROR1	0.431588	1.18928e-05
Complement factor H-related protein 4	FHR4	Q92496	10877	CFHR4	0.343038	1.18928e-05
Regenerating islet-derived protein 3-gamma	REG3G	Q6UW15	130120	REG3G	0.327223	1.20387e-05
Cob(I)yrinic acid a,c-diamide adenosyltransferase, mitochondrial	MMAB	Q96EY8	326625	MMAB	-0.560616	1.20568e-05
Complement C3d fragment	C3d	P01024	718	C3	0.231257	1.22702e-05
Ras GTPase-activating protein-binding protein 1	G3BP1	Q13283	10146	G3BP1	-0.27431	1.24819e-05
Neuropilin-2	Neuropilin-2	O60462	8828	NRP2	0.327875	1.25765e-05
Kallikrein-15	kallikrein 15	Q9H2R5	55554	KLK15	-0.189113	1.25765e-05
Fibroblast growth factor 7	FGF7	P21781	2252	FGF7	-0.239868	1.26324e-05
Proto-oncogene tyrosine-protein kinase receptor Ret	RET	P07949	5979	RET	0.189792	1.2633e-05
IST1 homolog	K0174	P53990	9798	IST1	-0.436594	1.27076e-05
Sphingosine kinase 1	Sphingosine kinase 1	Q9NYA1	8877	SPHK1	-0.734954	1.27076e-05
Cystatin-like 1	CST1L	Q9H114	128817	CSTL1	-0.503277	1.27076e-05
Leucine-rich repeat neuronal protein 1	LRRN1	Q6UXK5	57633	LRRN1	0.103674	1.2735e-05
Zinc-alpha-2-glycoprotein	AZGP1	P25311	563	AZGP1	0.268681	1.2735e-05
Sorbitol dehydrogenase	Sorbitol dehydrogenase	Q00796	6652	SORD	0.283039	1.27485e-05
Translocon-associated protein subunit alpha	SSRA	P43307	6745	SSR1	0.15718	1.27485e-05
Neurotrimin	NTRI	Q9P121	50863	NTM	0.276844	1.27848e-05
Protein Largen	PRR16	Q569H4	51334	PRR16	-0.28038	1.27848e-05
Ras-related protein Rab-6B	RAB6B	Q9NRW1	51560	RAB6B	-0.668673	1.29045e-05
Hsc70-interacting protein	suppression of tumorigenicity 13	P50502	6767	ST13	0.213136	1.29045e-05
Ephrin-A5	Ephrin-A5	P52803	1946	EFNA5	0.288338	1.29926e-05
Bifunctional arginine demethylase and lysyl-hydroxylase JMJD6	JMJD6	Q6NYC1	23210	JMJD6	-0.297776	1.29941e-05
Peptidyl-prolyl cis-trans isomerase H	PPIH	O43447	10465	PPIH	-0.402723	1.31087e-05
Receptor tyrosine-protein kinase erbB-3	ERBB3	P21860	2065	ERBB3	0.302388	1.31872e-05
DNA repair protein XRCC4	XRCC4	Q13426	7518	XRCC4	-0.305208	1.32105e-05
Importin subunit alpha-3	IMA4	O00629	3840	KPNA4	-0.174701	1.34345e-05
Probable serine carboxypeptidase CPVL	CPVL	Q9H3G5	54504	CPVL	-0.221605	1.34345e-05
Heparan sulfate glucosamine 3-O-sulfotransferase 1	HS3S1	O14792	9957	HS3ST1	0.127963	1.34783e-05
Rho GTPase-activating protein 1	RHG01	Q07960	392	ARHGAP1	-0.317408	1.3549e-05
Interleukin-1 receptor type 1	IL-1 sRI	P14778	3554	IL1R1	0.323295	1.3661e-05
Tryptophan--tRNA ligase, cytoplasmic	SYWC	P23381	7453	WARS	0.193383	1.3661e-05
ETS domain-containing protein Elk-3	ELK3	P41970	2004	ELK3	-0.556624	1.36706e-05
VPS10 domain-containing receptor SorCS1	SORC1	Q8WY21	114815	SORCS1	0.140221	1.36982e-05
Metalloproteinase inhibitor 4	TIMP-4	Q99727	7079	TIMP4	0.204106	1.39907e-05
ADP-ribosylation factor-like protein 3	ARL3	P36405	403	ARL3	-0.489025	1.40108e-05
Bis(5'-adenosyl)-triphosphatase	Fragile histidine triad protein	P49789	2272	FHIT	-0.505255	1.40483e-05
Fibrinogen	Fibrinogen	P02671 P02675 P02679	2243 2244 2266	FGA FGB FGG	0.173959	1.40483e-05
Nuclear receptor-binding protein	NRBP	Q9UHY1		NRBP1	-0.175558	1.40704e-05
DNA dC->dU-editing enzyme APOBEC-3G	ABC3G	Q9HC16	60489	APOBEC3G	-0.635398	1.42639e-05
Galectin-9	LEG9	O00182	3965	LGALS9	0.182415	1.43761e-05
DCC-interacting protein 13-alpha	DP13A	Q9UKG1		APPL1	-0.121598	1.47899e-05
Kunitz-type protease inhibitor 1	HAI-1	O43278	6692	SPINT1	0.337299	1.48611e-05
Neurogenic locus notch homolog protein 1	Notch 1	P46531	4851	NOTCH1	0.30717	1.48638e-05
NEDD8-conjugating enzyme UBE2F	UBE2F	Q969M7	140739	UBE2F	-0.312142	1.49305e-05
MAP kinase-activated protein kinase 2	MAPK2	P49137	9261	MAPKAPK2	-0.616068	1.50546e-05
Plexin domain-containing protein 2	PXDC2	Q6UX71	84898	PLXDC2	-0.543178	1.50546e-05
Metastasis-suppressor KiSS-1	KISS1	Q15726	3814	KISS1	0.189026	1.51281e-05
T-cell surface glycoprotein CD5	CD5	P06127	921	CD5	0.361367	1.52779e-05
Hemojuvelin	RGM-C	Q6ZVN8	148738	HFE2	0.118082	1.54966e-05
Pappalysin-1	PAPP-A	Q13219	5069	PAPPA	0.32493	1.55471e-05
Ribosyldihydronicotinamide dehydrogenase [quinone]	Quinone reductase 2	P16083	4835	NQO2	0.247228	1.57771e-05
Tropomyosin alpha-4 chain	Tropomyosin 4	P67936	7171	TPM4	-0.586181	1.6443e-05
NADH-cytochrome b5 reductase 1	NB5R1	Q9UHQ9	51706	CYB5R1	0.111522	1.64577e-05
Protein S100-A11	S100A11	P31949	6282	S100A11	0.196587	1.65062e-05
Prothrombin	Prothrombin	P00734	2147	F2	0.138769	1.65535e-05
Ephrin type-A receptor 4	EPHA4	P54764	2043	EPHA4	0.321938	1.66209e-05
Leukocyte immunoglobulin-like receptor subfamily B member 1	ILT-2	Q8NHL6	10859	LILRB1	0.156641	1.66356e-05
Inositol monophosphatase 3	IMPA3	Q9NX62	54928	IMPAD1	0.300753	1.66501e-05
Torsin-1A-interacting protein 1	TOIP1	Q5JTV8	26092	TOR1AIP1	-0.323384	1.66818e-05
Insulin-like growth factor-binding protein 4	IGFBP-4	P22692	3487	IGFBP4	0.24661	1.6715e-05
Granulocyte-macrophage colony-stimulating factor	GM-CSF	P04141	1437	CSF2	-0.208235	1.6804e-05
6-phosphogluconolactonase	6PGL	O95336	25796	PGLS	-0.443548	1.68189e-05
Carbohydrate sulfotransferase 15	ST4S6	Q7LFX5	51363	CHST15	0.215051	1.6878e-05
Engulfment and cell motility protein 1	ELMO1	Q92556		ELMO1	-0.191987	1.71309e-05
Uncharacterized protein C17orf67	CQ067	Q0P5P2	339210	C17orf67	-0.137728	1.71994e-05
Low affinity immunoglobulin gamma Fc region receptor II-a	FCG2A	P12318	2212	FCGR2A	0.204171	1.71994e-05
RAC-beta serine/threonine-protein kinase	PKB beta	P31751	208	AKT2	-0.603386	1.76394e-05
Golgi membrane protein 1	GOLM1	Q8NBJ4	51280	GOLM1	0.244722	1.77725e-05
MICOS complex subunit MIC10	MOS1	Q5TGZ0	440574	MINOS1	0.205197	1.77874e-05
Fructose-bisphosphate aldolase C	aldolase C	P09972	230	ALDOC	0.191557	1.78658e-05
Zona pellucida-binding protein 1	ZPBP1	Q9BS86	11055	ZPBP	0.182471	1.7988e-05
Cysteine and glycine-rich protein 3	CSRP3	P50461	8048	CSRP3	-0.326276	1.8102e-05
Lethal(3)malignant brain tumor-like protein 2	LMBL2	Q969R5		L3MBTL2	-0.315291	1.8102e-05
Chymotrypsinogen B2	CTRB2	Q6GPI1	440387	CTRB2	-0.348484	1.81695e-05
Carbohydrate sulfotransferase 11	CHSTB	Q9NPF2	50515	CHST11	0.18953	1.81695e-05
ATP-dependent Clp protease proteolytic subunit, mitochondrial	ClpP endopeptidase	Q16740	8192	CLPP	-0.201503	1.81695e-05
Kallikrein-14	kallikrein 14	Q9P0G3	43847	KLK14	0.341046	1.81695e-05
Procollagen C-endopeptidase enhancer 2	PCOC2	Q9UKZ9	26577	PCOLCE2	0.322678	1.82409e-05
PCNA-associated factor	PAF	Q15004	9768	PAF	0.260126	1.84042e-05
Cold shock domain-containing protein C2	CSDC2	Q9Y534		CSDC2	0.141236	1.85167e-05
ADP-ribosylation factor-like protein 5B	ARL5B	Q96KC2	221079	ARL5B	0.231419	1.85742e-05
Microfibril-associated glycoprotein 4	MFAP4	P55083	4239	MFAP4	0.262803	1.8717e-05
Interleukin-6 receptor subunit alpha	IL-6 sRa	P08887	3570	IL6R	0.208146	1.8717e-05
Protein FAM3B	FAM3B	P58499	54097	FAM3B	0.181871	1.88656e-05
Dickkopf-related protein 3	DKK3	Q9UBP4	27122	DKK3	0.222109	1.88656e-05
DCN1-like protein 5	DCNL5	Q9BTE7	84259	DCUN1D5	0.225796	1.90874e-05
Epidermal growth factor receptor	ERBB1	P00533	1956	EGFR	0.294845	1.90944e-05
Histone H2B type 3-B	H2B3B	Q8N257	128312	HIST3H2BB	0.540612	1.91298e-05
AP-1 complex subunit sigma-2	AP1S2	P56377	8905	AP1S2	-0.188325	1.91729e-05
Centrin-3	CETN3	O15182		CETN3	-0.170491	1.91834e-05
Semaphorin-7A	Semaphorin-7A	O75326	8482	SEMA7A	0.214286	1.91834e-05
PILR alpha-associated neural protein	PIANP	Q8IYJ0	196500	PIANP	0.239938	1.91834e-05
Calpastatin	Calpastatin	P20810	831	CAST	0.216104	1.92051e-05
LanC-like protein 1	LANC1	O43813	10314	LANCL1	-0.354926	1.92239e-05
Lumican	Lumican	P51884	4060	LUM	0.294282	1.92274e-05
3'(2'),5'-bisphosphate nucleotidase 1	BPNT1	O95861	10380	BPNT1	-0.308715	1.93304e-05
Chromogranin-A	CgA	P10645	1113	CHGA	0.408301	1.93986e-05
Histone H2A type 3	H2A3	Q7L7L0		HIST3H2A	0.445263	1.93986e-05
Secretoglobin family 3A member 1	Secretoglobin family 3A member 1	Q96QR1	92304	SCGB3A1	0.337571	1.94296e-05
Matrilin-4	MATN4	O95460	8785	MATN4	0.236919	1.9471e-05
Laminin subunit gamma-2	Laminin gamma-2	Q13753	3918	LAMC2	0.243671	1.9542e-05
EH domain-containing protein 4	EHD4	Q9H223	30844	EHD4	-0.633443	1.96719e-05
Tumor necrosis factor ligand superfamily member 11	sRANKL	O14788	8600	TNFSF11	0.111109	1.99273e-05
Cystatin-D	CYTD	P28325	1473	CST5	0.360912	1.99595e-05
Tenascin	Tenascin	P24821	3371	TNC	0.386348	2.00771e-05
Carcinoembryonic antigen-related cell adhesion molecule 7	CEAM7	Q14002	1087	CEACAM7	0.172302	2.01228e-05
Cyclin-A2	Cyclin A	P20248	890	CCNA2	0.13299	2.01909e-05
Fc_MOUSE	Fc_MOUSE	Q99LC4			0.339122	2.03767e-05
Protocadherin alpha-C2	PCDC2	Q9Y5I4	56134	PCDHAC2	0.136731	2.03928e-05
Serine protease HTRA2, mitochondrial	HTRA2	O43464	27429	HTRA2	-0.317331	2.03928e-05
Inhibin beta C chain	INHBC	P55103	3626	INHBC	0.208472	2.04737e-05
Hematological and neurological expressed 1 protein	HN1	Q9UK76	51155	HN1	0.25956	2.04843e-05
Interleukin-27 receptor subunit alpha	TCCR	Q6UWB1	9466	IL27RA	0.337845	2.04843e-05
Kallikrein-5	kallikrein 5	Q9Y337	25818	KLK5	0.0876232	2.04843e-05
Matrilin-2	MATN2	O00339	4147	MATN2	0.259705	2.0545e-05
Pyruvate kinase PKLR	KPYR	P30613	5313	PKLR	0.40734	2.05857e-05
Myoglobin	Myoglobin	P02144	4151	MB	0.290917	2.06454e-05
Regenerating islet-derived protein 4	REG4	Q9BYZ8	83998	REG4	0.407833	2.06655e-05
Lymphatic vessel endothelial hyaluronic acid receptor 1	LYVE1	Q9Y5Y7	10894	LYVE1	0.331504	2.06655e-05
Leucine-rich repeats and immunoglobulin-like domains protein 1	LRIG1	Q96JA1	26018	LRIG1	0.133752	2.11314e-05
Disintegrin and metalloproteinase domain-containing protein 22	ADA22	Q9P0K1	53616	ADAM22	0.250389	2.13289e-05
SPARC-related modular calcium-binding protein 1	SMOC1	Q9H4F8	64093	SMOC1	0.115571	2.13289e-05
Chordin-like protein 2	CRDL2	Q6WN34	25884	CHRDL2	0.200676	2.16459e-05
Tumor necrosis factor receptor superfamily member 10D	TRAIL R4	Q9UBN6	8793	TNFRSF10D	0.16	2.17072e-05
Angiopoietin-related protein 1	ANGL1	O95841	9068	ANGPTL1	0.112942	2.17072e-05
Glutathione reductase, mitochondrial	Glutathione reductase	P00390	2936	GSR	0.257346	2.18791e-05
Multifunctional protein ADE2	Multifunctional protein ADE2	P22234	10606	PAICS	-0.355	2.18949e-05
Semaphorin-3E	Semaphorin 3E	O15041	9723	SEMA3E	0.194817	2.21831e-05
Lysophosphatidylcholine acyltransferase 2	PCAT2	Q7L5N7		LPCAT2	0.0951879	2.23169e-05
Tubulin-specific chaperone E	TBCE	Q15813		TBCE	-0.603986	2.23841e-05
Peptide chain release factor 1-like, mitochondrial	RF1ML	Q9UGC7		MTRF1L	-0.31178	2.23999e-05
Inter-alpha-trypsin inhibitor heavy chain H5	ITIH5	Q86UX2	80760	ITIH5	0.281723	2.24678e-05
Exosome complex component CSL4	EXOS1	Q9Y3B2	51013	EXOSC1	0.104112	2.24687e-05
Immunoglobulin superfamily containing leucine-rich repeat protein 2	ISLR2	Q6UXK2	57611	ISLR2	0.277373	2.24687e-05
Matrix metalloproteinase-9	MMP-9	P14780	4318	MMP9	0.517371	2.25278e-05
Transcriptional activator protein Pur-alpha	PURA	Q00577	5813	PURA	-0.384386	2.25839e-05
Layilin	Layilin	Q6UX15	143903	LAYN	0.217878	2.26373e-05
Homer protein homolog 2	HOME2	Q9NSB8		HOMER2	-0.644503	2.29219e-05
3-hydroxyisobutyryl-CoA hydrolase, mitochondrial	HIBCH	Q6NVY1	26275	HIBCH	-0.718746	2.29563e-05
Granulocyte-macrophage colony-stimulating factor receptor subunit alpha	CSF2R	P15509	1438	CSF2RA	0.126142	2.32308e-05
Fc_MOUSE	Fc_MOUSE	Q99LC4			0.377124	2.3237e-05
Killer cell immunoglobulin-like receptor 2DL2	KI2L2	P43627	3803	KIR2DL2	0.222324	2.33012e-05
Bicaudal D-related protein 1	BICR1	Q6ZP65		CCDC64	0.110708	2.34922e-05
Thymidine kinase 2, mitochondrial	KITM	O00142	7084	TK2	-0.121752	2.34922e-05
Angiogenin	Angiogenin	P03950	283	ANG	0.21535	2.36973e-05
Nucleoside diphosphate kinase, mitochondrial	NDKM	O00746	4833	NME4	-0.499967	2.37367e-05
Translational activator of cytochrome c oxidase 1	TACO1	Q9BSH4	51204	TACO1	-0.752495	2.40443e-05
HLA class II histocompatibility antigen gamma chain	HG2A	P04233	972	CD74	-0.179322	2.40443e-05
Fc_MOUSE	Fc_MOUSE	Q99LC4			0.292985	2.41582e-05
Latent-transforming growth factor beta-binding protein 4	LTBP4	Q8N2S1	8425	LTBP4	0.376876	2.41983e-05
Induced myeloid leukemia cell differentiation protein Mcl-1	Mcl-1	Q07820	4170	MCL1	-0.176325	2.42075e-05
Alpha-N-acetylglucosaminidase	NAG	P54802	4669	NAGLU	0.310224	2.42856e-05
Lymphocyte antigen 75	LY75	O60449	4065	LY75	0.275618	2.42856e-05
Insulin-like growth factor-binding protein 2	IGFBP-2	P18065	3485	IGFBP2	0.373058	2.42856e-05
Leukocyte immunoglobulin-like receptor subfamily A member 6	LIRA6	Q6PI73	11025	LILRA6	0.249423	2.4476e-05
CD40 ligand	CD40 ligand, soluble	P29965	959	CD40LG	-0.290809	2.46657e-05
Dynein light chain roadblock-type 1	DLRB1	Q9NP97	83658	DYNLRB1	-0.578172	2.47389e-05
Mycophenolic acid acyl-glucuronide esterase, mitochondrial	ABHDA	Q9NUJ1	55347	ABHD10	-0.658315	2.47389e-05
Protein S100-A12	S100A12	P80511	6283	S100A12	0.304393	2.47389e-05
CD48 antigen	CD48	P09326	962	CD48	0.294231	2.50381e-05
Dual specificity phosphatase 28	DUS28	Q4G0W2	285193	DUSP28	-0.68379	2.5103e-05
Leukocyte immunoglobulin-like receptor subfamily A member 2	LIRA2	Q8N149	11027	LILRA2	0.282911	2.51603e-05
5'(3')-deoxyribonucleotidase, mitochondrial	NT5M	Q9NPB1	56953	NT5M	-0.710186	2.51817e-05
Inorganic pyrophosphatase 2, mitochondrial	PPase 2	Q9H2U2	27068	PPA2	-0.273395	2.53728e-05
Mitochondrial fission 1 protein	FIS1	Q9Y3D6	51024	FIS1	-0.180713	2.56735e-05
Gamma-soluble NSF attachment protein	SNAG	Q99747	8774	NAPG	-0.45411	2.57686e-05
Matrilin-3	MATN3	O15232	4148	MATN3	0.288615	2.58092e-05
DCN1-like protein 1	DCNL1	Q96GG9	54165	DCUN1D1	0.182306	2.58648e-05
Heterogeneous nuclear ribonucleoprotein H	HNRH1	P31943	3187	HNRNPH1	0.294721	2.59535e-05
Elongation factor 1-beta	EF-1-beta	P24534	1933	EEF1B2	-0.284348	2.60579e-05
Melanocortin-2 receptor accessory protein	MRAP	Q8TCY5	4043	MRAP	0.0951377	2.60733e-05
WAP, Kazal, immunoglobulin, Kunitz and NTR domain-containing protein 2	WFKN2	Q8TEU8	124857	WFIKKN2	0.209866	2.61486e-05
Eukaryotic translation initiation factor 3 subunit G	EIF3G	O75821	8666	EIF3G	-0.364156	2.61605e-05
Myeloid cell surface antigen CD33	Siglec-3	P20138	945	CD33	0.271735	2.61817e-05
Repulsive guidance molecule A	RGMA	Q96B86	56963	RGMA	0.230088	2.63068e-05
Plexin-C1	PLXC1	O60486	10154	PLXNC1	0.376848	2.64504e-05
Fibroblast growth factor 6	FGF-6	P10767	2251	FGF6	-0.276905	2.65819e-05
Interleukin-20	IL-20	Q9NYY1	50604	IL20	-0.341298	2.66275e-05
Fc_MOUSE	Fc_MOUSE	Q99LC4			0.27726	2.66314e-05
Ephrin type-B receptor 6	EphB6	O15197	2051	EPHB6	0.107745	2.67785e-05
Galactoside 3(4)-L-fucosyltransferase	Fucosyltransferase 3	P21217	2525	FUT3	0.166119	2.69602e-05
Phosphomannomutase 2	Phosphomannomutase 2	O15305	5373	PMM2	-0.619184	2.69602e-05
Noelin-3	NOE3	Q96PB7	118427	OLFM3	0.0824067	2.714e-05
Complement component C7	C7	P10643	730	C7	0.210307	2.714e-05
Heme-binding protein 1	HEBP1	Q9NRV9	50865	HEBP1	0.280175	2.714e-05
Cerebellin-1	CBLN1	P23435	869	CBLN1	0.174411	2.7309e-05
Glutathione S-transferase A1	GST A1-1	P08263	2938	GSTA1	0.165212	2.73316e-05
Heat shock 70 kDa protein 1A	HSP 70	P0DMV8	3303	HSPA1A	0.254001	2.73648e-05
Leucine-rich repeat transmembrane protein FLRT2	FLRT2	O43155	23768	FLRT2	0.341792	2.7373e-05
Cysteine--tRNA ligase, cytoplasmic	SYCC	P49589		CARS	-0.249144	2.73906e-05
Uridine-cytidine kinase 2	UCK2	Q9BZX2		UCK2	0.0914854	2.75577e-05
Hydroxymethylglutaryl-CoA synthase, cytoplasmic	HMCS1	Q01581		HMGCS1	0.442744	2.76434e-05
Fc_MOUSE	Fc_MOUSE	Q99LC4			0.236365	2.78455e-05
Cathelicidin antimicrobial peptide	Cathelicidin peptide	P49913	820	CAMP	0.255509	2.79854e-05
Glutamate receptor ionotropic, delta-2	GRID2	O43424		GRID2	0.22696	2.81781e-05
Monocyte differentiation antigen CD14	CD14	P08571	929	CD14	0.147801	2.82083e-05
UMP-CMP kinase	Cytidylate kinase	P30085	51727	CMPK1	-0.313888	2.8971e-05
cGMP-specific 3',5'-cyclic phosphodiesterase	PDE5A	O76074	8654	PDE5A	-0.542742	2.94447e-05
A disintegrin and metalloproteinase with thrombospondin motifs 3	ATS3	O15072	9508	ADAMTS3	0.131462	2.98361e-05
TATA-binding protein-associated factor 2N	RBP56	Q92804	8148	TAF15	-0.366421	3.06873e-05
Manganese-transporting ATPase 13A1	AT131	Q9HD20	57130	ATP13A1	0.306769	3.10842e-05
Transmembrane protein 132C	T132C	Q8N3T6	92293	TMEM132C	0.322943	3.12573e-05
Inter-alpha-trypsin inhibitor heavy chain H3	ITIH3	Q06033	3699	ITIH3	0.184643	3.15558e-05
Ribonuclease 4	RNAS4	P34096	6038	RNASE4	0.252051	3.15736e-05
Netrin-1	NET1	O95631	9423	NTN1	0.169084	3.16044e-05
Ephrin-B2	EFNB2	P52799	1948	EFNB2	0.340176	3.18869e-05
Klotho	KLOTHO	Q9UEF7	9365	KL	0.295813	3.18869e-05
Growth arrest-specific protein 6	GAS-6	Q14393	2621	GAS6	0.14521	3.18869e-05
Alpha-actinin-1	ACTN1	P12814	87	ACTN1	-0.817493	3.18869e-05
Cystatin-M	Cystatin M	Q15828	1474	CST6	0.393923	3.22043e-05
Inosine triphosphate pyrophosphatase	Inosine triphosphatase	Q9BY32	3704	ITPA	-0.172219	3.24979e-05
Envoplakin	EVPL	Q92817		EVPL	0.121125	3.24979e-05
Bcl-2-like protein 10	B2L10	Q9HD36	10017	BCL2L10	0.128054	3.25963e-05
Fas apoptotic inhibitory molecule 3	FAIM3	O60667	9214	FAIM3	0.204231	3.26131e-05
Bone morphogenetic protein 10	BMP10	O95393	27302	BMP10	0.144562	3.27532e-05
Acylpyruvase FAHD1, mitochondrial	FAHD1	Q6P587	81889	FAHD1	-0.671824	3.2769e-05
Serine/threonine-protein kinase N1	PKN1	Q16512	5585	PKN1	-0.231558	3.31325e-05
Bcl-2-like protein 11	BIM	O43521	10018	BCL2L11	0.19626	3.3226e-05
ATPase family AAA domain-containing protein 1	ATAD1	Q8NBU5	84896	ATAD1	-0.296277	3.3226e-05
Heterogeneous nuclear ribonucleoprotein K	hnRNP K	P61978	3190	HNRNPK	-0.296261	3.36221e-05
Neuroendocrine convertase 1	NEC1	P29120	5122	PCSK1	0.170319	3.37795e-05
Peptidyl-prolyl cis-trans isomerase D	PPID	Q08752	5481	PPID	-0.726711	3.39184e-05
Trypsin-1	Trypsin	P07477	5644	PRSS1	0.262509	3.43736e-05
Heat shock protein beta-6	HSPB6	O14558	126393	HSPB6	0.373069	3.44482e-05
Chloride intracellular channel protein 5	CLIC5	Q9NZA1		CLIC5	0.339904	3.46454e-05
Neuroligin-1	NLGN1	Q8N2Q7	22871	NLGN1	0.176079	3.47923e-05
Brain-specific serine protease 4	BSSP4	Q9GZN4	64063	PRSS22	0.185412	3.47923e-05
Ubiquitin D	UBD	O15205	10537	UBD	0.16229	3.52253e-05
Phosphatidylinositol 5-phosphate 4-kinase type-2 beta	PI42B	P78356	8396	PIP4K2B	-0.317338	3.52325e-05
Suppressor of fused homolog	SUFU	Q9UMX1		SUFU	0.136997	3.54838e-05
Interleukin-36 alpha	IL-1F6	Q9UHA7	27179	IL36A	0.398932	3.56531e-05
Protein argonaute-1	AGO1	Q9UL18	26523	AGO1	-0.546143	3.56607e-05
Glutamate--cysteine ligase regulatory subunit	GSH0	P48507	2730	GCLM	-0.410154	3.56607e-05
Cytochrome c oxidase subunit 5A, mitochondrial	COX5A	P20674	9377	COX5A	-0.670068	3.59592e-05
BolA-like protein 1	BOLA1	Q9Y3E2	51027	BOLA1	-0.232946	3.60605e-05
Ubiquitin domain-containing protein 2	UBTD2	Q8WUN7		UBTD2	0.089739	3.60605e-05
Importin subunit alpha-7	IMA7	O60684		KPNA6	-0.464784	3.60974e-05
Protein FAM162B	F162B	Q5T6X4		FAM162B	0.0908168	3.62253e-05
Sodium/potassium-transporting ATPase subunit beta-2	AT1B2	P14415	482	ATP1B2	0.31056	3.64341e-05
Cytosolic 5'-nucleotidase 3A	5NT3	Q9H0P0	51251	NT5C3A	-0.366848	3.66865e-05
Collagen alpha-3(VI) chain	Collagen alpha-3(VI)	P12111	1293	COL6A3	0.175753	3.68777e-05
Casein kinase II 2-alpha:2-beta heterotetramer	CK2-A1:B	P68400 P67870	1457 1460	CSNK2A1 CSNK2B	-0.440286	3.68777e-05
GrpE protein homolog 1, mitochondrial	GRPE1	Q9HAV7	80273	GRPEL1	-0.536224	3.6887e-05
T-complex protein 1 subunit alpha	TCPA	P17987	6950	TCP1	-0.541328	3.6887e-05
Diphosphoinositol polyphosphate phosphohydrolase 1	NUDT3	O95989		NUDT3	-0.409704	3.70267e-05
Neuropilin and tolloid-like protein 1	NETO1	Q8TDF5	81832	NETO1	0.0720456	3.70478e-05
Mitogen-activated protein kinase 3	ERK-1	P27361	5595	MAPK3	-0.365204	3.7208e-05
Beta-microseminoprotein	PSP-94	P08118	4477	MSMB	0.324063	3.74256e-05
Protein FAM162A	F162A	Q96A26	26355	FAM162A	-0.272755	3.76473e-05
Lactoperoxidase	PERL	P22079	4025	LPO	0.164541	3.76961e-05
Disintegrin and metalloproteinase domain-containing protein 10	ADAM 10	O14672	102	ADAM10	0.194036	3.76961e-05
Alpha-1-antichymotrypsin complex	alpha-1-antichymotrypsin complex	P01011	12	SERPINA3	0.243826	3.77778e-05
BRICHOS domain-containing protein 5	CP079	Q6PL45	283870	BRICD5	-0.325015	3.77778e-05
Nuclear protein localization protein 4 homolog	NPL4	Q8TAT6	55666	NPLOC4	-0.531772	3.80883e-05
Torsin-1A-interacting protein 1	TOIP1	Q5JTV8	26092	TOR1AIP1	0.280381	3.80883e-05
Vascular endothelial growth factor D	VEGF-D	O43915	2277	FIGF	0.344547	3.8477e-05
Leukocyte immunoglobulin-like receptor subfamily A member 4	LIRA4	P59901	23547	LILRA4	0.215037	3.86791e-05
Calsyntenin-3	Alcadein-beta	Q9BQT9	9746	CLSTN3	0.227069	3.91017e-05
72 kDa type IV collagenase	MMP-2	P08253	4313	MMP2	0.315206	3.92208e-05
Lysyl oxidase homolog 3	LOXL3	P58215	84695	LOXL3	-0.350145	3.95132e-05
T-cell surface protein tactile	TACT	P40200	10225	CD96	0.154046	3.9982e-05
Calcineurin subunit B type 1	Calcineurin B a	P63098	5534	PPP3R1	-0.138157	3.9982e-05
Leucine-rich repeat and transmembrane domain-containing protein 2	LRTM2	Q8N967	654429	LRTM2	0.20498	3.9982e-05
Very long-chain specific acyl-CoA dehydrogenase, mitochondrial	ACADV	P49748	37	ACADVL	-0.690953	4.03614e-05
Small integral membrane protein 13	SIM13	P0DJ93		SMIM13	0.0982928	4.03794e-05
Serine protease inhibitor Kazal-type 4	ISK4	O60575	27290	SPINK4	0.215092	4.06019e-05
Riboflavin kinase	RIFK	Q969G6		RFK	0.213773	4.07685e-05
Down syndrome cell adhesion molecule	DSCAM	O60469	1826	DSCAM	0.172764	4.0846e-05
Interleukin-19	IL-19	Q9UHD0	29949	IL19	0.239367	4.14922e-05
Transmembrane protein 132D	T132D	Q14C87		TMEM132D	0.287619	4.24845e-05
Amphiregulin	AREG	P15514	374	AREG	-0.326676	4.24845e-05
Gastrokine-1	CA11 protein	Q9NS71	56287	GKN1	0.167484	4.27794e-05
Ubiquilin-4	UBQL4	Q9NRR5		UBQLN4	-0.365636	4.29087e-05
Peptidyl-prolyl cis-trans isomerase FKBP1B	FKB1B	P68106	2281	FKBP1B	-0.478151	4.37921e-05
N-acetylmuramoyl-L-alanine amidase	PGRP-L	Q96PD5	114770	PGLYRP2	0.291259	4.47411e-05
Guanylate cyclase activator 2B	GUC2B	Q16661	2981	GUCA2B	0.255086	4.47983e-05
Interleukin-16	IL-16	Q14005	3603	IL16	0.354734	4.48454e-05
Leukocyte antigen CD37	CD37	P11049	951	CD37	0.152549	4.4974e-05
Human Chorionic Gonadotropin	HCG	P01215,P01233	1081 1082	CGA CGB	0.292318	4.55149e-05
Torsin-4A	CI167	Q9NXH8	54863	TOR4A	-0.181674	4.57739e-05
Thioredoxin-dependent peroxide reductase, mitochondrial	Peroxiredoxin-3	P30048	10935	PRDX3	-0.592423	4.58701e-05
Enoyl-CoA delta isomerase 1, mitochondrial	D3D2	P42126	1632	DCI	-0.276182	4.62052e-05
Ephrin type-A receptor 1	EphA1	P21709	2041	EPHA1	0.382267	4.64134e-05
Phospholipase D3	PLD3	Q8IV08	23646	PLD3	-0.502686	4.64134e-05
Toll/interleukin-1 receptor domain-containing adapter protein	Tirap	P58753	114609	TIRAP	-0.436894	4.64877e-05
Transducin beta-like protein 2	TBL2	Q9Y4P3		TBL2	-0.652422	4.66374e-05
Dynactin subunit 2	Dynactin subunit 2	Q13561	10540	DCTN2	0.109392	4.66374e-05
Ribonuclease H1	RNase H1	O60930	246243	RNASEH1	-0.164278	4.67177e-05
Multidrug resistance-associated protein 6	MRP6	O95255	368	ABCC6	0.131188	4.70283e-05
RGM domain family member B	RGMB	Q6NW40	285704	RGMB	0.142301	4.70283e-05
Selenoprotein W	SELW	P63302	6415	SEPW1	-0.230308	4.70283e-05
IgLON family member 5	IGLO5	A6NGN9	402665	IGLON5	0.265055	4.75459e-05
Inhibin beta B chain	Inhibin bB chain	P09529	3625	INHBB	0.370671	4.77433e-05
Ribokinase	RBSK	Q9H477	64080	RBKS	0.199975	4.77951e-05
Peroxidasin homolog	PXDN	Q92626	7837	PXDN	0.286162	4.77951e-05
Ribonuclease UK114	Ribonuclease UK114	P52758	10247	HRSP12	0.325314	4.78767e-05
Fc_MOUSE	Fc_MOUSE	Q99LC4			0.0956455	4.78767e-05
CD209 antigen	DC-SIGN	Q9NNX6	30835	CD209	0.162318	4.79677e-05
Glucoside xylosyltransferase 1	GXLT1	Q4G148	283464	GXYLT1	0.183897	4.79677e-05
CXADR-like membrane protein	ACAM	Q9H6B4	79827	CLMP	0.210795	4.81489e-05
tRNA (guanine-N(7)-)-methyltransferase	METTL1	Q9UBP6	4234	METTL1	0.132888	4.81489e-05
GDNF family receptor alpha-2	GFRa-2	O00451	2675	GFRA2	0.194773	4.82154e-05
Cadherin-7	CADH7	Q9ULB5	1005	CDH7	0.270706	4.83869e-05
Uncharacterized protein C11orf94	CK094	C9JXX5	143678	C11orf94	-0.155336	4.89147e-05
Malectin	K0152	Q14165	9761	MLEC	-0.319935	4.89966e-05
E3 ubiquitin-protein ligase DTX1	DTX1	Q86Y01	1840	DTX1	0.25227	4.96169e-05
Netrin receptor UNC5B	UNC5B	Q8IZJ1	219699	UNC5B	0.345083	4.96169e-05
Cyclin-dependent kinase 4 inhibitor D	p19-INK4d	P55273	1032	CDKN2D	-0.544894	4.9631e-05
Kallikrein-13	kallikrein 13	Q9UKR3	26085	KLK13	0.326913	4.9795e-05
Methylmalonate-semialdehyde dehydrogenase [acylating], mitochondrial	MMSA	Q02252	4329	ALDH6A1	-0.554846	4.98041e-05
T-cell leukemia/lymphoma protein 1B	TCL1B	O95988	9623	TCL1B	0.107206	5.02393e-05
Atrial natriuretic factor	ANP	P01160	4878	NPPA	0.191282	5.03039e-05
Methylmalonyl-CoA epimerase, mitochondrial	MCEE	Q96PE7	84693	MCEE	-0.411734	5.04898e-05
LDLR chaperone MESD	MESD2	Q14696	23184	MESDC2	-0.406246	5.04898e-05
Calcium-binding protein 39	CAB39	Q9Y376	51719	CAB39	-0.626107	5.08544e-05
Mothers against decapentaplegic homolog 4	SMAD4	Q13485	4089	SMAD4	-0.381101	5.09927e-05
Dual 3',5'-cyclic-AMP and -GMP phosphodiesterase 11A	PDE11	Q9HCR9	50940	PDE11A	-0.386234	5.11113e-05
Ras-related protein Rab-26	RAB26	Q9ULW5	25837	RAB26	0.19124	5.12278e-05
Transgelin	TAGL	Q01995	6876	TAGLN	0.267254	5.138e-05
Pancreatic alpha-amylase	Pancreatic alpha-amylase	P04746	279	AMY2A	0.285248	5.1535e-05
Acetyl-CoA acetyltransferase, mitochondrial	THIL	P24752	38	ACAT1	-0.571271	5.18924e-05
Nuclear apoptosis-inducing factor 1	NAIF1	Q69YI7	203245	NAIF1	-0.338484	5.18924e-05
Fc_MOUSE	Fc_MOUSE	Q99LC4			0.180817	5.20825e-05
Protein C-ets-2	ETS2	P15036		ETS2	-0.112184	5.25743e-05
Zinc finger protein 174	ZN174	Q15697		ZNF174	0.135245	5.2905e-05
Protein-tyrosine kinase 2-beta	FAK2	Q14289	2185	PTK2B	-0.167073	5.3027e-05
Kynureninase	KYNU	Q16719	8942	KYNU	0.125455	5.31553e-05
Leucine-rich repeat transmembrane protein FLRT3	FLRT3	Q9NZU0	23767	FLRT3	0.231143	5.36855e-05
Serine/threonine-protein phosphatase 2A 56 kDa regulatory subunit alpha isoform	2A5A	Q15172	5525	PPP2R5A	-0.277495	5.37089e-05
Protocadherin beta-1	PCDB1	Q9Y5F3	29930	PCDHB1	0.151672	5.37182e-05
Leucine-rich repeat and fibronectin type-III domain-containing protein 2	LRFN2	Q9ULH4	57497	LRFN2	-0.131849	5.44926e-05
Toll-like receptor 4:Lymphocyte antigen 96 complex	TLR4:MD-2 complex	O00206 Q9Y6Y9	7099 23643	TLR4 LY96	0.220201	5.45099e-05
Glycine N-acyltransferase	GLYAT	Q6IB77	10249	GLYAT	0.226375	5.48009e-05
Transmembrane protein 119	TM119	Q4V9L6		TMEM119	-0.11097	5.50144e-05
Eukaryotic initiation factor 4A-I	IF4A1	P60842	1973	EIF4A1	-0.295129	5.51314e-05
Neurotrimin	NTRI	Q9P121	50863	NTM	0.381243	5.58675e-05
Protein FAM3D	FAM3D	Q96BQ1	131177	FAM3D	0.284158	5.6034e-05
Stromelysin-2	MMP-10	P09238	4319	MMP10	0.259372	5.6243e-05
Coiled-coil domain-containing protein 50	CCD50	Q8IVM0	152137	CCDC50	-0.363407	5.63859e-05
Ephrin-A3	Ephrin-A3	P52797	1944	EFNA3	0.190426	5.66236e-05
Acyl-CoA-binding protein	ACBP	P07108	1622	DBI	-0.300565	5.67107e-05
14-3-3 protein eta	14-3-3 eta	Q04917	7533	YWHAH	-0.494472	5.75357e-05
Fc_MOUSE	Fc_MOUSE	Q99LC4			0.124707	5.83705e-05
Dynein light chain 2, cytoplasmic	DYL2	Q96FJ2		DYNLL2	-0.466241	5.83705e-05
GTP-binding protein SAR1a	SAR1A	Q9NR31	56681	SAR1A	-0.844749	5.86796e-05
Tryptase beta-2	TPSB2	P20231	64499	TPSB2	0.35463	5.95323e-05
Tumor necrosis factor ligand superfamily member 13B	BAFF	Q9Y275	10673	TNFSF13B	0.155903	5.96054e-05
Angiotensin-converting enzyme 2	ACE2	Q9BYF1	59272	ACE2	-0.191652	5.96054e-05
Bromodomain-containing protein 2	BRD2	P25440	6046	BRD2	0.0988178	5.96054e-05
78 kDa glucose-regulated protein	BiP	P11021	3309	HSPA5	0.363804	5.96972e-05
Hedgehog-interacting protein	HHIP	Q96QV1	64399	HHIP	0.12115	6.07505e-05
Tumor necrosis factor receptor superfamily member 8	CD30	P28908	943	TNFRSF8	0.202086	6.13312e-05
Eotaxin	Eotaxin	P51671	6356	CCL11	0.337109	6.13312e-05
Fc_MOUSE	Fc_MOUSE	Q99LC4			0.102147	6.16013e-05
Proenkephalin-A	PENK	P01210	5179	PENK	0.372827	6.16475e-05
Delta-like protein 1	DLL1	O00548	28514	DLL1	0.102551	6.22087e-05
Elongation factor 1-delta	EF1D	P29692	1936	EEF1D	-0.349151	6.27194e-05
Endoplasmic reticulum resident protein 44	TXNDC4	Q9BS26	23071	ERP44	-0.336962	6.27236e-05
Interferon lambda-1	IFN-lambda 1	Q8IU54	282618	IFNL1	-0.244492	6.27646e-05
Hsp90alpha	HSP 90a	P07900	3320	HSP90AA1	-0.532667	6.27646e-05
Peptidyl-prolyl cis-trans isomerase FKBP14	FKB14	Q9NWM8	55033	FKBP14	-0.362336	6.2825e-05
Pulmonary surfactant-associated protein D	SP-D	P35247	6441	SFTPD	0.285091	6.2825e-05
Adenine phosphoribosyltransferase	APT	P07741	353	APRT	-0.652691	6.29535e-05
SH3 domain-binding glutamic acid-rich-like protein 3	SH3BGRL3-like protein	Q9H299	83442	SH3BGRL3	-0.573044	6.31381e-05
Nascent polypeptide-associated complex subunit alpha	NACA	Q13765	4666	NACA	-0.409434	6.31381e-05
Thrombospondin-3	TSP3	P49746	7059	THBS3	0.282294	6.31381e-05
Thioredoxin domain-containing protein 12	TXD12	O95881	51060	TXNDC12	-0.42222	6.35334e-05
Fc_MOUSE	Fc_MOUSE	Q99LC4			0.230791	6.35825e-05
Ribonuclease pancreatic	RNase 1	P07998	6035	RNASE1	0.295017	6.35825e-05
Epithelial splicing regulatory protein 1	ESRP1	Q6NXG1	54845	ESRP1	0.108281	6.35864e-05
Disintegrin and metalloproteinase domain-containing protein 11	ADA11	O75078	4185	ADAM11	0.233709	6.35923e-05
Tumor necrosis factor-inducible gene 6 protein	TSG-6	P98066	7130	TNFAIP6	0.205983	6.36681e-05
Glycine amidinotransferase, mitochondrial	GATM	P50440	2628	GATM	-0.530891	6.38987e-05
Ubiquitin-conjugating enzyme E2 L3	UB2L3	P68036	7332	UBE2L3	-0.310952	6.40655e-05
Olfactomedin-like protein 3	OLFL3	Q9NRN5	56944	OLFML3	0.288373	6.40655e-05
T-cell surface glycoprotein CD8 alpha chain	CD8A	P01732	925	CD8A	0.33029	6.40655e-05
Ubiquilin-2	UBQL2	Q9UHD9	29978	UBQLN2	-0.304325	6.44531e-05
Hematopoietic prostaglandin D synthase	PTGD2	O60760	27306	HPGDS	0.268689	6.44531e-05
Translationally-controlled tumor protein	TCTP	P13693	7178	TPT1	-0.554003	6.45936e-05
Collectin-12	COLEC12	Q5KU26	81035	COLEC12	0.246068	6.48272e-05
Tumor necrosis factor alpha-induced protein 8	TFIP8	O95379		TNFAIP8	-0.433809	6.49696e-05
Dual specificity mitogen-activated protein kinase kinase 1	MEK1	Q02750	5604	MAP2K1	-0.209785	6.51781e-05
Bone morphogenetic protein 4	BMP-4	P12644	652	BMP4	0.231277	6.53805e-05
Deoxyuridine 5'-triphosphate nucleotidohydrolase, mitochondrial	DUT	P33316	1854	DUT	-0.57398	6.53805e-05
Transforming growth factor-beta-induced protein ig-h3	BGH3	Q15582	7045	TGFBI	0.290644	6.54535e-05
Alpha-soluble NSF attachment protein	SNAA	P54920	8775	NAPA	-0.503138	6.54535e-05
Myeloblastin	Proteinase-3	P24158	5657	PRTN3	0.197755	6.57422e-05
Proteasome activator complex subunit 1	PSME1	Q06323	5720	PSME1	-0.27882	6.59984e-05
Methenyltetrahydrofolate synthase domain-containing protein	MTHFSD	Q2M296	64779	MTHFSD	-0.321077	6.59984e-05
Peroxisomal carnitine O-octanoyltransferase	OCTC	Q9UKG9	54677	CROT	-0.465437	6.62537e-05
Brother of CDO	BOC	Q9BWV1	91653	BOC	0.262492	6.64321e-05
Catenin beta-1	b-Catenin	P35222	1499	CTNNB1	-0.374213	6.66728e-05
Glucose-6-phosphate 1-dehydrogenase	G6PD	P11413	2539	G6PD	-0.511782	6.67896e-05
Neuroendocrine convertase 2	NEC2	P16519	5126	PCSK2	0.138237	6.69822e-05
Heat shock 70 kDa protein 1B	HS71B	P0DMV9	3304	HSPA1B	0.244855	6.69822e-05
Mitogen-activated protein kinase 10	MK10	P53779	5602	MAPK10	-0.692785	6.69822e-05
Protein MENT	CA056	Q9BUN1	54964	MENT	0.276232	6.70967e-05
Semaphorin-3B	SEM3B	Q13214	7869	SEMA3B	0.0942091	6.73267e-05
Fatty acid-binding protein, epidermal	FABPE	Q01469	2171	FABP5	0.127787	6.76338e-05
Lysozyme-like protein 2	LYZL2	Q7Z4W2	119180	LYZL2	-0.163314	6.77416e-05
3-keto-steroid reductase	DHB7	P56937	51478	HSD17B7	-0.349552	6.7776e-05
Cytochrome c oxidase assembly factor 3 homolog, mitochondrial	CCD56	Q9Y2R0	28958	COA3	0.168435	6.79395e-05
Serine/threonine-protein phosphatase PP1-gamma catalytic subunit	PP1G	P36873	5501	PPP1CC	-0.471432	6.80147e-05
Properdin	Properdin	P27918	5199	CFP	0.307445	6.80255e-05
UPF0696 protein C11orf68	CK068	Q9H3H3	83638	C11orf68	-0.487872	6.80255e-05
Platelet glycoprotein VI	GPVI	Q9HCN6	51206	GP6	-0.471459	6.80361e-05
Complement C1s subcomponent	C1s	P09871	716	C1S	0.247724	6.81377e-05
Cerebellin-4	CBLN4	Q9NTU7	140689	CBLN4	0.179661	6.82353e-05
PDZ and LIM domain protein 1	PDLI1	O00151	9124	PDLIM1	-0.651619	6.91133e-05
Cullin-4B	CUL4B	Q13620		CUL4B	-0.327445	6.91769e-05
SH3 domain-binding glutamic acid-rich-like protein	SH3L1	O75368	6451	SH3BGRL	-0.323274	6.93562e-05
Insulin-like growth factor 1 receptor	IGF-I sR	P08069	3480	IGF1R	0.278932	6.94609e-05
C-type lectin domain family 4 member C	CLC4C	Q8WTT0	170482	CLEC4C	0.246351	6.99026e-05
Protein tyrosine phosphatase type IVA 2	TP4A2	Q12974	8073	PTP4A2	-0.347285	6.99379e-05
Junctophilin-1	JPH1	Q9HDC5	56704	JPH1	0.132203	6.99832e-05
Ras-related protein Rab-32	RAB32	Q13637	10981	RAB32	-0.896382	7.03931e-05
Vesicular integral-membrane protein VIP36	Lectin, mannose-binding 2	Q12907	10960	LMAN2	0.178446	7.04693e-05
Insulin-like growth factor-binding protein complex acid labile subunit	IGFALS	P35858	3483	IGFALS	0.305062	7.04735e-05
Threonine--tRNA ligase, cytoplasmic	SYTC	P26639	6897	TARS	-0.484525	7.04735e-05
Fc_MOUSE	Fc_MOUSE	Q99LC4			0.087782	7.04735e-05
Procollagen galactosyltransferase 1	GT251	Q8NBJ5	79709	COLGALT1	-0.252651	7.06516e-05
Scavenger receptor class A member 3	SCAR3	Q6AZY7	51435	SCARA3	0.159149	7.09116e-05
Vacuolar protein sorting-associated protein VTA1 homolog	DRG-1	Q9NP79	51534	VTA1	-0.350268	7.09803e-05
Cathepsin E	CATE	P14091	1510	CTSE	0.147333	7.13193e-05
Carbohydrate sulfotransferase 1	CHST1	O43916	8534	CHST1	0.0867804	7.16074e-05
Esterase OVCA2	OVCA2	Q8WZ82	124641	OVCA2	-0.430901	7.16163e-05
Erythrocyte band 7 integral membrane protein	STOM	P27105	2040	STOM	0.121771	7.18321e-05
Fc_MOUSE	Fc_MOUSE	Q99LC4			0.235342	7.18537e-05
Neutral and basic amino acid transport protein rBAT	SLC31	Q07837	6519	SLC3A1	0.146038	7.19494e-05
Coiled-coil domain-containing protein 134	CC134	Q9H6E4	79879	CCDC134	-0.326555	7.19494e-05
Tumor necrosis factor ligand superfamily member 18	TNFSF18	Q9UNG2	8995	TNFSF18	0.112729	7.20095e-05
Choline/ethanolamine kinase	CHKB	Q9Y259	1120	CHKB	-0.318557	7.21015e-05
Coagulation Factor XI	Coagulation Factor XI	P03951	2160	F11	0.186858	7.2195e-05
Medium-chain specific acyl-CoA dehydrogenase, mitochondrial	ACADM	P11310	34	ACADM	-0.779919	7.22571e-05
Keratin-associated protein 2-4	KRA24	Q9BYR9		KRTAP2-4	0.227759	7.22571e-05
Glucosamine 6-phosphate N-acetyltransferase	GNA1	Q96EK6		GNPNAT1	-0.563612	7.23491e-05
Protein disulfide-isomerase A6	PDIA6	Q15084	10130	PDIA6	-0.588783	7.24711e-05
Regulation of nuclear pre-mRNA domain-containing protein 1B	C20orf77	Q9NQG5	58490	RPRD1B	0.153489	7.28961e-05
Malonyl-CoA decarboxylase, mitochondrial	DCMC	O95822		MLYCD	-0.237877	7.28961e-05
Serine/threonine-protein kinase MRCK alpha	MRCKA	Q5VT25	8476	CDC42BPA	-0.155784	7.38108e-05
Glutaredoxin-2, mitochondrial	GLRX2	Q9NS18	51022	GLRX2	-0.190249	7.4196e-05
Bone sialoprotein 2	BSP	P21815	3381	IBSP	-0.284477	7.4196e-05
Casein kinase II subunit alpha	CSK21	P68400	1457	CSNK2A1	-0.226795	7.43425e-05
Drebrin-like protein	DBNL	Q9UJU6	28988	DBNL	-0.325181	7.43425e-05
Peroxisome proliferator-activated receptor alpha	PPARa	Q07869	5465	PPARA	-0.25803	7.48825e-05
Cadherin-related family member 5	MUCDL	Q9HBB8	53841	CDHR5	0.19733	7.49003e-05
RNA-binding protein EWS	EWS	Q01844	2130	EWSR1	0.158465	7.58625e-05
Carboxypeptidase A4	CBPA4	Q9UI42	51200	CPA4	0.357035	7.60444e-05
Apolipoprotein A-IV	Apo A-IV	P06727	337	APOA4	0.262744	7.61731e-05
LIM domain and actin-binding protein 1	LIMA1	Q9UHB6	51474	LIMA1	-0.131002	7.63862e-05
Protein kinase B gamma	PKB gamma	Q9Y243	10000	AKT3	-0.442493	7.66379e-05
UDP-GlcNAc:betaGal beta-1,3-N-acetylglucosaminyltransferase 8	B3GN8	Q7Z7M8	374907	B3GNT8	0.214808	7.67792e-05
Apolipoprotein C-I	Apo C-I	P02654	341	APOC1	0.150553	7.69069e-05
A disintegrin and metalloproteinase with thrombospondin motifs 13	ATS13	Q76LX8	11093	ADAMTS13	0.2993	7.71347e-05
Carbonic anhydrase 13	Carbonic anhydrase XIII	Q8N1Q1	377677	CA13	-0.678859	7.71347e-05
Translation initiation factor IF-3, mitochondrial	IF3M	Q9H2K0	219402	MTIF3	-0.751308	7.82686e-05
Calcyclin-binding protein	CYBP	Q9HB71	27101	CACYBP	-0.531362	7.8675e-05
Transmembrane protein 132A	T132A	Q24JP5	54972	TMEM132A	0.166044	7.8732e-05
14-3-3 protein beta/alpha	14-3-3 protein beta/alpha	P31946	7529	YWHAB	-0.525399	7.90132e-05
Gremlin-2	GREM2	Q9H772	64388	GREM2	0.24642	7.91527e-05
Signal recognition particle 14 kDa protein	SRP14	P37108	6727	SRP14	-0.108732	7.91527e-05
Protein argonaute-3	AGO3	Q9H9G7	192669	AGO3	-0.2949	7.92907e-05
Hepatocyte growth factor activator	HGFA	Q04756	3083	HGFAC	0.255133	7.94227e-05
Sorting nexin-3	SNX3	O60493	8724	SNX3	-0.251389	7.94413e-05
DnaJ homolog subfamily C member 30	DJC30	Q96LL9	84277	DNAJC30	-0.201273	8.01519e-05
NADH-cytochrome b5 reductase 3	NADH-cytochrome b5 reductase	P00387	1727	CYB5R3	0.406216	8.04428e-05
Folate receptor beta	FOLR2	P14207	2350	FOLR2	0.142441	8.0915e-05
Coagulation factor XIII	Coagulation factor XIII	P00488, P05160	2162 2165	F13A1 F13B	0.277436	8.11984e-05
Deformed epidermal autoregulatory factor 1 homolog	DEAF1	O75398	10522	DEAF1	-0.192008	8.11984e-05
Basal Cell Adhesion Molecule	BCAM	P50895	4059	BCAM	0.194942	8.12012e-05
Deoxyribonuclease-1-like 2	DNSL2	Q92874	1775	DNASE1L2	0.20906	8.13225e-05
Urokinase-type plasminogen activator	uPA	P00749	5328	PLAU	0.202356	8.17939e-05
Isocitrate dehydrogenase [NAD] subunit gamma, mitochondrial	IDH3G	P51553	3421	IDH3G	-0.404217	8.20975e-05
Amphoterin-induced protein 2	AMGO2	Q86SJ2	347902	AMIGO2	0.151548	8.22825e-05
High mobility group protein B3	HMGB3	O15347	3149	HMGB3	0.168964	8.22825e-05
Coiled-coil domain-containing protein 25	CCD25	Q86WR0	55246	CCDC25	0.179003	8.24377e-05
Oligodendrocyte-myelin glycoprotein	OMGP	P23515	4974	OMG	0.424604	8.27939e-05
NFU1 iron-sulfur cluster scaffold homolog, mitochondrial	NFU1	Q9UMS0	27247	NFU1	-0.340594	8.32264e-05
Hexokinase-3	HXK3	P52790	3101	HK3	0.231254	8.38277e-05
Interleukin-2 receptor subunit beta	IL-2 sRb	P14784	3560	IL2RB	0.195885	8.42059e-05
Thiosulfate sulfurtransferase/rhodanese-like domain-containing protein 1	KAT	Q8NFU3	100131187	TSTD1	-0.40074	8.51623e-05
Leukocyte-specific transcript 1 protein	LST1	O00453	7940	LST1	-0.252202	8.52254e-05
Interleukin-1 family member 10	IL1FA	Q8WWZ1	84639	IL1F10	0.0831331	8.53983e-05
E3 ubiquitin-protein ligase NRDP1	RNF41	Q9H4P4		RNF41	-0.163444	8.58961e-05
26S proteasome non-ATPase regulatory subunit 9	PSMD9	O00233	5715	PSMD9	0.361656	8.59822e-05
Fc_MOUSE	Fc_MOUSE	Q99LC4			0.175604	8.59822e-05
Glycosyltransferase 8 domain-containing protein 1	GL8D1	Q68CQ7	55830	GLT8D1	0.128509	8.60662e-05
Tumor-associated calcium signal transducer 2	GA733-1 protein	P09758	4070	TACSTD2	0.0941927	8.6417e-05
BMP-binding endothelial regulator protein	BMPER	Q8N8U9	168667	BMPER	0.165917	8.65038e-05
Transcription factor A, mitochondrial	TFAM	Q00059	7019	TFAM	-0.624763	8.71281e-05
N-myc-interactor	NMI	Q13287	9111	NMI	-0.180484	8.71956e-05
Follicle stimulating hormone	FSH	P01215, P01225	1081 2488	CGA FSHB	0.20589	8.73883e-05
Asporin	ASPN	Q9BXN1	54829	ASPN	0.280642	8.74291e-05
Cell cycle progression protein 1	CCPG1	Q9ULG6	9236	CCPG1	-0.0771149	8.74465e-05
Leukosialin	LEUK	P16150	6693	SPN	0.126915	8.75289e-05
Plasma serine protease inhibitor	PCI	P05154	5104	SERPINA5	0.329456	8.75433e-05
Pappalysin-2	PAPP2	Q9BXP8	60676	PAPPA2	0.089653	8.75743e-05
SLIT and NTRK-like protein 5	SLIK5	O94991	26050	SLITRK5	0.232295	8.79116e-05
fibromodulin	fibromodulin	Q06828	2331	FMOD	0.37562	8.82291e-05
rRNA 2'-O-methyltransferase fibrillarin	FBRL	P22087		FBL	0.2127	8.90776e-05
GTP-binding nuclear protein Ran	RAN	P62826	5901	RAN	-0.40879	8.90776e-05
Neural cell adhesion molecule 1, 120 kDa isoform	NCAM-120	P13591	4684	NCAM1	0.250565	8.90776e-05
Chymotrypsin-C	CTRC	Q99895	11330	CTRC	-0.215104	8.91666e-05
Vascular endothelial growth factor B	VEGF-B	P49765	7423	VEGFB	0.116019	8.9842e-05
Protein SGT1 homolog	SUGT1	Q9Y2Z0	10910	SUGT1	-0.233392	9.01241e-05
Sulfhydryl oxidase 2	QSOX2	Q6ZRP7	169714	QSOX2	0.147242	9.0534e-05
Gastrin-releasing peptide	Gastrin-releasing peptide	P07492	2922	GRP	0.115452	9.12796e-05
Serum albumin	Albumin	P02768	213	ALB	0.194683	9.12796e-05
GRB2-related adapter protein	GRAP	Q13588		GRAP	-0.188835	9.13971e-05
Sulfotransferase 1A3	SULT 1A3	P0DMM9	445329	SULT1A3	-0.697713	9.17762e-05
B-cell lymphoma/leukemia 10	Bcl-10	O95999	8915	BCL10	-0.203714	9.19814e-05
Interferon regulatory factor 4	IRF4	Q15306	3662	IRF4	0.108661	9.19814e-05
Urotensin-2B	UTS2B	Q765I0	257313	UTS2B	-0.104118	9.20999e-05
Leucine-rich repeat and transmembrane domain-containing protein 1	LRTM1	Q9HBL6	57408	LRTM1	0.102032	9.21088e-05
Signal-regulatory protein beta-1	SIRB1	O00241	10326	SIRPB1	0.179623	9.24244e-05
Natural cytotoxicity triggering receptor 2	NKp44	O95944	9436	NCR2	-0.184382	9.27238e-05
Protocadherin-9	PCDH9	Q9HC56	5101	PCDH9	0.254745	9.28485e-05
Protein O-glucosyltransferase 1	KTEL1	Q8NBL1	56983	POGLUT1	-0.588834	9.3342e-05
Receptor-type tyrosine-protein phosphatase delta	PTPRD	P23468	5789	PTPRD	0.290812	9.44049e-05
Small glutamine-rich tetratricopeptide repeat-containing protein alpha	SGTA	O43765	6449	SGTA	-0.438519	9.44049e-05
Sushi, von Willebrand factor type A, EGF and pentraxin domain-containing protein 1	SVEP1	Q4LDE5	79987	SVEP1	0.178581	9.45214e-05
FAD-linked sulfhydryl oxidase ALR	HERV1	P55789	2671	GFER	-0.307927	9.47602e-05
CD63 antigen	CD63	P08962	967	CD63	0.153218	9.55732e-05
EGF-like repeat and discoidin I-like domain-containing protein 3	EDIL3	O43854	10085	EDIL3	0.319857	9.60091e-05
Zyxin	Zyxin	Q15942	7791	ZYX	-0.446618	9.64916e-05
PAX-interacting protein 1	PAXI1	Q6ZW49		PAXIP1	0.15947	9.64923e-05
mRNA-decapping enzyme 1A	DCP1A	Q9NPI6		DCP1A	0.169618	9.77838e-05
NKG2D ligand 3	ULBP-3	Q9BZM4	79465	ULBP3	-0.217707	9.79315e-05
Myelin protein zero-like protein 1	MPZL1	O95297		MPZL1	0.105267	9.79315e-05
Interleukin-6	IL-6	P05231	3569	IL6	-0.422052	9.80241e-05
Cyclic AMP-responsive element-binding protein 3-like protein 1	CR3L1	Q96BA8	90993	CREB3L1	0.10206	9.81161e-05
Myocilin	MYOC	Q99972	4653	MYOC	0.199709	9.83868e-05
Pyridoxine-5'-phosphate oxidase	PNPO	Q9NVS9	55163	PNPO	-0.170476	9.84704e-05
BPI fold-containing family B member 1	LPLC1	Q8TDL5	92747	BPIFB1	0.248652	9.84704e-05
Thioredoxin-like protein 4B	TXN4B	Q9NX01		TXNL4B	-0.623756	9.84961e-05
SLAM family member 7	SLAF7	Q9NQ25	57823	SLAMF7	0.139576	9.84961e-05
Phosphomevalonate kinase	PMVK	Q15126	10654	PMVK	-0.449456	9.84961e-05
Glycogen synthase kinase-3 alpha	GSK-3 alpha	P49840	2931	GSK3A	-0.386614	9.86574e-05
Interleukin-23	IL-23	P29460, Q9NPF7	3593 51561	IL12B IL23A	0.138272	9.92016e-05
Serine/threonine-protein kinase Nek7	NEK7	Q8TDX7		NEK7	-0.502576	9.92016e-05
Complement factor H-related protein 5	complement factor H-related 5	Q9BXR6	81494	CFHR5	0.186213	9.92016e-05
Importin subunit beta-1	IMB1	Q14974	3837	KPNB1	-0.338501	9.92016e-05
Macrophage-capping protein	CAPG	P40121	822	CAPG	0.172716	9.95453e-05
Ras-related protein Rab-5B	RAB5B	P61020	5869	RAB5B	-0.260839	9.97634e-05
Semaphorin-3C	Sema E	Q99985	10512	SEMA3C	0.15673	9.97634e-05
Fc_MOUSE	Fc_MOUSE	Q99LC4			0.196968	0.000100348
Gastric intrinsic factor	Gastric intrinsic factor	P27352	2694	GIF	0.291666	0.000100916
Sorting nexin-1	SNX1	Q13596	6642	SNX1	-0.136697	0.000101014
Enhancer of rudimentary homolog	ERH	P84090	2079	ERH	-0.229214	0.000101014
Inhibitor of growth protein 1	ING1	Q9UK53	3621	ING1	-0.238764	0.000101149
Aspartate--tRNA ligase, cytoplasmic	SYDC	P14868	1615	DARS	-0.331202	0.000102607
Troponin T, cardiac muscle	Troponin T	P45379	7139	TNNT2	0.153196	0.000102607
Tubulin--tyrosine ligase	TTL	Q8NG68		TTL	-0.449018	0.000102612
Tenascin-X	Tenascin-X	P22105	7148	TNXB	0.269059	0.000102696
Intercellular adhesion molecule 5	sICAM-5	Q9UMF0	7087	ICAM5	0.177139	0.000103143
Alpha-1,6-mannosyl-glycoprotein 2-beta-N-acetylglucosaminyltransferase	MGAT2	Q10469	4247	MGAT2	0.119325	0.000103407
Glypican-1	Glypican 1	P35052	2817	GPC1	0.167544	0.000105668
Matrix metalloproteinase-17	MMP-17	Q9ULZ9	4326	MMP17	0.155079	0.000106598
Cytochrome b5	Cytochrome b5	P00167	1528	CYB5A	0.222577	0.000107508
Opioid-binding protein/cell adhesion molecule	OBCAM	Q14982	4978	OPCML	0.24652	0.000107892
Carbonyl reductase [NADPH] 1	CBR1	P16152	873	CBR1	0.156139	0.000107892
Transgelin-3	TAGL3	Q9UI15	29114	TAGLN3	0.170285	0.000107892
B-cell differentiation antigen CD72	CD72	P21854	971	CD72	0.108335	0.000107988
Growth hormone receptor	Growth hormone receptor	P10912	2690	GHR	0.140542	0.000108415
Small nuclear ribonucleoprotein Sm D2	SMD2	P62316	6633	SNRPD2	-0.202458	0.000110372
Receptor activity-modifying protein 3	RAMP3	O60896	10268	RAMP3	0.123382	0.000110372
Interleukin-26	IL-26	Q9NPH9	55801	IL26	0.209614	0.000110465
Surfeit locus protein 1	SURF1	Q15526	6834	SURF1	0.281866	0.000110743
N-acetylneuraminate lyase	NPL	Q9BXD5	80896	NPL	0.110948	0.000110743
Mitochondrial ubiquitin ligase activator of NFKB 1	MUL1	Q969V5	79594	MUL1	0.276583	0.000110873
Beta-1,4-galactosyltransferase 6	B4GT6	Q9UBX8	9331	B4GALT6	0.230027	0.000111547
Ribonuclease P protein subunit p30	RPP30	P78346	10556	RPP30	0.151995	0.000112487
SUN domain-containing protein 3	SUN3	Q8TAQ9	256979	SUN3	0.215972	0.000112487
Cystatin-C	Cystatin C	P01034	1471	CST3	0.161536	0.00011257
Tumor necrosis factor receptor superfamily member 13C	BAFF Receptor	Q96RJ3	115650	TNFRSF13C	-0.482751	0.000113536
Lithostathine-1-alpha	PSP	P05451	5967	REG1A	0.292096	0.000113837
Interleukin-17 receptor D	IL-17 RD	Q8NFM7	54756	IL17RD	0.117898	0.000114152
Motor neuron and pancreas homeobox protein 1	MNX1	P50219	3110	MNX1	0.0851259	0.000114152
Calcineurin	Calcineurin	Q08209 P63098	5530 5534	PPP3CA PPP3R1	-0.351269	0.000115389
Interferon-induced protein with tetratricopeptide repeats 2	IFIT2	P09913	3433	IFIT2	0.177811	0.000115389
Zinc finger protein 180	ZN180	Q9UJW8	7733	ZNF180	0.0718635	0.000115787
Butyrophilin-like protein 3	BTNL3	Q6UXE8	10917	BTNL3	0.0979309	0.000116313
Aflatoxin B1 aldehyde reductase member 2	Aflatoxin B1 aldehyde reductase	O43488	8574	AKR7A2	-0.385162	0.000116735
Adenylate kinase 2, mitochondrial	KAD2	P54819	204	AK2	-0.358392	0.000116859
Protein SCO1 homolog, mitochondrial	SCO1	O75880	6341	SCO1	-0.112673	0.000117337
Biotinidase	Biotinidase	P43251	686	BTD	0.216481	0.000117521
Ficolin-1	FCN1	O00602	2219	FCN1	0.243114	0.000118732
Tenascin-R	TENR	Q92752	7143	TNR	0.165081	0.000119929
Retinoschisin	XLRS1	O15537	6247	RS1	0.0880555	0.000119929
Fc_MOUSE	Fc_MOUSE	Q99LC4			0.281013	0.000120321
FAS-associated death domain protein	FADD	Q13158	8772	FADD	0.131502	0.000120612
Glycolipid transfer protein domain-containing protein 2	GLTD2	A6NH11	388323	GLTPD2	0.133588	0.000121285
Polypeptide N-acetylgalactosaminyltransferase 13	GLT13	Q8IUC8	114805	GALNT13	0.156789	0.000122135
Endosialin	CD248	Q9HCU0	57124	CD248	0.279189	0.000122135
DnaJ homolog subfamily B member 2	DNJB2	P25686		DNAJB2	-0.190947	0.000122135
Collagen alpha-1(XV) chain	COFA1	P39059	1306	COL15A1	0.225173	0.00012233
Kelch-like protein 13	KLH13	Q9P2N7		KLHL13	0.179529	0.000122616
WAP four-disulfide core domain protein 1	WFDC1	Q9HC57	58189	WFDC1	0.25146	0.000122687
Zinc finger protein 774	ZN774	Q6NX45		ZNF774	0.0884812	0.000123763
Ras-related protein Ral-B	RALB	P11234	5899	RALB	-0.519224	0.000123763
Ubiquitin carboxyl-terminal hydrolase isozyme L5	UCHL5	Q9Y5K5	51377	UCHL5	-0.344824	0.000124332
Scavenger receptor class A member 5	SCAR5	Q6ZMJ2	286133	SCARA5	0.30509	0.000126302
Activin A	Activin A	P08476	3624	INHBA	0.364636	0.000126302
Fibrinogen gamma chain	Fibrinogen g-chain dimer	P02679	2266	FGG	0.290062	0.000126302
Gamma-aminobutyric acid receptor-associated protein-like 2	GBRL2	P60520		GABARAPL2	-0.407462	0.000127319
HLA class I histocompatibility antigen, alpha chain G	HLA-G	P17693	3135	HLA-G	0.17813	0.000128205
Tyrosine-protein kinase BTK	BTK	Q06187	695	BTK	-0.408442	0.000128219
Fc_MOUSE	Fc_MOUSE	Q99LC4			0.162501	0.000128283
Secretogranin-3	SCG3	Q8WXD2	29106	SCG3	0.224377	0.000129165
Retinoblastoma-associated protein	Rb	P06400	5925	RB1	0.153413	0.000129652
Integrin beta-7	Integrin beta-7	P26010	3695	ITGB7	0.168154	0.000129652
Fc_MOUSE	Fc_MOUSE	Q99LC4			0.278661	0.0001297
Alcohol dehydrogenase class-3	ADHX	P11766	128	ADH5	-0.23775	0.000129794
Palmitoyl-protein thioesterase 1	PPT1	P50897	5538	PPT1	-0.211152	0.000129794
Pleiotrophin	PTN	P21246	5764	PTN	0.357799	0.000129971
Beta-enolase	ENOB	P13929	2027	ENO3	0.228582	0.000131723
Apolipoprotein A-I	Apo A-I	P02647	335	APOA1	0.267906	0.000131739
Low density lipoprotein receptor adapter protein 1	ARH	Q5SW96	26119	LDLRAP1	-0.468323	0.000132128
Pyruvate dehydrogenase protein X component, mitochondrial	ODPX	O00330	8050	PDHX	-0.556594	0.000132429
KIF1-binding protein	KBP	Q96EK5		KIAA1279	-0.668375	0.000132873
Fc receptor-like protein 6	FCRL6	Q6DN72	343413	FCRL6	0.152371	0.000133513
Vasorin	VASN	Q6EMK4	114990	VASN	0.14051	0.000133708
Tyrosine-protein kinase transmembrane receptor ROR2	ROR2	Q01974	4920	ROR2	0.248525	0.000133708
N-terminal pro-BNP	N-terminal pro-BNP	P16860	4879	NPPB	0.525042	0.000133939
NACHT, LRR and PYD domains-containing protein 4	NALP4	Q96MN2		NLRP4	0.0722189	0.000134341
Tartrate-resistant acid phosphatase type 5	TrATPase	P13686	54	ACP5	0.182235	0.000134501
Ectonucleotide pyrophosphatase/phosphodiesterase family member 5	ENPP5	Q9UJA9	59084	ENPP5	0.125263	0.000136092
Interferon alpha/beta receptor 1	IFN-a/b R1	P17181	3454	IFNAR1	0.193642	0.000136307
Glutaminyl-peptide cyclotransferase-like protein	QPCTL	Q9NXS2	54814	QPCTL	0.221823	0.000136307
C-C motif chemokine 17	TARC	Q92583	6361	CCL17	-0.263023	0.000136505
Prostaglandin reductase 3	ZADH2	Q8N4Q0		ZADH2	-0.68691	0.000137143
Paired immunoglobulin-like type 2 receptor alpha isoform FDF03-M14	PILRA isoform FDF03-M14	Q9UKJ1		PILRA	0.267019	0.00013784
Sialic acid-binding Ig-like lectin 9	Siglec-9	Q9Y336	27180	SIGLEC9	0.238641	0.000138306
Pleckstrin	PLEK	P08567	5341	PLEK	-0.386837	0.000138306
Fc_MOUSE	Fc_MOUSE	Q99LC4			-0.164536	0.000138679
Arylsulfatase B	ARSB	P15848	411	ARSB	0.133066	0.000138723
Immunoglobulin M	IgM	P01871	3507 3512 50802 3535	IGHM IGJ IGK@ IGL@	0.19609	0.000138817
CASP8 and FADD-like apoptosis regulator	FLIP	O15519	8837	CFLAR	-0.390563	0.00013895
Angiopoietin-4	Angiopoietin-4	Q9Y264	51378	ANGPT4	-0.265066	0.000140067
SPARC-like protein 1	SPARCL1	Q14515	8404	SPARCL1	0.257957	0.000140192
Collagen alpha-1(XXIII) chain	CONA1	Q86Y22	91522	COL23A1	-0.298429	0.000140244
Prion-like protein doppel	PRND	Q9UKY0	23627	PRND	0.235033	0.000140244
Endoplasmic reticulum resident protein 29	ERP29	P30040	10961	ERP29	-0.625635	0.000140244
Sodium-coupled monocarboxylate transporter 1	SC5A8	Q8N695		SLC5A8	0.233599	0.0001415
Fc_MOUSE	Fc_MOUSE	Q99LC4			0.183952	0.000141632
Protein FAM49B	FA49B	Q9NUQ9	51571	FAM49B	-0.267608	0.000143414
T-box transcription factor TBX22	TBX22	Q9Y458		TBX22	0.0738575	0.000144014
Receptor-interacting serine/threonine-protein kinase 2	RIPK2	O43353	8767	RIPK2	0.134945	0.000144098
Lactase-phlorizin hydrolase	LPH	P09848	3938	LCT	0.338841	0.000144945
Semaphorin-6A	Semaphorin-6A	Q9H2E6	57556	SEMA6A	0.417158	0.00014497
Nicotinamide N-methyltransferase	NNMT	P40261	4837	NNMT	0.165723	0.000145263
Interleukin-24	IL24	Q13007	11009	IL24	-0.258859	0.000145263
Cyclin-dependent kinase 8:Cyclin-C complex	CDK8/cyclin C	P49336 P24863	1024 892	CDK8 CCNC	-0.15981	0.000145389
Pantothenate kinase 3	PANK3	Q9H999		PANK3	-0.165266	0.000145624
Beta-arrestin-1	ARRB1	P49407	408	ARRB1	-0.582133	0.00014592
MOB kinase activator 1B	MOL1A	Q7L9L4	92597	MOBKL1A	-0.567323	0.00014592
Amiloride-sensitive amine oxidase [copper-containing]	ABP1	P19801	26	AOC1	0.303812	0.00014605
Serine--tRNA ligase, mitochondrial	SYSM	Q9NP81		SARS2	-0.525268	0.000147745
WW domain-containing oxidoreductase	WWOX	Q9NZC7	51741	WWOX	-0.194477	0.000147745
Synaptotagmin-5	SYT5	O00445	6861	SYT5	0.135277	0.000148262
Interleukin-17 receptor A	IL-17 sR	Q96F46	23765	IL17RA	0.289339	0.000148786
Ras-related protein Ral-A	RALA	P11233	5898	RALA	-0.531933	0.000149213
Cell division control protein 42 homolog	Cdc42Hs	P60953	998	CDC42	-0.679453	0.000150034
Solute carrier family 35 member G2	S35G2	Q8TBE7		SLC35G2	0.155626	0.000150496
Fc receptor-like protein 1	FCRL1	Q96LA6	115350	FCRL1	0.245726	0.000150966
Troponin I, fast skeletal muscle	Troponin I, skeletal, fast twitch	P48788	7136	TNNI2	0.307681	0.000152193
Insulin-like growth factor-binding protein 3	IGFBP-3	P17936	3486	IGFBP3	0.263583	0.000152434
Syndecan-3	SDC3	O75056	9672	SDC3	0.233249	0.00015541
Baculoviral IAP repeat-containing protein 2	cIAP-1	Q13490	329	BIRC2	-0.145688	0.000155576
Putative phospholipase B-like 2	LAML2	Q8NHP8	196463	PLBD2	0.119391	0.000156229
UPF0606 protein KIAA1549L	K154L	Q6ZVL6		KIAA1549L	0.0807871	0.000156501
Complement C4	C4	P0C0L4, P0C0L5	720 721	C4A C4B	0.145605	0.000156501
Selenoprotein M	SELM	Q8WWX9		SELM	0.339623	0.000156523
Lactase-like protein	LCTL	Q6UWM7	197021	LCTL	0.106543	0.000156883
Aspartate--tRNA ligase, mitochondrial	SYDM	Q6PI48		DARS2	-0.646013	0.000157131
Adhesion G-protein coupled receptor G1	GPR56	Q9Y653	9289	GPR56	0.201196	0.000157505
Guanylate-binding protein 2	GBP2	P32456	2634	GBP2	0.160571	0.000157558
Alpha-(1,3)-fucosyltransferase 9	FUT9	Q9Y231	10690	FUT9	0.120258	0.000158767
Anthrax toxin receptor 2	ANTR2	P58335	118429	ANTXR2	0.258843	0.000158767
Tenascin	Tenascin	P24821	3371	TNC	0.278871	0.000159849
Arrestin domain-containing protein 3	ARRD3	Q96B67	57561	ARRDC3	0.171443	0.000160851
Roundabout homolog 1	ROBO1	Q9Y6N7	6091	ROBO1	0.262065	0.000161961
Uncharacterized protein C14orf93	CN093	Q9H972	60686	C14orf93	0.243328	0.000162867
Integrin alpha-L	LFA-1 alpha-L chain	P20701	3683	ITGAL	0.0835705	0.00016337
UPF0160 protein MYG1, mitochondrial	MYG1	Q9HB07	60314	C12orf10	-0.334118	0.000163639
Promotilin	MOTI	P12872	4295	MLN	0.387981	0.000163639
Noncompact myelin-associated protein	CA130	Q5T1S8	400746	NCMAP	0.27138	0.000163942
Mesencephalic astrocyte-derived neurotrophic factor	ARMET	P55145	7873	MANF	-0.666062	0.000164054
Chitinase-3-like protein 2	CH3L2	Q15782	1117	CHI3L2	0.150279	0.000164365
TraB domain-containing protein	TRABD	Q9H4I3		TRABD	-0.11886	0.000164365
Complement C1q tumor necrosis factor-related protein 3	C1QT3	Q9BXJ4	114899	C1QTNF3	0.167537	0.000164365
Cholecystokinin	CCKN	P06307	885	CCK	0.198246	0.000164734
Mitogen-activated protein kinase 1	MK01	P28482	5594	MAPK1	-0.431273	0.000165695
Amyloid-like protein 2	APLP2	Q06481	334	APLP2	-0.210495	0.00016632
Cystatin-SA	CYTT	P09228	1470	CST2	0.422923	0.000167248
Low-density lipoprotein receptor-related protein 8	LRP8	Q14114	7804	LRP8	0.136908	0.000167382
T-complex protein 1 subunit eta	TCPH	Q99832	10574	CCT7	-0.548967	0.000167382
Retinal dehydrogenase 1	Retinal dehydrogenase 1	P00352	216	ALDH1A1	0.359518	0.00016823
Neuropeptide W	Neuropeptide W	Q8N729	283869	NPW	0.426874	0.000168682
Annexin A4	annexin IV	P09525	307	ANXA4	-0.398613	0.000169254
Voltage-dependent calcium channel subunit alpha-2/delta-3	CA2D3	Q8IZS8	55799	CACNA2D3	0.230763	0.000170633
Thioredoxin reductase 1, cytoplasmic	Thioredoxin reductase 1	Q16881	7296	TXNRD1	-0.273985	0.000172377
PHD finger protein 3	PHF3	Q92576	23469	PHF3	-0.1478	0.000173223
Glycosyltransferase-like protein LARGE1	LARGE	O95461	9215	LARGE	0.261709	0.000174101
WNT1-inducible-signaling pathway protein 1	WISP-1	O95388	8840	WISP1	-0.214406	0.000174555
Cell cycle checkpoint protein RAD1	RAD1	O60671		RAD1	-0.168078	0.000174584
Fructose-bisphosphate aldolase B	ALDOB	P05062	229	ALDOB	0.299138	0.000175645
Interleukin-21	IL-21	Q9HBE4	59067	IL21	0.237993	0.000175666
Fatty acid-binding protein 12	FBP12	A6NFH5	646486	FABP12	0.110105	0.00017673
Fc_MOUSE	Fc_MOUSE	Q99LC4			0.320145	0.000176817
Polypeptide N-acetylgalactosaminyltransferase 11	GLT11	Q8NCW6	63917	GALNT11	0.0803321	0.000176865
5-formyltetrahydrofolate cyclo-ligase	MTHFS	P49914		MTHFS	-0.402173	0.000176923
Eukaryotic translation initiation factor 4E type 2	IF4E2	O60573	9470	EIF4E2	-0.25786	0.000177863
Regulation of nuclear pre-mRNA domain-containing protein 1A	RPR1A	Q96P16		RPRD1A	0.0970265	0.000178358
Sulfotransferase family cytosolic 1B member 1	ST1B1	O43704		SULT1B1	0.182189	0.000178721
Eukaryotic translation initiation factor 4E-binding protein 3	4EBP3	O60516	8637	EIF4EBP3	0.103916	0.000179071
Pregnancy-specific beta-1-glycoprotein 4	PSG4	Q00888	5672	PSG4	0.131725	0.000179669
Cytochrome c oxidase subunit 7A1, mitochondrial	CX7A1	P24310	1346	COX7A1	0.126619	0.000180617
Platelet glycoprotein Ib alpha chain	GP1BA	P07359	2811	GP1BA	-0.094574	0.00018096
Geranylgeranyl pyrophosphate synthase	GGPPS	O95749	9453	GGPS1	-0.169814	0.00018096
Complement component 1 Q subcomponent-binding protein, mitochondrial	C1QBP	Q07021	708	C1QBP	0.117168	0.00018096
Serine/arginine-rich splicing factor 7	SRSF7	Q16629		SRSF7	0.109165	0.000183075
C-reactive protein	CRP	P02741	1401	CRP	0.578036	0.00018377
Ribosomal protein S6 kinase beta-1	KS6B1	P23443	6198	RPS6KB1	-0.407312	0.00018377
TLR4 interactor with leucine rich repeats	TRIL	Q7L0X0	9865	TRIL	0.248186	0.000184488
Arylsulfatase K	ARSK	Q6UWY0	153642	ARSK	0.126752	0.000184488
Growth/differentiation factor 3	GDF-3	Q9NR23	9573	GDF3	0.117512	0.000184488
Appetite-regulating hormone	ghrelin	Q9UBU3	51738	GHRL	0.119587	0.000184488
Appetite-regulating hormone	ghrelin	Q9UBU3	51738	GHRL	-0.605526	0.000184488
Histone deacetylase 2	HDAC2	Q92769	3066	HDAC2	-0.332011	0.00018466
Glyoxylate reductase/hydroxypyruvate reductase	GRHPR	Q9UBQ7	9380	GRHPR	-0.222044	0.000184708
Matrix metalloproteinase-16	MMP-16	P51512	4325	MMP16	0.126991	0.000185012
Succinate dehydrogenase assembly factor 2, mitochondrial	SDHF2	Q9NX18	54949	SDHAF2	-0.122232	0.000185153
Fc_MOUSE	Fc_MOUSE	Q99LC4			0.135878	0.000185325
Dual specificity mitogen-activated protein kinase kinase 2	MP2K2	P36507	5605	MAP2K2	0.188181	0.000186818
Fibroblast growth factor 16	FGF-16	O43320	8823	FGF16	-0.328695	0.000186818
Neurexin-1	NRX1A	Q9ULB1	9378	NRXN1	0.186601	0.000186818
Nicotinamide riboside kinase 1	NRK1	Q9NWW6	54981	NRK1	-0.145198	0.000186818
Serpin A12	Vaspin	Q8IW75	145264	SERPINA12	0.223588	0.000187372
Ras-related protein Rab-7b	RAB7B	Q96AH8		RAB7B	0.129733	0.000187717
Interleukin-10 receptor subunit alpha	IL-10 Ra	Q13651	3587	IL10RA	0.253123	0.000188602
Islet amyloid polypeptide	IAPP	P10997	3375	IAPP	0.279662	0.000188688
Death domain-containing protein CRADD	CRADD	P78560	8738	CRADD	-0.143994	0.000190204
Inositol monophosphatase 1	IMPA1	P29218	3612	IMPA1	0.213751	0.000190888
PRA1 family protein 3	PRAF3	O75915	10550	ARL6IP5	-0.552097	0.000190949
Protein Wnt-3a	WNT3A	P56704	89780	WNT3A	0.270205	0.000191168
Carcinoembryonic antigen-related cell adhesion molecule 4	CEAM4	O75871	1089	CEACAM4	0.147077	0.000193422
Interleukin-5 receptor subunit alpha	IL-5 Ra	Q01344	3568	IL5RA	0.158928	0.000194922
Vesicle-fusing ATPase	NSF	P46459	4905	NSF	-0.311444	0.000195389
Transforming protein RhoA	Rho A	P61586	387	RHOA	-0.377146	0.000196171
Chondrocalcin	Chondrocalcin	P02458	1280	COL2A1	-0.269129	0.0001964
Alanine--tRNA ligase, cytoplasmic	SYAC	P49588	16	AARS	-0.473617	0.000197028
Fc_MOUSE	Fc_MOUSE	Q99LC4			0.29925	0.000197546
Polypeptide N-acetylgalactosaminyltransferase 10	GLT10	Q86SR1	55568	GALNT10	0.0863214	0.000198681
B-cell antigen receptor complex-associated protein alpha chain	CD79A	P11912	973	CD79A	-0.223152	0.000199095
Gelsolin	Gelsolin	P06396	2934	GSN	0.173639	0.000199296
Kallikrein-11	Kallikrein 11	Q9UBX7	11012	KLK11	0.150362	0.000199296
Alpha-2-macroglobulin-like protein 1	A2ML1	A8K2U0	144568	A2ML1	0.121001	0.000202354
Cyclin-dependent kinase 2-interacting protein	CINP	Q9BW66	51550	CINP	-0.212636	0.000202627
BAG family molecular chaperone regulator 3	BAG3	O95817	9531	BAG3	0.0928461	0.000204882
Obg-like ATPase 1	GTPB9	Q9NTK5	29789	OLA1	-0.403378	0.000206246
Histone-lysine N-methyltransferase SUV420H2	SV422	Q86Y97		SUV420H2	0.113143	0.000206246
HEPACAM family member 2	HECA2	A8MVW5	253012	HEPACAM2	0.099419	0.000209026
Leucine-rich repeat-containing protein 4C	NGL1	Q9HCJ2	57689	LRRC4C	0.158362	0.00020986
Basigin	BASI	P35613	682	BSG	0.114414	0.000210296
WAP, kazal, immunoglobulin, kunitz and NTR domain-containing protein 1	WFKN1	Q96NZ8	117166	WFIKKN1	0.132417	0.000210565
Chymotrypsin-like elastase family member 1	ELA1	Q9UNI1	1990	CELA1	0.349519	0.000212588
Transmembrane and coiled-coil domains protein 3	TMCC3	Q9ULS5	57458	TMCC3	0.200571	0.00021459
Pyruvate kinase PKM	M2-PK	P14618	5315	PKM2	-0.501495	0.000215287
F-box only protein 3	FBX3	Q9UK99	26273	FBXO3	0.146806	0.000216351
Electron transfer flavoprotein subunit alpha, mitochondrial	ETFA	P13804	2108	ETFA	0.16139	0.000216351
Stromal cell-derived factor 1	SDF-1	P48061	6387	CXCL12	0.265415	0.000216886
Fc_MOUSE	Fc_MOUSE	Q99LC4			0.261183	0.000216886
Glia maturation factor beta	GMFB	P60983	2764	GMFB	-0.262562	0.000218604
Isopentenyl-diphosphate Delta-isomerase 1	IDI1	Q13907	3422	IDI1	-0.292932	0.000218975
B melanoma antigen 2	BAGE2	Q86Y30	85319	BAGE2	-0.182531	0.00021988
NGFI-A-binding protein 1	NAB1	Q13506		NAB1	0.197364	0.0002203
Triggering receptor expressed on myeloid cells 2	TREM2	Q9NZC2	54209	TREM2	0.341797	0.000220595
Runt-related transcription factor 3	RUNX3	Q13761	864	RUNX3	-0.08387	0.000220595
Thiamine-triphosphatase	THTPA	Q9BU02		THTPA	0.2168	0.000221379
Interleukin-36 beta	IL-1F8	Q9NZH7	27177	IL36B	0.0822762	0.0002237
Collectin-10	COL10	Q9Y6Z7	10584	COLEC10	0.140396	0.000224358
Zinc finger protein 264	ZN264	O43296	9422	ZNF264	0.0965631	0.000225983
Integrin alpha-V: beta-5 complex	Integrin aVb5	P06756, P18084	3685 3693	ITGAV ITGB5	0.141457	0.000227085
Neuroligin-2	NLGN2	Q8NFZ4	57555	NLGN2	0.140243	0.000227381
Leiomodin-1	LMOD1	P29536	25802	LMOD1	0.127398	0.000227655
Semenogelin-1	Semenogelin	P04279	6406	SEMG1	0.176179	0.000227811
Tumor protein p53-inducible protein 11	P5I11	O14683		TP53I11	0.412745	0.00022883
Gap junction alpha-8 protein	CXA8	P48165	2703	GJA8	0.114002	0.000229333
Complement C1r subcomponent-like protein	C1RL1	Q9NZP8	51279	C1RL	0.100195	0.000231133
UDP-glucuronosyltransferase 2A1	UD2A1	Q9Y4X1	10941	UGT2A1	-0.212722	0.000232246
Stathmin-3	STMN3	Q9NZ72	50861	STMN3	-0.146074	0.000232246
Galectin-related protein	LEGL	Q3ZCW2	29094	HSPC159	-0.470358	0.000232659
Brain-derived neurotrophic factor	BDNF	P23560	627	BDNF	-0.413834	0.000233763
Tapasin-related protein	TPSNR	Q9BX59	55080	TAPBPL	0.270552	0.000236341
Coagulation Factor V	Coagulation Factor V	P12259	2153	F5	0.320776	0.000236341
Tyrosine-protein kinase CSK	CSK	P41240	1445	CSK	-0.339823	0.000236341
10 kDa heat shock protein, mitochondrial	HSP 10	P61604	3336	HSPE1	-0.514332	0.000236743
Leucine-rich repeat-containing G-protein coupled receptor 5	LGR5	O75473	8549	LGR5	0.118703	0.000237878
Alpha-1,3-mannosyl-glycoprotein 4-beta-N-acetylglucosaminyltransferase A	MGT4A	Q9UM21	11320	MGAT4A	0.195004	0.000237994
RNA-binding protein 40	RBM40	Q96LT9		RNPC3	0.0822812	0.000237994
Complement C1q tumor necrosis factor-related protein 1	C1QT1	Q9BXJ1	114897	C1QTNF1	0.138011	0.000238315
Transcription initiation factor TFIID subunit 10	TAF10	Q12962	6881	TAF10	0.277266	0.000238966
Cadherin-related family member 3	CDHR3	Q6ZTQ4	222256	CDHR3	0.119958	0.000240727
Adapter molecule crk	CRK	P46108	1398	CRK	-0.260515	0.000241654
Neurexophilin-1	NXPH1	P58417	30010	NXPH1	0.263668	0.000243484
BDNF/NT-3 growth factors receptor	TrkB	Q16620	4915	NTRK2	0.310015	0.000243484
Hyaluronan and proteoglycan link protein 1	HPLN1	P10915	1404	HAPLN1	0.115506	0.000244555
Heat shock protein HSP 90-beta	HSP 90b	P08238	3326	HSP90AB1	-0.244634	0.000247036
Netrin receptor UNC5D	UNC5H4	Q6UXZ4	137970	UNC5D	0.217135	0.00024751
Histone acetyltransferase type B catalytic subunit	Hat1	O14929	8520	HAT1	0.251723	0.000247665
Ras-related protein Rab-21	RAB21	Q9UL25	23011	RAB21	-0.306919	0.000248202
Oncostatin-M-specific receptor subunit beta	OSMR	Q99650	9180	OSMR	0.14483	0.000248202
Roundabout homolog 2	ROBO2	Q9HCK4	6092	ROBO2	0.136887	0.000248202
Inhibitor of growth protein 4	ING4	Q9UNL4		ING4	0.109004	0.000248202
Cold-inducible RNA-binding protein	CIRBP	Q14011	1153	CIRBP	-0.326343	0.000248202
SLIT and NTRK-like protein 4	SLIK4	Q8IW52	139065	SLITRK4	0.204443	0.000249817
Tetratricopeptide repeat protein 1	TTC1	Q99614	7265	TTC1	-0.460254	0.00025128
Protein delta homolog 1	DLK1	P80370	8788	DLK1	0.226346	0.000252102
Peptidyl-prolyl cis-trans isomerase FKBP2	FKBP2	P26885	2286	FKBP2	-0.322835	0.000253192
Rho GTPase-activating protein 1	RHG01	Q07960	392	ARHGAP1	-0.130852	0.000254396
Junctional adhesion molecule C	JAM-C	Q9BX67	83700	JAM3	-0.227779	0.000255681
Regulator of microtubule dynamics protein 1	RMD1	Q96DB5	51115	RMDN1	-0.383446	0.000255686
Serine/arginine-rich splicing factor 6	SRSF6	Q13247		SRSF6	0.0986942	0.000256871
Urea transporter 1	UT1	Q13336	6563	SLC14A1	0.0674168	0.000257049
Extracellular tyrosine-protein kinase PKDCC	PKDCC	Q504Y2	91461	PKDCC	0.208208	0.000257049
Neurensin-1	NRSN1	Q8IZ57		NRSN1	0.126336	0.000258772
Lysozyme g-like protein 2	LYG2	Q86SG7	254773	LYG2	-0.103048	0.000259042
Ras-related protein R-Ras	RRAS	P10301	6237	RRAS	-0.121533	0.000260133
N-acetylglucosamine-6-sulfatase	GNS	P15586	2799	GNS	0.131265	0.000260197
Peptidyl-prolyl cis-trans isomerase A	Cyclophilin A	P62937	5478	PPIA	-0.265594	0.000260197
Hepatitis A virus cellular receptor 1	TIM-1	Q96D42	26762	HAVCR1	0.181919	0.000260197
Chordin	CHRD	Q9H2X0	8646	CHRD	0.184502	0.000260488
C-type lectin domain family 2 member D	CLC2D	Q9UHP7	29121	CLEC2D	0.103476	0.000260955
VPS10 domain-containing receptor SorCS2	SORC2	Q96PQ0	57537	SORCS2	0.21519	0.000261422
3-hydroxyisobutyrate dehydrogenase, mitochondrial	3HIDH	P31937	11112	HIBADH	0.112499	0.000261422
Complement receptor type 2	Complement receptor type 2	P20023	1380	CR2	0.209658	0.000261422
Protein canopy homolog 4	CNPY4	Q8N129	245812	CNPY4	-0.476673	0.000261422
Phosphopantothenate--cysteine ligase	PPCS	Q9HAB8	79717	PPCS	-0.378518	0.000261645
Alpha-(1,3)-fucosyltransferase 10	FUT10	Q6P4F1	84750	FUT10	0.213641	0.000262284
Netrin receptor UNC5C	UNC5H3	O95185	8633	UNC5C	0.297733	0.000262284
Protein SET	SET	Q01105	6418	SET	0.19298	0.000262315
Protein FAM19A5	F19A5	Q7Z5A7	25817	FAM19A5	0.0996916	0.000262315
Protein TMEPAI	PMEPA	Q969W9	56937	PMEPA1	0.0918178	0.000262518
Neuropilin-1	NRP1	O14786	8829	NRP1	0.143778	0.000262527
Chloride intracellular channel protein 4	CLIC4	Q9Y696	25932	CLIC4	-0.378459	0.000265945
UPF0577 protein KIAA1324-like	K132L	A8MWY0	222223	KIAA1324L	0.0793592	0.000265945
Triosephosphate isomerase	Triosephosphate isomerase	P60174	7167	TPI1	-0.320138	0.000266368
Retinoblastoma-binding protein 5	RB binding protein 5	Q15291	5929	RBBP5	0.0943188	0.00026976
Tumor protein p53-inducible protein 13	P5I13	Q8NBR0	90313	TP53I13	-0.24717	0.000270338
Ectonucleoside triphosphate diphosphohydrolase 1	CD39	P49961	953	ENTPD1	0.215551	0.000271725
Cysteine-rich secretory protein 2	CRIS2	P16562	7180	CRISP2	0.106753	0.00027242
Protein ABHD14A	ABHEA	Q9BUJ0	25864	ABHD14A	-0.165335	0.000273657
Macrophage metalloelastase	MMP-12	P39900	4321	MMP12	0.232995	0.000273833
Protein FAM234B	K1467	A2RU67	57613	KIAA1467	0.116216	0.000273898
AN1-type zinc finger protein 1	ZFAN1	Q8TCF1	79752	ZFAND1	-0.2609	0.000276215
Kunitz-type protease inhibitor 3	SPIT3	P49223	10816	SPINT3	-0.130736	0.000277077
Zinc fingers and homeoboxes protein 3	ZHX3	Q9H4I2	23051	ZHX3	0.187336	0.000277077
CD97 antigen	CD97	P48960	976	CD97	0.243861	0.000279673
Tapasin	TPSN	O15533	6892	TAPBP	-0.266886	0.0002809
Dermokine	Dermokine	Q6E0U4	93099	DMKN	-0.103267	0.000283607
SH3 domain-binding glutamic acid-rich-like protein 2	SH3L2	Q9UJC5	83699	SH3BGRL2	-0.574105	0.000283607
ADP-ribosylation factor 4	ARF4	P18085	378	ARF4	-0.384635	0.000284033
Carboxypeptidase B	Carboxypeptidase B1	P15086	1360	CPB1	0.247829	0.000284033
cAMP-dependent protein kinase type I-beta regulatory subunit	KAP1	P31321	5575	PRKAR1B	-0.298401	0.000284033
26S proteasome non-ATPase regulatory subunit 5	PSMD5	Q16401	5711	PSMD5	0.147175	0.000287334
Serine/threonine-protein kinase PAK 6	PAK6	Q9NQU5	56924	PAK6	-0.617423	0.00028849
Follistatin-related protein 4	FSTL4	Q6MZW2	23105	FSTL4	0.0829183	0.000288642
6-phosphogluconate dehydrogenase, decarboxylating	6-Phosphogluconate dehydrogenase	P52209	5226	PGD	-0.459998	0.000288642
Sonic hedgehog protein	Sonic Hedgehog	Q15465	6469	SHH	-0.261721	0.000289983
Leukocyte immunoglobulin-like receptor subfamily B member 3	LIRB3	O75022		LILRB3	0.158132	0.00029065
Aprataxin	APTX	Q7Z2E3	54840	APTX	0.220108	0.000291704
Tumor necrosis factor receptor superfamily member 6B	DcR3	O95407	8771	TNFRSF6B	0.0983993	0.000292284
Heme oxygenase 1	HO-1	P09601	3162	HMOX1	0.170699	0.000292599
60 kDa heat shock protein, mitochondrial	HSP 60	P10809	3329	HSPD1	-0.52144	0.000294192
RING finger protein 215	RN215	Q9Y6U7	200312	RNF215	0.187713	0.000297791
Transcriptional repressor CTCF	CTCF	P49711	10664	CTCF	0.078803	0.000299128
Ubiquitin recognition factor in ER-associated degradation protein 1	UFD1	Q92890	7353	UFD1L	-0.54517	0.000299128
Spondin-2	SPON2	Q9BUD6	10417	SPON2	0.335311	0.000299617
Ubiquitin-conjugating enzyme E2 E1	UB2E1	P51965	7324	UBE2E1	-0.193407	0.000301614
Neurocan core protein	CSPG3	O14594	1463	NCAN	0.254174	0.000302248
Alcohol dehydrogenase 1A	ADH1A	P07327	124	ADH1A	0.31539	0.000302282
Nuclear pore complex-interacting protein family member B3	NPPL3	Q92617	23117	NPIPB3	0.210921	0.000302282
ADP-ribose pyrophosphatase, mitochondrial	NUDT9	Q9BW91	53343	NUDT9	-0.183207	0.000304467
Carbohydrate sulfotransferase 3	CHST3	Q7LGC8	9469	CHST3	0.0869267	0.000304467
Prokineticin-2	Prokineticin-2	Q9HC23	60675	PROK2	0.364779	0.000306245
C-X-C motif chemokine 13	BLC	O43927	10563	CXCL13	0.174671	0.000306245
Ectonucleoside triphosphate diphosphohydrolase 3	ENTP3	O75355	956	ENTPD3	0.248551	0.000306527
Solute carrier family 22 member 16	S22AG	Q86VW1	85413	SLC22A16	0.247634	0.000306527
Heat shock 70 kDa protein 1A	HSP 70	P0DMV8	3303	HSPA1A	0.148865	0.000306527
Urotensin-2	Urotensin-II	O95399	10911	UTS2	0.269984	0.000308204
Sex hormone-binding globulin	SHBG	P04278	6462	SHBG	0.226578	0.000309618
Glutathione S-transferase kappa 1	GSTK1	Q9Y2Q3	373156	GSTK1	-0.516485	0.000310958
Bone morphogenetic protein 4	BMP-4	P12644	652	BMP4	-0.216614	0.000311492
Ankyrin repeat domain-containing protein 46	ANR46	Q86W74	157567	ANKRD46	0.0910383	0.000312401
Sodium channel subunit beta-2	SCN2B	O60939	6327	SCN2B	0.170021	0.000312577
Neuronal pentraxin receptor	NPTXR	O95502	23467	NPTXR	0.240078	0.000314065
Platelet-derived growth factor receptor beta	PDGF Rb	P09619	5159	PDGFRB	0.226842	0.000314088
Fibroblast growth factor 8 isoform B	FGF-8B	P55075	2253	FGF8	0.156467	0.000314527
Interleukin-17C	IL-17C	Q9P0M4	27189	IL17C	0.115805	0.000319163
2,4-dienoyl-CoA reductase, mitochondrial	DECR	Q16698	1666	DECR1	-0.553783	0.000319899
Vitamin K-dependent protein S	Protein S	P07225	5627	PROS1	0.156275	0.000320904
Glutathione S-transferase Mu 4	GSTM4	Q03013	2948	GSTM4	-0.470752	0.000321228
Growth factor receptor-bound protein 2	GRB2 adapter protein	P62993	2885	GRB2	-0.362654	0.000321509
Testin	TES	Q9UGI8	26136	TES	-0.130188	0.000321549
Left-right determination factor 2	Lefty-A	O00292	7044	LEFTY2	0.212573	0.000322984
Ras-related protein Rab-5C	RAB5C	P51148	5878	RAB5C	-0.234937	0.000324653
Collagen alpha-1(VI) chain	Collagen a1(VI)	P12109	1291	COL6A1	0.239978	0.000326116
Semaphorin-6B	SEM6B	Q9H3T3	10501	SEMA6B	0.178794	0.000330385
26S proteasome non-ATPase regulatory subunit 4	PSMD4	P55036	5710	PSMD4	-0.17812	0.000330752
Fc_MOUSE	Fc_MOUSE	Q99LC4			0.304581	0.00033234
Putative chondrosarcoma-associated gene 1 protein	CSAG1	Q6PB30	158511	CSAG1	-0.157285	0.000332574
Lactadherin	MFGM	Q08431	4240	MFGE8	0.176102	0.000335495
Kell blood group glycoprotein	KELL	P23276	3792	KEL	0.0964511	0.000336917
Adhesion G protein-coupled receptor E2	EMR2	Q9UHX3	30817	ADGRE2	0.266998	0.000338305
Connective tissue growth factor	CTGF	P29279	1490	CTGF	-0.153372	0.000339342
Brain-specific angiogenesis inhibitor 1-associated protein 2	BAIP2	Q9UQB8	10458	BAIAP2	0.158206	0.000339653
Insulin-like growth factor-binding protein 1	IGFBP-1	P08833	3484	IGFBP1	0.387644	0.000342336
ERO1-like protein beta	ERO1B	Q86YB8	56605	ERO1LB	-0.186572	0.000342785
Ecto-ADP-ribosyltransferase 3	NAR3	Q13508	419	ART3	0.210345	0.00034335
40S ribosomal protein S3a	RS3A	P61247	6189	RPS3A	-0.133268	0.000344063
Probable tRNA(His) guanylyltransferase	THG1	Q9NWX6	54974	THG1L	0.327703	0.00034457
Polypeptide N-acetylgalactosaminyltransferase 16	GLTL1	Q8N428	57452	GALNT16	0.216802	0.000344623
Ras-related protein Rab-3C	RAB3C	Q96E17	115827	RAB3C	-0.488975	0.000346296
Tubulointerstitial nephritis antigen-like	TINAL	Q9GZM7	64129	TINAGL1	0.222035	0.000349911
Glycogen phosphorylase, liver form	PYGL	P06737	5836	PYGL	-0.340876	0.000352945
Troponin I, cardiac muscle	Troponin I	P19429	7137	TNNI3	0.11668	0.00035313
Protein regulator of cytokinesis 1	PRC1	O43663	9055	PRC1	0.102147	0.000356672
Angiopoietin-like protein 8	TD26	Q6UXH0	55908	C19orf80	0.08467	0.000356672
Arginase-2, mitochondrial	Arginase	P78540	384	ARG2	-0.117728	0.000357416
Platelet-derived growth factor subunit B	PDGF-BB	P01127	5155	PDGFB	-0.36301	0.000358086
NudC domain-containing protein 3	NUDC3	Q8IVD9	23386	NUDCD3	-0.226193	0.000359383
DNA-3-methyladenine glycosylase	3MG	P29372	4350	MPG	-0.168937	0.000359997
Platelet-activating factor acetylhydrolase IB subunit gamma	PA1B3	Q15102		PAFAH1B3	0.385393	0.000359997
NADH dehydrogenase [ubiquinone] 1 beta subcomplex subunit 4	NDUB4	O95168	4710	NDUFB4	0.283963	0.000361268
Serum amyloid A-1 protein	SAA	P0DJI8	6288	SAA1	0.690242	0.000363563
Glial cell line-derived neurotrophic factor	GDNF	P39905	2668	GDNF	0.0718599	0.000363563
CD59 glycoprotein	CD59	P13987	966	CD59	0.240243	0.000364468
Fc_MOUSE	Fc_MOUSE	Q99LC4			0.112371	0.000364468
Natural cytotoxicity triggering receptor 1	NKp46	O76036	9437	NCR1	0.13976	0.00036504
Uncharacterized protein C3orf18	CC018	Q9UK00	51161	C3orf18	0.19371	0.000367093
Protocadherin alpha-4	PCDA4	Q9UN74	56144	PCDHA4	0.169788	0.000368251
Myosin regulatory light chain 12B	ML12B	O14950	103910	MYL12B	-0.568472	0.000368442
Somatoliberin	Growth hormone-releasing factor	P01286	2691	GHRH	0.161946	0.000368964
Lysozyme g-like protein 1	LYG1	Q8N1E2	129530	LYG1	0.184562	0.00036922
Proto-oncogene tyrosine-protein kinase Src isoform 2	SRCN1	P12931	6714	SRC	-0.358097	0.000371009
Calponin-2	CNN2	Q99439	1265	CNN2	-0.270107	0.000371647
Thymidylate kinase	KTHY	P23919	1841	DTYMK	-0.204379	0.000372873
Protein YIPF6	YIPF6	Q96EC8	286451	YIPF6	0.0758412	0.000373609
Insulin-like growth factor I	IGF-I	P05019	3479	IGF1	0.259534	0.000373813
5'-nucleotidase domain-containing protein 3	NT5D3	Q86UY8	51559	NT5DC3	-0.390244	0.000374848
Activin receptor type-1B	Activin RIB	P36896	91	ACVR1B	-0.0825396	0.000374848
Peptidyl-prolyl cis-trans isomerase NIMA-interacting 1	PIN1	Q13526	5300	PIN1	-0.288593	0.000376326
Sodium/potassium-transporting ATPase subunit beta-3	AT1B3	P54709	483	ATP1B3	0.342416	0.000378166
Zinc finger protein 175	ZN175	Q9Y473	7728	ZNF175	0.101253	0.000378166
Complement C3b	C3b	P01024	718	C3	0.493341	0.000381419
Copine-1	CPNE1	Q99829	8904	CPNE1	-0.257547	0.000381987
Dual specificity mitogen-activated protein kinase kinase 6	MP2K6	P52564	5608	MAP2K6	-0.10592	0.000382519
Protein Wnt-5a	WNT5A	P41221	7474	WNT5A	0.231022	0.000383902
Serpin A9	SPA9	Q86WD7	327657	SERPINA9	0.174301	0.000384137
Protein delta homolog 2	EGFL9	Q6UY11	65989	DLK2	0.198329	0.000384137
Sulfatase-modifying factor 1	SUMF1	Q8NBK3	285362	SUMF1	0.147461	0.000385805
Protein lin-7 homolog A	LIN7A	O14910	8825	LIN7A	0.141813	0.000387903
Noggin	Noggin	Q13253	9241	NOG	-0.156602	0.000388727
Alpha-amylase 1	Amylase, alpha 1A	P04745	276	AMY1A	0.186384	0.000388739
Testican-1	Testican-1	Q08629	6695	SPOCK1	-0.174592	0.000389985
Prorelaxin H2	REL2	P04090	6019	RLN2	0.175458	0.00039153
Leukocyte cell-derived chemotaxin-2	LECT2	O14960	3950	LECT2	0.246834	0.00039153
Secretory phospholipase A2 receptor	PLA2R	Q13018	22925	PLA2R1	0.299877	0.00039153
Microtubule-associated protein RP/EB family member 2	MARE2	Q15555	10982	MAPRE2	-0.738832	0.000394026
Pregnancy-specific beta-1-glycoprotein 3	PSG3	Q16557	5671	PSG3	0.124137	0.000394026
Prolactin receptor	Prolactin Receptor	P16471	5618	PRLR	0.0916741	0.000394405
Putative D-tyrosyl-tRNA(Tyr) deacylase 2	DTD2	Q96FN9	112487	DTD2	-0.276328	0.000394633
Peroxiredoxin-4	PRDX4	Q13162	10549	PRDX4	0.104728	0.000395484
Fibroblast growth factor 8 isoform A	FGF-8A	P55075	2253	FGF8	-0.194761	0.000396288
Acyl-coenzyme A thioesterase 13	ACO13	Q9NPJ3	55856	ACOT13	-0.528928	0.000401834
Prostaglandin E synthase 2	PGES2	Q9H7Z7	80142	PTGES2	-0.24286	0.000407424
Cysteine-rich PDZ-binding protein	CRIPT	Q9P021	9419	CRIPT	0.205766	0.000407424
Cysteine-rich motor neuron 1 protein	CRIM1	Q9NZV1	51232	CRIM1	0.0708803	0.000407424
RNA polymerase II elongation factor ELL	ELL	P55199	8178	ELL	0.133212	0.000408002
Lymphocyte function-associated antigen 3	sLFA-3	P19256	965	CD58	0.140826	0.000411173
Cadherin-11	Cadherin-11	P55287	1009	CDH11	0.165137	0.000411887
cGMP-inhibited 3',5'-cyclic phosphodiesterase A	PDE3A	Q14432	5139	PDE3A	-0.171448	0.00041252
Malignant T-cell-amplified sequence 1	MCTS1	Q9ULC4	28985	MCTS1	0.198948	0.000415797
Protein dpy-30 homolog	DPY30	Q9C005		DPY30	-0.112664	0.000415797
Dual specificity tyrosine-phosphorylation-regulated kinase 3	DYRK3	O43781	8444	DYRK3	0.152397	0.000416582
ADAMTS-like protein 2	ATL2	Q86TH1	9719	ADAMTSL2	0.119201	0.000417296
Tyrosine-protein kinase SYK	KSYK	P43405	6850	SYK	-0.592199	0.000419277
C-type lectin domain family 4 member D	CLC4D	Q8WXI8	338339	CLEC4D	0.167008	0.000421245
Alcohol dehydrogenase 4	ADH4	P08319	127	ADH4	0.357006	0.000424134
Histone H3.1	H31	P68431	8350	HIST1H3A	0.235224	0.00042479
C-type lectin domain family 2 member A	CLC2A	Q6UVW9	387836	CLEC2A	0.260495	0.000424796
Attractin	Attractin	O75882	8455	ATRN	0.142626	0.000425571
Poly [ADP-ribose] polymerase 1	PARP	P09874	142	PARP1	0.119328	0.000429174
Protein S100-A8/A9 heterodimer	S100A8/S100A9	P05109, P06702	6279 6280	S100A8 S100A9	0.262079	0.000433627
Cellular retinoic acid-binding protein 2	RABP2	P29373	1382	CRABP2	0.342001	0.000433745
Serine protease inhibitor Kazal-type 5	SPINK5	Q9NQ38	11005	SPINK5	0.180937	0.000433745
Platelet endothelial cell adhesion molecule	PECAM-1	P16284	5175	PECAM1	0.145044	0.000433929
Pre-mRNA-splicing factor SYF2	SYF2	O95926	25949	SYF2	-0.287673	0.000436337
Cysteine-rich secretory protein LCCL domain-containing 2	CRLD2	Q9H0B8	83716	CRISPLD2	0.452532	0.000436751
Ras-related protein Rab-35	Rab-1C	Q15286	11021	RAB35	0.182969	0.000436751
Beta-defensin 104	HBD-4	Q8WTQ1	140596	DEFB104A	0.150868	0.000438122
Adhesion G protein-coupled receptor B3	BAI3	O60242	577	BAI3	0.085238	0.000438774
Membrane-associated progesterone receptor component 1	PGRC1	O00264	10857	PGRMC1	-0.14177	0.000439289
Cyclin-dependent kinase 2:Cyclin-A2 complex	CDK2/cyclin A	P24941 P20248	1017 890	CDK2 CCNA2	0.0807662	0.000439289
Malate dehydrogenase, mitochondrial	Malate dehydrogenase 2	P40926	4191	MDH2	-0.320331	0.000439663
Isocitrate dehydrogenase [NADP] cytoplasmic	IDH	O75874	3417	IDH1	-0.357255	0.000439663
Fc_MOUSE	Fc_MOUSE	Q99LC4			0.270046	0.000441326
Heparan-sulfate 6-O-sulfotransferase 1	H6ST1	O60243	9394	HS6ST1	0.0928972	0.000445085
Ephrin type-B receptor 3	EPHB3	P54753	2049	EPHB3	0.114734	0.000445085
Histone deacetylase complex subunit SAP18	SAP18	O00422		SAP18	0.0984893	0.000445085
Endostatin	Endostatin	P39060	80781	COL18A1	0.237224	0.000445085
Uncharacterized protein C7orf73	CG073	E0CX11	647087	C7orf73	0.119036	0.000445085
Trem-like transcript 2 protein	TRML2	Q5T2D2	79865	TREML2	0.103511	0.000445317
Heme oxygenase 2	HO-2	P30519	3163	HMOX2	-0.181183	0.000449008
Paralemmin-1	PALM	O75781	5064	PALM	0.149503	0.000449008
Papilin	PPN	O95428	89932	PAPLN	0.0724485	0.00045283
Wnt inhibitory factor 1	WIF-1	Q9Y5W5	11197	WIF1	0.158472	0.000459089
C-Myc-binding protein	MYCBP	Q99417	26292	MYCBP	-0.395644	0.000459089
Inactive dipeptidyl peptidase 10	DPP10	Q8N608	57628	DPP10	0.108326	0.000459493
E3 ubiquitin-protein ligase RNF128	RN128	Q8TEB7	79589	RNF128	0.100572	0.000459858
Peptidase inhibitor 15	PI15	O43692	51050	PI15	0.134041	0.000460199
Probable ATP-dependent RNA helicase DDX6	DDX6	P26196		DDX6	-0.34974	0.000461634
Fc_MOUSE	Fc_MOUSE	Q99LC4			0.154948	0.000462595
Ribulose-phosphate 3-epimerase	RPE	Q96AT9	6120	RPE	-0.376129	0.000464544
7-methylguanosine phosphate-specific 5'-nucleotidase	Cytosolic 5'-nucleotidase III-like protein	Q969T7	115024	NT5C3L	-0.136527	0.000465398
Ribosomal protein S6 kinase alpha-1	KS6A1	Q15418	6195	RPS6KA1	-0.136616	0.000467821
Redox-regulatory protein FAM213A	CJ058	Q9BRX8	84293	FAM213A	0.143072	0.000467821
Guanylate-binding protein 6	GBP6	Q6ZN66	163351	GBP6	0.250385	0.000470067
Cathepsin D	Cathepsin D	P07339	1509	CTSD	0.191416	0.000470274
Ectodysplasin-A, secreted form	EDA	Q92838	1896	EDA	0.172745	0.000475539
T-complex protein 11 homolog	TCP11	Q8WWU5	6954	TCP11	0.217909	0.000476917
Microtubule-associated protein RP/EB family member 1	MARE1	Q15691	22919	MAPRE1	-0.473185	0.000478591
Ficolin-3	Ficolin-3	O75636	8547	FCN3	0.134073	0.000479344
Opticin	OPT	Q9UBM4	26254	OPTC	0.165215	0.000481357
Sodium-independent sulfate anion transporter	S2611	Q86WA9		SLC26A11	0.173716	0.000483516
Oxytocin-neurophysin 1	NEU1	P01178	5020	OXT	0.116041	0.000485363
Beta-thromboglobulin	BTG	P02775	5473	PPBP	-0.301454	0.000485509
Ly6/PLAUR domain-containing protein 3	LYPD3	O95274	27076	LYPD3	0.124222	0.000486079
Serine/threonine-protein kinase Chk1	CHK1	O14757	1111	CHEK1	0.121498	0.000486451
tRNA pseudouridine synthase A, mitochondrial	TRUA	Q9Y606		PUS1	-0.183261	0.000486451
Protein TSSC4	TSSC4	Q9Y5U2	10078	TSSC4	-0.348249	0.000487711
Lutropin subunit beta	LSHB	P01229	3972	LHB	0.190567	0.00049028
Cysteine-rich protein 1	CRIP1	P50238	1396	CRIP1	0.246966	0.00049028
Tax1-binding protein 3	TX1B3	O14907		TAX1BP3	-0.204404	0.000494991
Protrudin	ZFY27	Q5T4F4	118813	ZFYVE27	-0.239606	0.00049513
Neuropeptide S	NPS	P0C0P6	594857	NPS	0.222846	0.000495693
Serine/threonine-protein kinase DCLK1	DCAK1	O15075	9201	DCLK1	0.201374	0.000495783
Urocortin-3	UCN3	Q969E3	114131	UCN3	-0.247909	0.000497495
Interferon lambda-2	IFN-lambda 2	Q8IZJ0	282616	IFNL2	0.112262	0.000497495
Apolipoprotein L3	APOL3	O95236	80833	APOL3	0.217833	0.000498211
Cytosol aminopeptidase	LAP	P28838	51056	LAP3	-0.433938	0.000498432
Dynamin-2	DYN2	P50570	1785	DNM2	-0.415988	0.000499032
Fc_MOUSE	Fc_MOUSE	Q99LC4			0.235937	0.000502219
Mitochondrial import inner membrane translocase subunit TIM14	DnaJ homolog	Q96DA6	131118	DNAJC19	-0.181337	0.000502219
Bone morphogenetic protein 8B	BMP-8	P34820	656	BMP8B	0.196284	0.000505001
Vacuolar protein sorting-associated protein 29	VPS29	Q9UBQ0	51699	VPS29	0.121985	0.000506024
Fc_MOUSE	Fc_MOUSE	Q99LC4			-0.123932	0.000506427
HLA class II histocompatibility antigen, DR beta 3 chain	DRB3	P79483	3125	HLA-DRB3	0.141705	0.000509086
39S ribosomal protein L21, mitochondrial	RM21	Q7Z2W9	219927	MRPL21	-0.20152	0.000509969
Thromboxane-A synthase	THAS	P24557	6916	TBXAS1	0.127349	0.000509999
Galectin-3	Galectin-3	P17931	3958	LGALS3	0.204427	0.000510497
Hydroxyacyl-coenzyme A dehydrogenase, mitochondrial	HCDH	Q16836	3033	HADH	-0.484658	0.000513624
Eukaryotic translation initiation factor 4 gamma 2	IF4G2	P78344	1982	EIF4G2	-0.539285	0.00051391
Rho GDP-dissociation inhibitor 2	Rho-GDI beta	P52566	397	ARHGDIB	-0.29191	0.00051391
SCP2 sterol-binding domain-containing protein 1	SCP2D	Q9UJQ7		SCP2D1	0.171758	0.000514145
Procollagen C-endopeptidase enhancer 1	PCOC1	Q15113	5118	PCOLCE	0.19882	0.00051456
Fc_MOUSE	Fc_MOUSE	Q99LC4			0.128163	0.000521638
[truncated: 3,208 more rows]

## Sheet: 0 vs 36 mths
TargetFullName	Target	UniProt	EntrezGeneID	EntrezGeneSymbol	log2FC	adj.P.Val
Tropomodulin-2	TMOD2	Q9NZR1		TMOD2	-1.32111	4.67201e-14
Kinesin light chain 1	KLC1	Q07866		KLC1	-1.3034	2.68524e-11
Clathrin interactor 1	EPN4	Q14677	9685	CLINT1	-1.25659	1.32657e-11
Tyrosine-protein kinase Fyn	FYN	P06241	2534	FYN	-1.23751	8.60001e-13
TRAF family member-associated NF-kappa-B activator	TANK	Q92844	10010	TANK	-1.23747	2.68656e-16
Tyrosine-protein kinase Fer	FER	P16591	2241	FER	-1.21611	1.57827e-08
Methionine aminopeptidase 1	METAP1	P53582	23173	METAP1	-1.21289	3.63455e-10
Leukotriene B4 receptor 1	LT4R1	Q15722	1241	LTB4R	-1.20554	1.25453e-13
Vesicle transport through interaction with t-SNAREs homolog 1B	Vti1-rp1	Q9UEU0	10490	VTI1B	-1.17076	3.17338e-13
Smoothelin	SMTN	P53814	6525	SMTN	-1.15074	1.81825e-10
Liprin-alpha-1	LIPA1	Q13136		PPFIA1	-1.14192	1.95522e-12
AMP deaminase 2	AMPD2	Q01433	271	AMPD2	-1.1407	1.97341e-08
Cell differentiation protein RCD1 homolog	RCD1	Q92600	9125	RQCD1	-1.12216	2.94726e-14
Proto-oncogene vav	VAV	P15498	7409	VAV1	-1.11656	1.09837e-10
Growth factor receptor-bound protein 10	GRB10	Q13322	2887	GRB10	-1.07115	1.92647e-07
Protein flightless-1 homolog	FLII	Q13045	2314	FLII	-1.05755	1.66561e-12
FAS-associated factor 2	FAF2	Q96CS3	23197	FAF2	-1.04974	1.12757e-10
Oligophrenin-1	Oligophrenin-1	O60890	4983	OPHN1	-1.0481	9.56966e-10
Hepatocyte growth factor-regulated tyrosine kinase substrate	HGS	O14964	9146	HGS	-1.01298	7.1323e-11
Calcium uptake protein 2, mitochondrial	EFHA1	Q8IYU8	221154	EFHA1	-1.00889	8.80521e-11
Tyrosine-protein kinase Lyn	LYN	P07948	4067	LYN	-1.00353	2.05458e-08
AMP Kinase (alpha2beta2gamma1)	AMPK a2b2g1	P54646 O43741 P54619	5563 5565 5571	PRKAA2 PRKAB2 PRKAG1	-1.00274	5.16897e-10
Ras-related protein Rab-32	RAB32	Q13637	10981	RAB32	-0.999966	1.88452e-05
Ras-related protein Rab-1B	RAB1B	Q9H0U4	81876	RAB1B	-0.996325	2.57673e-06
Casein kinase I isoform gamma-2	CSNK1G2	P78368	1455	CSNK1G2	-0.989348	3.63455e-10
Vesicle-associated membrane protein-associated protein A	VAPA	Q9P0L0	9218	VAPA	-0.989054	1.44581e-10
Syntaxin-4	STX4	Q12846	6810	STX4	-0.983437	1.92855e-12
Ubiquitin-associated and SH3 domain-containing protein B	UBS3B	Q8TF42	84959	UBASH3B	-0.981148	7.15941e-08
Calcium/calmodulin-dependent protein kinase type II subunit beta	CAMK2B	Q13554	816	CAMK2B	-0.977388	2.6971e-13
DnaJ homolog subfamily C member 16	DJC16	Q9Y2G8	23341	DNAJC16	-0.961262	3.71743e-07
Protein kinase C theta type	KPCT	Q04759	5588	PRKCQ	-0.955477	3.10026e-11
Plakophilin-2	PKP2	Q99959	5318	PKP2	-0.938285	4.31421e-09
Receptor-transporting protein 4	RTP4	Q96DX8	64108	RTP4	-0.933777	2.68524e-11
Derlin-1	DERL1	Q9BUN8	79139	DERL1	-0.928571	5.59661e-12
Syntaxin-8	STX8	Q9UNK0	9482	STX8	-0.920848	2.76186e-14
3-hydroxyacyl-CoA dehydrogenase type-2	ERAB	Q99714	3028	HSD17B10	-0.919165	2.64455e-06
Filamin-A	filamin A	P21333	2316	FLNA	-0.917258	2.20572e-09
3-phosphoinositide-dependent protein kinase 1	PDPK1	O15530	5170	PDPK1	-0.912825	1.76022e-07
Poly(A) polymerase gamma	PAPOG	Q9BWT3	64895	PAPOLG	-0.904969	1.25453e-13
GTP-binding protein SAR1a	SAR1A	Q9NR31	56681	SAR1A	-0.901545	2.98341e-05
Carnitine O-acetyltransferase	CACP	P43155		CRAT	-0.895635	1.12447e-05
Tripartite motif-containing protein 3	TRIM3	O75382		TRIM3	-0.893384	2.24414e-12
Ubiquitin-conjugating enzyme E2 S	UBE2S	Q16763	27338	UBE2S	-0.89081	2.61735e-12
Protein MRVI1	MRVI1	Q9Y6F6	10335	MRVI1	-0.864358	7.35869e-08
Docking protein 2	DOK2	O60496	9046	DOK2	-0.856179	4.38853e-07
CCR4-NOT transcription complex subunit 1	CNOT1	A5YKK6		CNOT1	-0.854542	4.70894e-13
Tropomodulin-3	TMOD3	Q9NYL9	29766	TMOD3	-0.854357	1.18854e-16
Translational activator of cytochrome c oxidase 1	TACO1	Q9BSH4	51204	TACO1	-0.843774	5.81113e-06
Ras-related protein Rab-3D	RAB3D	O95716	9545	RAB3D	-0.843382	1.6091e-06
Sarcolemmal membrane-associated protein	SLMAP	Q14BN4	7871	SLMAP	-0.839706	2.94726e-14
Acyl-CoA-binding domain-containing protein 6	ACBD6	Q9BR61	84320	ACBD6	-0.837879	6.67577e-06
Platelet endothelial aggregation receptor 1	PEAR1	Q5VY43	375033	PEAR1	-0.835774	2.56935e-07
Rho-associated protein kinase 2	ROCK2	O75116	9475	ROCK2	-0.829492	3.3619e-06
Sulfotransferase 1A3	SULT 1A3	P0DMM9	445329	SULT1A3	-0.828622	9.80826e-06
Alpha-actinin-1	ACTN1	P12814	87	ACTN1	-0.82391	3.80737e-05
Arfaptin-1	ARFP1	P53367	27236	ARFIP1	-0.819733	4.09109e-09
Tyrosine-protein kinase Lyn, isoform B	LYNB	P07948	4067	LYN	-0.819365	4.98919e-09
Type II inositol 1,4,5-trisphosphate 5-phosphatase	I5P2	P32019		INPP5B	-0.819205	5.60283e-06
Ras-related protein Rab-31	RAB31	Q13636	11031	RAB31	-0.817421	1.49143e-06
Calcium/calmodulin-dependent protein kinase type II subunit delta	CAMK2D	Q13557	817	CAMK2D	-0.812648	2.68656e-16
Actin-binding LIM protein 3	ABLM3	O94929	22885	ABLIM3	-0.798113	4.20156e-15
Ubiquitin-like protein 4A	UBL4A	P11441		UBL4A	-0.790533	1.62846e-11
Ribosomal protein S6 kinase alpha-3	RPS6KA3	P51812	6197	RPS6KA3	-0.786795	6.04649e-08
NEDD4-like E3 ubiquitin-protein ligase WWP1	WWP1	Q9H0M0	11059	WWP1	-0.78408	1.23e-09
Homeobox protein DLX-4	DLX4	Q92988		DLX4	-0.782844	1.27386e-07
Medium-chain specific acyl-CoA dehydrogenase, mitochondrial	ACADM	P11310	34	ACADM	-0.778376	9.06171e-05
Cell division control protein 42 homolog	Cdc42Hs	P60953	998	CDC42	-0.778012	2.98341e-05
Microtubule-associated protein RP/EB family member 2	MARE2	Q15555	10982	MAPRE2	-0.774056	0.000261521
Sorting nexin-8	SNX8	Q9Y5X2	29886	SNX8	-0.773126	5.01778e-10
Adenosylhomocysteinase 2	SAHH2	O43865		AHCYL1	-0.771442	1.98404e-06
Sphingosine kinase 1	Sphingosine kinase 1	Q9NYA1	8877	SPHK1	-0.766439	9.57742e-06
Bifunctional methylenetetrahydrofolate dehydrogenase/cyclohydrolase, mitochondrial	MTDC	P13995	10797	MTHFD2	-0.764203	6.26928e-06
Protein unc-45 homolog A	UN45A	Q9H3U1	55898	UNC45A	-0.763671	6.65328e-06
Translation initiation factor IF-3, mitochondrial	IF3M	Q9H2K0	219402	MTIF3	-0.762916	7.75763e-05
Protein FEV	FEV	Q99581		FEV	-0.761701	1.79057e-05
Homer protein homolog 1	HOME1	Q86YM7	9456	HOMER1	-0.756221	2.44852e-05
Serine-rich single-pass membrane protein 1	CG045	Q8WWF3	136263	SSMEM1	-0.752834	3.80491e-10
Arf-GAP with GTPase, ANK repeat and PH domain-containing protein 2	AGAP2	Q99490	116986	AGAP2	-0.751423	7.96883e-07
Peptidyl-prolyl cis-trans isomerase D	PPID	Q08752	5481	PPID	-0.740224	3.43375e-05
Acidic fibroblast growth factor intracellular-binding protein	FIBP	O43427	9158	FIBP	-0.730848	6.47596e-06
Integrin-linked protein kinase	ILK1	Q13418	3611	ILK	-0.729401	3.33181e-05
Rho GTPase-activating protein 5	RHG05	Q13017		ARHGAP5	-0.728616	1.76022e-07
Very long-chain specific acyl-CoA dehydrogenase, mitochondrial	ACADV	P49748	37	ACADVL	-0.726281	2.56138e-05
5'(3')-deoxyribonucleotidase, mitochondrial	NT5M	Q9NPB1	56953	NT5M	-0.726209	2.46859e-05
Protein HEXIM1	HEXI1	O94992		HEXIM1	-0.724952	6.63649e-07
Carbonic anhydrase 13	Carbonic anhydrase XIII	Q8N1Q1	377677	CA13	-0.72129	4.27158e-05
Tyrosine-protein kinase Fgr	FGR	P09769	2268	FGR	-0.720327	5.46987e-10
Crk-like protein	CRKL	P46109	1399	CRKL	-0.719944	4.22336e-06
Tumor susceptibility gene 101 protein	TS101	Q99816	7251	TSG101	-0.719787	6.54409e-08
Fatty acid synthase	Fatty acid synthase	P49327	2194	FASN	-0.718154	7.36429e-07
Disks large homolog 2	DLG2	Q15700	1740	DLG2	-0.716644	5.51967e-11
Glyceraldehyde-3-phosphate dehydrogenase	GAPDH, liver	P04406	2597	GAPDH	-0.71642	1.86008e-06
Ubiquitin carboxyl-terminal hydrolase 8	UBP8	P40818		USP8	-0.716159	6.56357e-07
Bifunctional polynucleotide phosphatase/kinase	PNKP	Q96T60	11284	PNKP	-0.712848	5.35101e-06
Mesencephalic astrocyte-derived neurotrophic factor	ARMET	P55145	7873	MANF	-0.712504	8.13118e-05
Prostaglandin reductase 3	ZADH2	Q8N4Q0		ZADH2	-0.71231	0.000101212
KIF1-binding protein	KBP	Q96EK5		KIAA1279	-0.710704	7.10794e-05
Signal transducer and activator of transcription 3	STAT3	P40763	6774	STAT3	-0.709414	4.68098e-09
Aspartate--tRNA ligase, mitochondrial	SYDM	Q6PI48		DARS2	-0.704299	6.06589e-05
Mitogen-activated protein kinase 10	MK10	P53779	5602	MAPK10	-0.702852	6.74959e-05
Eukaryotic translation initiation factor 4H	eIF-4H	Q15056	7458	EIF4H	-0.701371	3.01964e-05
COMM domain-containing protein 9	COMD9	Q9P000		COMMD9	-0.701274	1.52814e-06
Collagen type IV alpha-3-binding protein	C43BP	Q9Y5P4	10087	COL4A3BP	-0.697708	1.23041e-09
Forkhead box protein M1	FOXM1	Q08050	2305	FOXM1	-0.696719	1.10341e-07
Serpin H1	Collagen-binding protein	P50454	871	SERPINH1	-0.696554	6.38958e-07
Stromal interaction molecule 1	STIM1	Q13586	6786	STIM1	-0.692178	1.30419e-07
Adenine phosphoribosyltransferase	APT	P07741	353	APRT	-0.689375	3.72187e-05
Developmentally-regulated GTP-binding protein 1	DRG1	Q9Y295	4733	DRG1	-0.68705	2.18051e-05
Sorting nexin-5	SNX5	Q9Y5X3	27131	SNX5	-0.686328	1.73204e-08
Phosphomannomutase 2	Phosphomannomutase 2	O15305	5373	PMM2	-0.682515	8.46908e-06
Endoplasmic reticulum resident protein 29	ERP29	P30040	10961	ERP29	-0.682309	5.4002e-05
26S proteasome non-ATPase regulatory subunit 11	PSD11	O00231	5717	PSMD11	-0.682216	2.68524e-11
SHC-transforming protein 1	SHC1	P29353	6464	SHC1	-0.676803	3.29535e-11
SH3 domain-binding glutamic acid-rich-like protein 2	SH3L2	Q9UJC5	83699	SH3BGRL2	-0.671771	4.44905e-05
Alpha-1-syntrophin	Alpha-1-syntrophin	Q13424	6640	SNTA1	-0.669189	1.08863e-05
Transcription factor A, mitochondrial	TFAM	Q00059	7019	TFAM	-0.6688	4.35088e-05
AP-1 complex subunit gamma-like 2	AP1G2	O75843	8906	AP1G2	-0.664198	8.46084e-06
Dual specificity phosphatase 28	DUS28	Q4G0W2	285193	DUSP28	-0.663131	5.18487e-05
Interferon regulatory factor 6	IRF6	O14896	3664	IRF6	-0.662732	3.0313e-09
Transducin beta-like protein 2	TBL2	Q9Y4P3		TBL2	-0.662385	4.84168e-05
Ras-related protein Rab-6B	RAB6B	Q9NRW1	51560	RAB6B	-0.66164	2.17728e-05
Thioredoxin-like protein 4B	TXN4B	Q9NX01		TXNL4B	-0.659627	5.73718e-05
Mothers against decapentaplegic homolog 2	SMAD2	Q15796	4087	SMAD2	-0.659246	4.63345e-07
Calcium-binding protein 39	CAB39	Q9Y376	51719	CAB39	-0.659094	3.17242e-05
Cytochrome c oxidase subunit 5A, mitochondrial	COX5A	P20674	9377	COX5A	-0.658624	5.83986e-05
Toll-interacting protein	tollip	Q9H0E2	54472	TOLLIP	-0.655464	1.52814e-06
Signal transducer and activator of transcription 1-alpha/beta	STAT1	P42224	6772	STAT1	-0.653437	4.85133e-05
Proto-oncogene tyrosine-protein kinase Src	p60-Src	P12931	6714	SRC	-0.652612	0.000340615
EH domain-containing protein 4	EHD4	Q9H223	30844	EHD4	-0.650467	1.83817e-05
E3 ubiquitin-protein ligase CBL	CBL	P22681	867	CBL	-0.649521	4.62459e-10
ADP-ribosylation factor-binding protein GGA3	GGA3	Q9NZ52		GGA3	-0.649063	2.83109e-05
Endophilin-A3	SH3G3	Q99963	6457	SH3GL3	-0.646896	4.10201e-06
Glutaryl-CoA dehydrogenase, mitochondrial	GCDH	Q92947	2639	GCDH	-0.642398	2.289e-05
Synaptotagmin-4	SYT4	Q9H2B2		SYT4	-0.640062	6.25497e-09
Ribosome-binding protein 1	RRBP1	Q9P2E9	6238	RRBP1	-0.639364	1.16413e-10
E3 ubiquitin-protein ligase CHIP	CHIP	Q9UNE7	10273	STUB1	-0.638636	2.23206e-06
Fragile X mental retardation protein 1	FMR1	Q06787	2332	FMR1	-0.638491	1.17992e-10
Glycylpeptide N-tetradecanoyltransferase 2	NMT2	O60551	9397	NMT2	-0.63838	6.77561e-06
Reticulon-4-interacting protein 1, mitochondrial	RT4I1	Q8WWV3	84816	RTN4IP1	-0.636583	7.62694e-06
Mycophenolic acid acyl-glucuronide esterase, mitochondrial	ABHDA	Q9NUJ1	55347	ABHD10	-0.634515	5.52075e-05
F-actin-capping protein subunit alpha-1	CAZA1	P52907	829	CAPZA1	-0.633547	1.58992e-08
ATP-dependent RNA helicase DDX19A	DD19A	Q9NUU7	55308	DDX19A	-0.632988	3.18289e-05
Beta-arrestin-1	ARRB1	P49407	408	ARRB1	-0.631752	6.00797e-05
Moesin	Moesin	P26038	4478	MSN	-0.629684	2.24414e-12
Serine/threonine-protein kinase PAK 4	PAK4	O96013		PAK4	-0.628843	1.31525e-06
3-oxoacyl-[acyl-carrier-protein] synthase, mitochondrial	OXSM	Q9NWU1	54995	OXSM	-0.626824	1.42339e-05
nucleosome assembly protein 1-like 4	NAP2L	Q99733	4676	NAP1L4	-0.625925	6.66369e-06
Protein max	MAX	P61244		MAX	-0.625074	8.76439e-05
Beta-1-syntrophin	SNTB1	Q13884	6641	SNTB1	-0.624269	2.32334e-07
Snurportin-1	SPN1	O95149	10073	SNUPN	-0.62405	1.8929e-05
AH receptor-interacting protein	AIP	O00170	9049	AIP	-0.621663	3.82563e-06
SH3 domain-binding glutamic acid-rich-like protein 3	SH3BGRL3-like protein	Q9H299	83442	SH3BGRL3	-0.620699	2.56138e-05
MOB kinase activator 1B	MOL1A	Q7L9L4	92597	MOBKL1A	-0.620183	5.44781e-05
DNA dC->dU-editing enzyme APOBEC-3G	ABC3G	Q9HC16	60489	APOBEC3G	-0.617294	3.11588e-05
3-hydroxyisobutyryl-CoA hydrolase, mitochondrial	HIBCH	Q6NVY1	26275	HIBCH	-0.616507	0.000234416
Appetite-regulating hormone	ghrelin	Q9UBU3	51738	GHRL	-0.616404	0.000173223
Translationally-controlled tumor protein	TCTP	P13693	7178	TPT1	-0.616345	1.78511e-05
Vacuolar protein-sorting-associated protein 25	VPS25	Q9BRG1	84313	VPS25	-0.615681	1.01741e-07
Collagen type IV alpha-3-binding protein	C43BP	Q9Y5P4	10087	COL4A3BP	-0.615247	2.53602e-08
Charged multivesicular body protein 2a	CHM2A	O43633	27243	CHMP2A	-0.61483	5.241e-05
Protein O-glucosyltransferase 1	KTEL1	Q8NBL1	56983	POGLUT1	-0.612592	6.73812e-05
Acylpyruvase FAHD1, mitochondrial	FAHD1	Q6P587	81889	FAHD1	-0.611196	0.000147777
Branched-chain-amino-acid aminotransferase, mitochondrial	BCAT2	O15382	587	BCAT2	-0.610192	7.2181e-06
Methylmalonate-semialdehyde dehydrogenase [acylating], mitochondrial	MMSA	Q02252	4329	ALDH6A1	-0.60956	1.66077e-05
Caspase-3	Caspase-3	P42574	836	CASP3	-0.607422	3.21889e-05
Homer protein homolog 2	HOME2	Q9NSB8		HOMER2	-0.607352	6.98837e-05
Deoxycytidylate deaminase	DCTD	P32321	1635	DCTD	-0.606512	0.000184779
Glutathione S-transferase kappa 1	GSTK1	Q9Y2Q3	373156	GSTK1	-0.606066	4.76384e-05
Neuromodulin	NEUM	P17677	2596	GAP43	-0.605959	0.00204121
Protein disulfide-isomerase A6	PDIA6	Q15084	10130	PDIA6	-0.601728	6.70128e-05
Rho GTPase-activating protein 45	HMHA1	Q92619	23526	HMHA1	-0.600937	4.67214e-07
PDZ and LIM domain protein 1	PDLI1	O00151	9124	PDLIM1	-0.600483	0.00023985
Endophilin-A1	SH3G2	Q99962	6456	SH3GL2	-0.599925	3.36874e-06
Pyruvate dehydrogenase protein X component, mitochondrial	ODPX	O00330	8050	PDHX	-0.599406	6.00797e-05
Deoxyuridine 5'-triphosphate nucleotidohydrolase, mitochondrial	DUT	P33316	1854	DUT	-0.598711	4.61802e-05
Ras-related protein Rab-22A	RB22A	Q9UL26	57403	RAB22A	-0.598431	1.00263e-05
Stromal membrane-associated protein 1	SMAP1	Q8IYB5		SMAP1	-0.598429	5.34684e-06
Sorting nexin-4	Sorting nexin 4	O95219	8723	SNX4	-0.59795	2.26076e-05
Alcohol dehydrogenase 6	ADH6	P28332	130	ADH6	-0.597257	3.95181e-06
60 kDa heat shock protein, mitochondrial	HSP 60	P10809	3329	HSPD1	-0.596036	6.24811e-05
Thioredoxin-dependent peroxide reductase, mitochondrial	Peroxiredoxin-3	P30048	10935	PRDX3	-0.593867	5.53931e-05
Mitochondrial import inner membrane translocase subunit Tim8 A	TIM8A	O60220	1678	TIMM8A	-0.590386	6.41373e-06
Glucosamine 6-phosphate N-acetyltransferase	GNA1	Q96EK6		GNPNAT1	-0.590197	4.8834e-05
10 kDa heat shock protein, mitochondrial	HSP 10	P61604	3336	HSPE1	-0.588004	4.97844e-05
PRKC apoptosis WT1 regulator protein	PAWR	Q96IZ0	5074	PAWR	-0.582514	4.75382e-05
Unconventional myosin-VI	MYO6	Q9UM54	4646	MYO6	-0.582313	1.09837e-10
PRA1 family protein 3	PRAF3	O75915	10550	ARL6IP5	-0.581382	0.000116413
Haloacid dehalogenase-like hydrolase domain-containing protein 2	HDHD2	Q9H0R4	84064	HDHD2	-0.579468	2.52395e-06
Thymidine phosphorylase	TP	P19971	1890	TYMP	-0.579156	3.19205e-11
Glycine amidinotransferase, mitochondrial	GATM	P50440	2628	GATM	-0.579003	2.36949e-05
Eukaryotic translation initiation factor 4 gamma 2	IF4G2	P78344	1982	EIF4G2	-0.577545	0.000264556
Mitogen-activated protein kinase 14	MAPK14	Q16539	1432	MAPK14	-0.57669	6.26928e-06
Serglycin	Platelet proteoglycan	P10124	5552	SRGN	-0.576585	8.59073e-10
Vinculin	Vinculin	P18206	7414	VCL	-0.574808	9.58158e-05
Protein kinase C iota type	KPCI	P41743	5584	PRKCI	-0.572842	9.26296e-08
Isovaleryl-CoA dehydrogenase, mitochondrial	IVD	P26440	3712	IVD	-0.572454	3.9295e-06
RAC-beta serine/threonine-protein kinase	PKB beta	P31751	208	AKT2	-0.57237	5.1284e-05
Protein SCO2 homolog, mitochondrial	SCO2	O43819		SCO2	-0.572215	3.42245e-06
Tropomyosin alpha-4 chain	Tropomyosin 4	P67936	7171	TPM4	-0.571632	3.28048e-05
Calcium/calmodulin-dependent protein kinase type II subunit alpha	CAMK2A	Q9UQM7	815	CAMK2A	-0.570036	8.38096e-12
NSFL1 cofactor p47	NSF1C	Q9UNZ2	55968	NSFL1C	-0.569531	3.93082e-07
Acyl-CoA synthetase family member 2, mitochondrial	ACSF2	Q96CM8	80221	ACSF2	-0.568999	1.34825e-05
Protein kinase C alpha type	PKC-A	P17252	5578	PRKCA	-0.56674	2.44276e-05
Tyrosine-protein kinase SYK	KSYK	P43405	6850	SYK	-0.561154	0.000906172
Ubiquitin recognition factor in ER-associated degradation protein 1	UFD1	Q92890	7353	UFD1L	-0.559889	0.000252052
Dynein light chain roadblock-type 1	DLRB1	Q9NP97	83658	DYNLRB1	-0.55871	5.33224e-05
Cyclin-dependent kinase 4 inhibitor D	p19-INK4d	P55273	1032	CDKN2D	-0.558426	4.50606e-05
Bis(5'-nucleosyl)-tetraphosphatase [asymmetrical]	AP4A	P50583	318	NUDT2	-0.5579	1.24208e-05
Casein kinase I isoform gamma-2	CSNK1G2	P78368	1455	CSNK1G2	-0.557452	1.05808e-11
Eukaryotic translation initiation factor 3 subunit J	EIF3J	O75822		EIF3J	-0.556101	5.52325e-08
Acetyl-CoA acetyltransferase, mitochondrial	THIL	P24752	38	ACAT1	-0.555453	9.2585e-05
Integrin alpha-I: beta-1 complex	Integrin a1b1	P56199, P05556	3672 3688	ITGA1 ITGB1	-0.555241	1.1346e-10
BolA-like protein 3	BOLA3	Q53S33	388962	BOLA3	-0.554829	2.16999e-05
Protein argonaute-1	AGO1	Q9UL18	26523	AGO1	-0.553333	3.91846e-05
14-3-3 protein beta/alpha	14-3-3 protein beta/alpha	P31946	7529	YWHAB	-0.553281	4.91946e-05
Hsp90alpha	HSP 90a	P07900	3320	HSP90AA1	-0.552776	4.73102e-05
MAP kinase-activated protein kinase 2	MAPK2	P49137	9261	MAPKAPK2	-0.552438	9.39158e-05
Ezrin	Ezrin	P15311	7430	EZR	-0.552426	7.1323e-11
Acyl-coenzyme A thioesterase 13	ACO13	Q9NPJ3	55856	ACOT13	-0.551436	0.000282523
1-phosphatidylinositol 4,5-bisphosphate phosphodiesterase gamma-2	PLCG2	P16885	5336	PLCG2	-0.550301	2.57673e-06
Tubulin-specific chaperone E	TBCE	Q15813		TBCE	-0.550254	0.000105217
Pyruvate kinase PKM	M2-PK	P14618	5315	PKM2	-0.549373	7.80629e-05
Translation initiation factor eIF-2B subunit alpha	EI2BA	Q14232	1967	EIF2B1	-0.548485	9.94428e-05
General vesicular transport factor p115	USO1	O60763	8615	USO1	-0.548088	6.53602e-06
Arf-GAP domain and FG repeat-containing protein 1	NUPL	P52594	3267	AGFG1	-0.546697	3.28961e-06
Transcription factor 4	ITF2	P15884	6925	TCF4	-0.544255	2.01719e-05
Phospholipase D3	PLD3	Q8IV08	23646	PLD3	-0.543062	1.95108e-05
cGMP-specific 3',5'-cyclic phosphodiesterase	PDE5A	O76074	8654	PDE5A	-0.542404	4.01307e-05
Signal transducer and activator of transcription 6	STAT6	P42226	6778	STAT6	-0.540981	6.77137e-09
Protein disulfide-isomerase A3	Protein disulfide isomerase A3	P30101	2923	PDIA3	-0.540689	1.86605e-06
SHC-transforming protein 1	SHC1	P29353	6464	SHC1	-0.537811	1.12727e-08
T-complex protein 1 subunit alpha	TCPA	P17987	6950	TCP1	-0.536742	5.33224e-05
Zinc transporter 5	ZNT5	Q8TAD4	64924	SLC30A5	-0.536675	2.62273e-06
Transgelin-2	Transgelin-2	P37802	8407	TAGLN2	-0.536663	1.6776e-05
Glutathione peroxidase 7	GPX7	Q96SL4	2882	GPX7	-0.535339	3.46912e-06
WAP four-disulfide core domain protein 3	WFDC3	Q8IUB2	140686	WFDC3	-0.535258	3.07976e-05
Serine/threonine-protein phosphatase PP1-gamma catalytic subunit	PP1G	P36873	5501	PPP1CC	-0.533734	1.47325e-05
Serine hydroxymethyltransferase, cytosolic	cSHMT	P34896	6470	SHMT1	-0.53282	0.000369688
Glucose-6-phosphate 1-dehydrogenase	G6PD	P11413	2539	G6PD	-0.532732	4.85299e-05
Docking protein 2	DOK2	O60496	9046	DOK2	-0.531644	4.6292e-06
Hsp90 co-chaperone Cdc37	CDC37	Q16543	11140	CDC37	-0.527142	2.87506e-05
Phosphoglycerate kinase 1	phosphoglycerate kinase 1	P00558	5230	PGK1	-0.52598	2.68524e-11
Protein HEXIM2	HEXI2	Q96MH2		HEXIM2	-0.525798	2.61735e-12
UPF0696 protein C11orf68	CK068	Q9H3H3	83638	C11orf68	-0.525738	3.04561e-05
Platelet glycoprotein VI	GPVI	Q9HCN6	51206	GP6	-0.525669	1.84125e-05
Calcyclin-binding protein	CYBP	Q9HB71	27101	CACYBP	-0.525411	0.000110171
Ras-related protein Ral-B	RALB	P11234	5899	RALB	-0.523939	0.000131087
Enoyl-CoA delta isomerase 2, mitochondrial	PECI	O75521	10455	ECI2	-0.523919	4.06206e-05
Hydroxyacyl-coenzyme A dehydrogenase, mitochondrial	HCDH	Q16836	3033	HADH	-0.523813	0.000236692
ATP-dependent RNA helicase DDX19B	DEAD-box protein 19B	Q9UMR2	11269	DDX19B	-0.523629	1.77263e-05
Ras-related protein Ral-A	RALA	P11233	5898	RALA	-0.523584	0.000216246
GrpE protein homolog 1, mitochondrial	GRPE1	Q9HAV7	80273	GRPEL1	-0.523278	6.61997e-05
Galectin-related protein	LEGL	Q3ZCW2	29094	HSPC159	-0.522967	7.01274e-05
ETS domain-containing protein Elk-3	ELK3	P41970	2004	ELK3	-0.522492	4.86311e-05
Nuclear protein localization protein 4 homolog	NPL4	Q8TAT6	55666	NPLOC4	-0.521994	6.26321e-05
Nucleoside diphosphate kinase, mitochondrial	NDKM	O00746	4833	NME4	-0.521111	1.75933e-05
Epidermal growth factor receptor substrate 15-like 1	EP15R	Q9UBC2	58513	EPS15L1	-0.519693	6.88187e-06
Ras-related protein Rab-3C	RAB3C	Q96E17	115827	RAB3C	-0.51873	0.000194301
Microtubule-associated protein RP/EB family member 1	MARE1	Q15691	22919	MAPRE1	-0.518596	0.000182339
Tyrosine-protein kinase JAK2	JAK2	O60674	3717	JAK2	-0.51839	1.56011e-05
Ski-like protein	SKIL	P12757		SKIL	-0.518211	3.17338e-13
beta-adrenergic receptor kinase 1	BARK1	P25098	156	ADRBK1	-0.51819	5.24597e-06
Gro-beta	Gro-b	P19875	2920	CXCL2	-0.516964	2.79488e-06
Protein canopy homolog 4	CNPY4	Q8N129	245812	CNPY4	-0.516774	0.00010999
Myosin regulatory light chain 12B	ML12B	O14950	103910	MYL12B	-0.516446	0.0012517
2,4-dienoyl-CoA reductase, mitochondrial	DECR	Q16698	1666	DECR1	-0.515888	0.000852418
Glutathione S-transferase Mu 4	GSTM4	Q03013	2948	GSTM4	-0.515638	0.00011964
Spartin	SPG20	Q8N0X7		SPG20	-0.515414	1.49143e-06
6-phosphogluconate dehydrogenase, decarboxylating	6-Phosphogluconate dehydrogenase	P52209	5226	PGD	-0.512527	8.56779e-05
ADP-ribosylation factor GTPase-activating protein 2	ARFG2	Q8N6H7	84364	ARFGAP2	-0.512168	0.00031162
Serine--tRNA ligase, mitochondrial	SYSM	Q9NP81		SARS2	-0.511642	0.0002437
Eukaryotic translation initiation factor 5A-2	IF5A2	Q9GZV4	56648	EIF5A2	-0.510666	1.56804e-07
Plexin domain-containing protein 2	PXDC2	Q6UX71	84898	PLXDC2	-0.510237	5.16595e-05
Tetratricopeptide repeat protein 1	TTC1	Q99614	7265	TTC1	-0.510215	7.85138e-05
Serine/threonine-protein kinase PAK 6	PAK6	Q9NQU5	56924	PAK6	-0.509443	0.00264442
Lon protease homolog, mitochondrial	LONM	P36776	9361	LONP1	-0.508748	7.4596e-05
Alpha-soluble NSF attachment protein	SNAA	P54920	8775	NAPA	-0.508187	7.00802e-05
DnaJ homolog subfamily B member 1	HSP 40	P25685	3337	DNAJB1	-0.507292	9.47441e-05
Splicing factor 45	SPF45	Q96I25	84991	RBM17	-0.505751	0.000449879
C-X-C motif chemokine 6	GCP-2	P80162	6372	CXCL6	-0.503891	6.94582e-08
Programmed cell death 6-interacting protein	PDC6I	Q8WUM4	10015	PDCD6IP	-0.503805	8.94353e-06
Homogentisate 1,2-dioxygenase	HGD	Q93099	3081	HGD	-0.503396	1.83731e-05
Interleukin-1 receptor-associated kinase 4	IRAK4	Q9NWZ3	51135	IRAK4	-0.502462	2.187e-05
VIP36-like protein	LMA2L	Q9H0V9	81562	LMAN2L	-0.501959	1.4563e-05
Nucleolysin TIAR	TIAR	Q01085	7073	TIAL1	-0.501919	5.85427e-06
Forkhead box protein O3	FOXO3A	O43524	2309	FOXO3	-0.501082	4.31278e-09
Mothers against decapentaplegic homolog 1	SMAD1	Q15797	4086	SMAD1	-0.500933	1.36384e-05
Chondroadherin	CHAD	O15335	1101	CHAD	-0.500547	7.1323e-11
Uncharacterized protein C5orf46	CE046	Q6UWT4	389336	C5orf46	-0.500077	6.55141e-06
Syntaxin-12	STX12	Q86Y82	23673	STX12	-0.49935	1.92855e-12
Docking protein 1	DOK1	Q99704		DOK1	-0.498479	6.82356e-08
Vigilin	VIGLN	Q00341	3069	HDLBP	-0.49727	1.91099e-10
Dynein light chain 2, cytoplasmic	DYL2	Q96FJ2		DYNLL2	-0.496939	3.01964e-05
Phosphomevalonate kinase	PMVK	Q15126	10654	PMVK	-0.495623	3.24241e-05
Protein G6b	G6B	O95866	80739	G6B	-0.495323	0.0001468
Maspardin	SPG21	Q9NZD8		SPG21	-0.493949	2.05504e-05
Threonine--tRNA ligase, cytoplasmic	SYTC	P26639	6897	TARS	-0.493309	6.78294e-05
Omega-amidase NIT2	NIT2	Q9NQR4	56954	NIT2	-0.492816	0.000223582
Serine hydroxymethyltransferase, mitochondrial	GLYM	P34897	6472	SHMT2	-0.492451	0.000318472
Sodium/iodide cotransporter	SC5A5	Q92911		SLC5A5	-0.492134	1.6379e-07
Synaptotagmin-like protein 4	SYTL4	Q96C24	94121	SYTL4	-0.489759	2.05414e-05
Autophagy protein 5	Autophagy protein 5	Q9H1Y0	9474	ATG5	-0.489547	7.58547e-05
Nucleoside diphosphate kinase A	Nucleoside diphosphate kinase A	P15531	4830	NME1	-0.489012	4.82142e-10
60S ribosome subunit biogenesis protein NIP7 homolog	NIP7	Q9Y221		NIP7	-0.488535	3.21889e-05
Nuclear factor erythroid 2-related factor 1	NF2L1	Q14494	4779	NFE2L1	-0.488371	9.13795e-08
Vesicle-trafficking protein SEC22a	SC22A	Q96IW7		SEC22A	-0.488197	7.62201e-08
N-alpha-acetyltransferase 10	NAA10	P41227	8260	NAA10	-0.487829	6.55141e-06
Dual specificity protein phosphatase 3	DUS3	P51452	1845	DUSP3	-0.487299	5.83256e-05
N-acetylserotonin O-methyltransferase-like protein	ASML	O95671	8623	ASMTL	-0.484911	3.25379e-06
Casein kinase II 2-alpha':2-beta heterotetramer	CK2-A2:B	P19784 P67870	1459 1460	CSNK2A2 CSNK2B	-0.484679	6.30353e-05
Cystatin-like 1	CST1L	Q9H114	128817	CSTL1	-0.484099	3.21889e-05
Cytosolic purine 5'-nucleotidase	5NTC	P49902	22978	NT5C2	-0.483586	7.69397e-07
Tyrosine-protein kinase Tec	TEC	P42680	7006	TEC	-0.482737	9.81233e-11
Peroxisomal membrane protein PEX14	PEX14	O75381	5195	PEX14	-0.482722	6.48493e-08
Fructose-bisphosphate aldolase A	aldolase A	P04075	226	ALDOA	-0.481827	8.59604e-06
Fumarate hydratase, mitochondrial	FUMH	P07954	2271	FH	-0.481292	0.000155877
IST1 homolog	K0174	P53990	9798	IST1	-0.4799	4.18676e-06
SH3 and multiple ankyrin repeat domains protein 3	SHAN3	Q9BYB0		SHANK3	-0.477209	2.47439e-08
cAMP-dependent protein kinase catalytic subunit alpha	PRKACA	P17612	5566	PRKACA	-0.476813	0.000159513
Ras-related C3 botulinum toxin substrate 3	RAC3	P60763	5881	RAC3	-0.475884	4.09227e-06
Bis(5'-adenosyl)-triphosphatase	Fragile histidine triad protein	P49789	2272	FHIT	-0.475235	4.85299e-05
Short/branched chain specific acyl-CoA dehydrogenase, mitochondrial	acyl-Coenzyme A dehydrogenase	P45954	36	ACADSB	-0.472999	1.14841e-05
RAF proto-oncogene serine/threonine-protein kinase	c-Raf	P04049	5894	RAF1	-0.47269	7.1323e-11
Small glutamine-rich tetratricopeptide repeat-containing protein alpha	SGTA	O43765	6449	SGTA	-0.472288	4.35088e-05
Glia maturation factor gamma	GMFG	O60234	9535	GMFG	-0.471211	2.46859e-05
Mothers against decapentaplegic homolog 3	SMAD3	P84022	4088	SMAD3	-0.470545	1.09117e-07
Rho GTPase-activating protein 25	RHG25	P42331	9938	ARHGAP25	-0.470461	7.71641e-10
Low density lipoprotein receptor adapter protein 1	ARH	Q5SW96	26119	LDLRAP1	-0.470034	0.000149013
Leucine-rich repeat-containing protein 59	LRC59	Q96AG4	55379	LRRC59	-0.469814	0.00163867
Importin subunit alpha-7	IMA7	O60684		KPNA6	-0.467733	4.35088e-05
Ras GTPase-activating protein-binding protein 2	G3BP2	Q9UN86	9908	G3BP2	-0.464241	2.41669e-05
Tumor necrosis factor receptor superfamily member 13C	BAFF Receptor	Q96RJ3	115650	TNFRSF13C	-0.463808	0.000225671
Dipeptidyl peptidase 2	DPP2	Q9UHL4	29952	DPP7	-0.463221	1.05697e-05
Death-associated protein kinase 1	DAPK1	P53355	1612	DAPK1	-0.462695	5.16815e-09
Trimeric intracellular cation channel type B	TM38B	Q9NVV0	55151	TMEM38B	-0.461821	1.97056e-07
Dynamin-2	DYN2	P50570	1785	DNM2	-0.46144	0.000164491
39S ribosomal protein L55, mitochondrial	RM55	Q7Z7F7	128308	MRPL55	-0.46106	0.00248135
2',3'-cyclic-nucleotide 3'-phosphodiesterase	CN37	P09543	1267	CNP	-0.459958	1.75928e-06
PIK3CA/PIK3R1	PIK3CA/PIK3R1	P42336 P27986	5290 5295	PIK3CA PIK3R1	-0.459404	7.62201e-08
Tubulin--tyrosine ligase	TTL	Q8NG68		TTL	-0.459275	9.2136e-05
UBX domain-containing protein 4	UBXN4	Q92575	23190	UBXN4	-0.457955	4.0187e-05
14-3-3 protein eta	14-3-3 eta	Q04917	7533	YWHAH	-0.456425	0.000196933
Ras-related protein Rab-4A	RAB4A	P20338	5867	RAB4A	-0.456382	3.10435e-05
Cdc42-interacting protein 4	CIP4	Q15642	9322	TRIP10	-0.455693	0.000337325
T-complex protein 1 subunit eta	TCPH	Q99832	10574	CCT7	-0.455592	0.0016388
AP-4 complex subunit mu-1	AP4M1	O00189	9179	AP4M1	-0.453973	3.80491e-10
Delta(3,5)-Delta(2,4)-dienoyl-CoA isomerase, mitochondrial	ECH1	Q13011	1891	ECH1	-0.45349	4.59778e-06
Alpha- and gamma-adaptin-binding protein p34	P34	Q6PD74	79719	AAGAB	-0.452876	3.15055e-07
Chloride intracellular channel protein 4	CLIC4	Q9Y696	25932	CLIC4	-0.452689	3.03947e-05
Alanine--tRNA ligase, cytoplasmic	SYAC	P49588	16	AARS	-0.450119	0.000429346
ADP-ribosylation factor-like protein 2-binding protein	AR2BP	Q9Y2Y0	23568	ARL2BP	-0.449571	2.55792e-07
Annexin A4	annexin IV	P09525	307	ANXA4	-0.449195	4.27158e-05
Peroxisomal carnitine O-octanoyltransferase	OCTC	Q9UKG9	54677	CROT	-0.448058	0.00013172
COMM domain-containing protein 7	COMMD7	Q86VX2	149951	COMMD7	-0.44752	1.95522e-12
Vacuolar protein sorting-associated protein 4A	VPS4A	Q9UN37	27183	VPS4A	-0.447135	6.29204e-06
Talin-2	TLN2	Q9Y4G6	83660	TLN2	-0.446492	1.10766e-09
Protein kinase C beta type (splice variant beta-II)	PKC-B-II	P05771	5579	PRKCB	-0.44565	2.53532e-05
Rho guanine nucleotide exchange factor 1	ARHG1	Q92888	9138	ARHGEF1	-0.445164	1.03281e-05
Ras-related C3 botulinum toxin substrate 1	RAC1	P63000	5879	RAC1	-0.44282	0.000547856
Heat shock protein beta-1	HSP 27	P04792	3315	HSPB1	-0.442311	0.00143182
Cytosol aminopeptidase	LAP	P28838	51056	LAP3	-0.441397	0.000476061
Phosphatidylinositol 5-phosphate 4-kinase type-2 alpha	PI42A	P48426	5305	PIP4K2A	-0.440107	7.78992e-05
28 kDa heat- and acid-stable phosphoprotein	HAP28	Q13442	11333	PDAP1	-0.439988	0.00135888
Eukaryotic translation initiation factor 1b	EIF1B	O60739		EIF1B	-0.438115	0.000262995
Esterase OVCA2	OVCA2	Q8WZ82	124641	OVCA2	-0.437979	7.07624e-05
ADP-ribosylation factor-like protein 3	ARL3	P36405	403	ARL3	-0.437762	9.11066e-05
Casein kinase II 2-alpha:2-beta heterotetramer	CK2-A1:B	P68400 P67870	1457 1460	CSNK2A1 CSNK2B	-0.437739	5.17192e-05
Ras-related protein Rab-2A	RAB2A	P61019	5862	RAB2A	-0.436726	1.52814e-06
Protein phosphatase 1 regulatory subunit 14A	PP14A	Q96A00	94274	PPP1R14A	-0.436381	0.000936706
E3 ubiquitin-protein ligase CHIP	CHIP	Q9UNE7	10273	STUB1	-0.43616	2.2411e-06
KDEL motif-containing protein 2	KDEL2	Q7Z4H8	143888	KDELC2	-0.435988	0.000177634
Arf-GAP with coiled-coil, ANK repeat and PH domain-containing protein 2	CENB2	Q15057	23527	ACAP2	-0.435324	9.39192e-09
C-terminal-binding protein 1	CTBP1	Q13363	1487	CTBP1	-0.435195	1.07522e-05
6-phosphogluconolactonase	6PGL	O95336	25796	PGLS	-0.435179	3.10435e-05
Tyrosine-protein kinase Lck	LCK	P06239	3932	LCK	-0.433313	3.02806e-08
Peptidyl-prolyl cis-trans isomerase H	PPIH	O43447	10465	PPIH	-0.431736	6.47596e-06
Serine/threonine-protein kinase Nek7	NEK7	Q8TDX7		NEK7	-0.431726	0.000763771
Thiosulfate sulfurtransferase/rhodanese-like domain-containing protein 1	KAT	Q8NFU3	100131187	TSTD1	-0.431518	3.92029e-05
E3 ubiquitin-protein ligase DTX3L	DTX3L	Q8TDB6		DTX3L	-0.430755	5.14124e-10
Bifunctional 3'-phosphoadenosine 5'-phosphosulfate synthase 1	PAPS1	O43252		PAPSS1	-0.430156	1.21224e-05
Destrin	DEST	P60981	11034	DSTN	-0.429855	3.80491e-10
Serine/threonine-protein kinase A-Raf	ARAF	P10398	369	ARAF	-0.428892	1.89516e-07
Protein-tyrosine kinase 2-beta	FAK2	Q14289	2185	PTK2B	-0.428466	9.10659e-05
Zyxin	Zyxin	Q15942	7791	ZYX	-0.427656	0.000201367
p53 and DNA damage-regulated protein 1	PDRG1	Q9NUG6		PDRG1	-0.427426	3.41419e-07
Peroxisomal 2,4-dienoyl-CoA reductase	DECR2	Q9NUI1	26063	DECR2	-0.427048	6.07744e-05
Ubiquitin-fold modifier 1	UFM1	P61960	51569	UFM1	-0.427027	2.22437e-05
Syntaxin-7	Syntaxin-7	O15400	8417	STX7	-0.426557	4.74258e-09
Tumor necrosis factor alpha-induced protein 8	TFIP8	O95379		TNFAIP8	-0.425789	9.98697e-05
Ribosomal protein S6 kinase beta-1	KS6B1	P23443	6198	RPS6KB1	-0.423343	0.000131947
Interleukin-17 receptor B	IL-17B R	Q9NRM6	55540	IL17RB	-0.422938	7.20023e-05
C-Myc-binding protein	MYCBP	Q99417	26292	MYCBP	-0.421651	0.00024824
Cob(I)yrinic acid a,c-diamide adenosyltransferase, mitochondrial	MMAB	Q96EY8	326625	MMAB	-0.421547	0.000699265
Kynurenine--oxoglutarate transaminase 3	KAT3	Q6YP21		CCBL2	-0.421517	1.62053e-06
Mitogen-activated protein kinase 1	MK01	P28482	5594	MAPK1	-0.420749	0.000266368
Disks large homolog 4	DLG4	P78352	1742	DLG4	-0.419893	4.92802e-07
DNA-directed RNA polymerases I, II, and III subunit RPABC4	RPAB4	P53803	5440	POLR2K	-0.41988	7.15973e-07
Glycogen phosphorylase, liver form	PYGL	P06737	5836	PYGL	-0.419492	2.8077e-05
Ribosome maturation protein SBDS	SBDS	Q9Y3A5	51119	SBDS	-0.419028	0.000562676
Nuclear factor NF-kappa-B p105 subunit	NF-kappa-B p105	P19838	4790	NFKB1	-0.41878	1.75336e-05
SUMO-activating enzyme subunit 2	SAE2	Q9UBT2		UBA2	-0.417276	6.35578e-08
Regulator of microtubule dynamics protein 1	RMD1	Q96DB5	51115	RMDN1	-0.416838	0.000102782
5-formyltetrahydrofolate cyclo-ligase	MTHFS	P49914		MTHFS	-0.416739	0.000131947
Peptidyl-prolyl cis-trans isomerase FKBP1B	FKB1B	P68106	2281	FKBP1B	-0.416719	0.000318755
Alpha-taxilin	TXLNA	P40222	200081	TXLNA	-0.415296	1.58992e-08
Citrate synthase, mitochondrial	CISY	O75390	1431	CS	-0.415043	0.000223548
Chymotrypsinogen B2	CTRB2	Q6GPI1	440387	CTRB2	-0.414302	1.52814e-06
Thioredoxin domain-containing protein 12	TXD12	O95881	51060	TXNDC12	-0.414194	9.79047e-05
RAC-alpha serine/threonine-protein kinase	PKB	P31749	207	AKT1	-0.41414	8.59075e-05
40S ribosomal protein S4, X isoform	RS4X	P62701	6191	RPS4X	-0.413942	5.39426e-06
Isocitrate dehydrogenase [NADP] cytoplasmic	IDH	O75874	3417	IDH1	-0.413872	8.15103e-05
Regulator of G-protein signaling 18	RGS18	Q9NS28	64407	RGS18	-0.412813	3.5926e-06
Ribosomal protein S6 kinase alpha-6	KS6A6	Q9UK32		RPS6KA6	-0.411585	5.85069e-06
Ubiquitin-protein ligase E3A	UBE3A	Q05086		UBE3A	-0.410318	2.37592e-08
Calpain small subunit 1	CPNS1	P04632	826	CAPNS1	-0.409688	6.61545e-10
Acid ceramidase	Acid ceramidase	Q13510	427	ASAH1	-0.409573	6.06589e-05
Tumor necrosis factor alpha-induced protein 3	TNFAIP3	P21580	7128	TNFAIP3	-0.409234	1.09117e-07
Tyrosine-protein kinase BTK	BTK	Q06187	695	BTK	-0.408645	0.000150726
5'-nucleotidase domain-containing protein 3	NT5D3	Q86UY8	51559	NT5DC3	-0.408617	0.000249682
Glycogen synthase kinase-3 alpha	GSK-3 alpha	P49840	2931	GSK3A	-0.40852	5.79784e-05
Ribonucleoside-diphosphate reductase subunit M2 B	RIR2B	Q7LG56	50484	RRM2B	-0.40797	2.62273e-06
Histidine triad nucleotide-binding protein 2, mitochondrial	HINT2	Q9BX68	84681	HINT2	-0.407097	3.21889e-05
Transforming protein RhoA	Rho A	P61586	387	RHOA	-0.406771	8.76691e-05
T-complex protein 1 subunit theta	TCP-1-theta	P50990	10694	CCT8	-0.406554	0.000911121
CASP8 and FADD-like apoptosis regulator	FLIP	O15519	8837	CFLAR	-0.404881	0.000102948
Epidermal growth factor	EGF	P01133	1950	EGF	-0.403693	1.91007e-05
Gamma-aminobutyric acid receptor-associated protein-like 2	GBRL2	P60520		GABARAPL2	-0.402654	0.000175151
Thrombopoietin	Tpo	P40225	7066	THPO	-0.402078	8.85176e-08
Ornithine decarboxylase antizyme 1	Ornithine decarboxylase antizyme	P54368	4946	OAZ1	-0.401322	5.81113e-06
Phosphopantothenate--cysteine ligase	PPCS	Q9HAB8	79717	PPCS	-0.401115	0.000147777
ADP-ribosylation factor 4	ARF4	P18085	378	ARF4	-0.401014	0.000197233
Voltage-dependent L-type calcium channel subunit beta-4	CACB4	O00305		CACNB4	-0.400163	4.06206e-05
C-1-tetrahydrofolate synthase, cytoplasmic	C1TC	P11586	4522	MTHFD1	-0.399496	2.90527e-05
MAP kinase-activated protein kinase 3	MAPKAPK3	Q16644	7867	MAPKAPK3	-0.399331	8.75873e-06
LDLR chaperone MESD	MESD2	Q14696	23184	MESDC2	-0.399275	7.84471e-05
Dual 3',5'-cyclic-AMP and -GMP phosphodiesterase 11A	PDE11	Q9HCR9	50940	PDE11A	-0.398047	4.30275e-05
Diphosphoinositol polyphosphate phosphohydrolase 1	NUDT3	O95989		NUDT3	-0.397617	7.10269e-05
Mitogen-activated protein kinase 8	MK08	P45983	5599	MAPK8	-0.397133	5.88695e-05
Nascent polypeptide-associated complex subunit alpha	NACA	Q13765	4666	NACA	-0.396664	0.000115401
ATP synthase subunit O, mitochondrial	ATPO	P48047	539	ATP5O	-0.396349	0.008236
Enoyl-CoA hydratase, mitochondrial	Enoyl-CoA hydratase	P30084	1892	ECHS1	-0.394519	0.0217398
14-3-3 protein theta	14-3-3 protein theta	P27348	10971	YWHAQ	-0.394103	4.98919e-09
Protein disulfide-isomerase A5	PDIA5	Q14554	10954	PDIA5	-0.3937	0.0015403
Heterogeneous nuclear ribonucleoprotein D-like	HNRDL	O14979	9987	HNRNPDL	-0.393475	0.000220913
Aflatoxin B1 aldehyde reductase member 2	Aflatoxin B1 aldehyde reductase	O43488	8574	AKR7A2	-0.393271	0.000105811
Chloride channel protein ClC-Kb	CLCKB	P51801		CLCNKB	-0.392061	0.000123056
Dynactin subunit 6	DCTN6	O00399	10671	DCTN6	-0.391853	8.23869e-05
Integrin alpha-IIb: beta-3 complex	gpIIbIIIa	P08514 P05106	3674 3690	ITGA2B ITGB3	-0.391443	0.00751578
Interleukin-6	IL-6	P05231	3569	IL6	-0.391239	0.000306264
C-type lectin domain family 1 member B	CLC1B	Q9P126	51266	CLEC1B	-0.389948	7.14921e-05
Bcl2-associated agonist of cell death	BAD	Q92934	572	BAD	-0.388989	6.56019e-05
Methylmalonyl-CoA epimerase, mitochondrial	MCEE	Q96PE7	84693	MCEE	-0.387759	0.000136474
Phosphatidylinositol 3,4,5-trisphosphate 3-phosphatase and dual-specificity protein phosphatase PTEN	pTEN	P60484	5728	PTEN	-0.386799	0.000133275
Tumor necrosis factor receptor superfamily member EDAR	EDAR	Q9UNE0	10913	EDAR	-0.383681	1.77833e-05
Eukaryotic translation initiation factor 2 subunit 1	IF2A	P05198	1965	EIF2S1	-0.382004	1.86605e-06
Acetyl-CoA acetyltransferase, cytosolic	THIC	Q9BWD1	39	ACAT2	-0.380084	0.00643655
Glycylpeptide N-tetradecanoyltransferase 1	NMT1	P30419	4836	NMT1	-0.380044	9.20217e-05
Alpha-endosulfine	a-endosulfine	O43768	2029	ENSA	-0.379812	0.0115289
Calcineurin	Calcineurin	Q08209 P63098	5530 5534	PPP3CA PPP3R1	-0.377844	5.33224e-05
Ras-related protein Rab-5A	RAB5A	P20339	5868	RAB5A	-0.377705	0.000116908
Transcription factor MafG	MAFG	O15525	4097	MAFG	-0.377112	5.52325e-08
Heparan sulfate glucosamine 3-O-sulfotransferase 3A1	HS3SA	Q9Y663	9955	HS3ST3A1	-0.375373	2.39438e-05
Cofilin-1	Cofilin-1	P23528	1072	CFL1	-0.375311	6.29204e-06
Macoilin	MACOI	Q8N5G2		TMEM57	-0.373165	2.60653e-07
Thrombopoietin Receptor	Thrombopoietin Receptor	P40238	4352	MPL	-0.372771	2.55515e-06
Gamma-soluble NSF attachment protein	SNAG	Q99747	8774	NAPG	-0.371982	0.000446659
Ubiquilin-4	UBQL4	Q9NRR5		UBQLN4	-0.371805	4.38993e-05
Growth factor receptor-bound protein 2	GRB2 adapter protein	P62993	2885	GRB2	-0.371723	0.000277546
Triosephosphate isomerase	Triosephosphate isomerase	P60174	7167	TPI1	-0.371091	4.75409e-05
Rho-related GTP-binding protein RhoC	RHOC	P08134	389	RHOC	-0.369876	0.000410046
Pleckstrin	PLEK	P08567	5341	PLEK	-0.369841	0.000286801
Ras-related protein Rab-3B	RAB3B	P20337	5865	RAB3B	-0.369653	7.98883e-07
Peptidyl-prolyl cis-trans isomerase NIMA-interacting 4	PIN4	Q9Y237	5303	PIN4	-0.367256	0.000148441
Differentially expressed in FDCP 6 homolog	DEFI6	Q9H4E7		DEF6	-0.36722	6.89215e-05
Myosin regulatory light chain 12A	MLRM	P19105	10627	MYL12A	-0.367181	0.00333497
cGMP-specific 3',5'-cyclic phosphodiesterase	PDE5A	O76074	8654	PDE5A	-0.367081	2.41669e-05
Protein MEMO1	MEMO1	Q9Y316	51072	MEMO1	-0.366924	5.60283e-06
Proto-oncogene tyrosine-protein kinase Src isoform 2	SRCN1	P12931	6714	SRC	-0.366343	0.000326557
Protein tyrosine phosphatase type IVA 2	TP4A2	Q12974	8073	PTP4A2	-0.366237	4.27158e-05
Small nuclear ribonucleoprotein G	RUXG	P62308	6637	SNRPG	-0.365671	3.81341e-05
Dihydropyrimidinase-related protein 3	DPYL3	Q14195	1809	DPYSL3	-0.365667	3.25037e-05
Radixin	Radixin	P35241	5962	RDX	-0.365507	0.000277091
Pyridoxal phosphate phosphatase	PLPP	Q96GD0	57026	PDXP	-0.364572	8.32016e-05
Peptidyl-prolyl cis-trans isomerase-like 1	PPIL1	Q9Y3C6	51645	PPIL1	-0.363255	4.85299e-05
Inosine-5'-monophosphate dehydrogenase 1	IMDH1	P20839	3614	IMPDH1	-0.36249	6.82331e-07
Elongation factor 1-delta	EF1D	P29692	1936	EEF1D	-0.362385	4.71823e-05
Obg-like ATPase 1	GTPB9	Q9NTK5	29789	OLA1	-0.362261	0.000865131
LEM domain-containing protein 1	LEMD1	Q68G75	93273	LEMD1	-0.361012	1.43213e-06
Transgelin-2	Transgelin-2	P37802	8407	TAGLN2	-0.360322	8.47229e-05
Peptidyl-prolyl cis-trans isomerase FKBP14	FKB14	Q9NWM8	55033	FKBP14	-0.35897	8.58552e-05
Mothers against decapentaplegic homolog 4	SMAD4	Q13485	4089	SMAD4	-0.358806	0.00013839
SH3 domain-binding glutamic acid-rich-like protein	SH3L1	O75368	6451	SH3BGRL	-0.357412	2.12969e-05
Glutamate--cysteine ligase regulatory subunit	GSH0	P48507	2730	GCLM	-0.356765	0.000278142
Ubiquitin carboxyl-terminal hydrolase isozyme L5	UCHL5	Q9Y5K5	51377	UCHL5	-0.356421	9.58158e-05
Protocadherin gamma-A2	PCDG2	Q9Y5H1	56113	PCDHGA2	-0.356403	1.8476e-06
Guanine nucleotide exchange factor DBS	MCF2L	O15068	23263	MCF2L	-0.355356	7.24934e-10
Ribulose-phosphate 3-epimerase	RPE	Q96AT9	6120	RPE	-0.354354	0.00105764
Peptidyl-prolyl cis-trans isomerase E	PPIE	Q9UNP9	10450	PPIE	-0.353201	0.00169149
Vesicle transport through interaction with t-SNAREs homolog 1A	VTI1A	Q96AJ9	143187	VTI1A	-0.353196	1.23607e-06
Isocitrate dehydrogenase [NAD] subunit gamma, mitochondrial	IDH3G	P51553	3421	IDH3G	-0.352215	0.000547856
Mitogen-activated protein kinase 3	ERK-1	P27361	5595	MAPK3	-0.351957	7.78992e-05
T-complex protein 1 subunit epsilon	TCP-1-epsilon	P48643	22948	CCT5	-0.351937	0.00218016
Thrombospondin-1	Thrombospondin-1	P07996	7057	THBS1	-0.351896	0.00079239
WSC domain-containing protein 2	WSCD2	Q2TBF2	9671	WSCD2	-0.351425	6.84984e-05
Coiled-coil domain-containing protein 50	CCD50	Q8IVM0	152137	CCDC50	-0.351148	0.000107672
Transcriptional activator protein Pur-beta	PURB	Q96QR8	5814	PURB	-0.34925	5.6827e-05
TATA box-binding protein-like protein 1	TBPL1	P62380	9519	TBPL1	-0.348115	5.24597e-06
Cyclin-dependent kinase 16	PCTK1	Q00536	5127	PCTK1	-0.347952	0.000114731
Glycerophosphocholine phosphodiesterase GPCPD1	GDE5	Q9NPB8	56261	GPCPD1	-0.347772	3.67705e-06
Vacuolar protein sorting-associated protein VTA1 homolog	DRG-1	Q9NP79	51534	VTA1	-0.347267	9.59776e-05
Nuclear migration protein nudC	NUDC	Q9Y266	10726	NUDC	-0.347159	9.76057e-06
Nuclear apoptosis-inducing factor 1	NAIF1	Q69YI7	203245	NAIF1	-0.346219	4.85133e-05
NKG2-F type II integral membrane protein	NKG2F	O43908	8302	KLRC4	-0.344929	4.42713e-08
ATP-dependent 6-phosphofructokinase, muscle type	K6PF	P08237	5213	PFKM	-0.344735	1.6984e-06
Toll/interleukin-1 receptor domain-containing adapter protein	Tirap	P58753	114609	TIRAP	-0.343115	0.00110449
TBC1 domain family member 5	TBCD5	Q92609	9779	TBC1D5	-0.34297	0.00023669
Dolichyl-diphosphooligosaccharide--protein glycosyltransferase 48 kDa subunit	OST48	P39656	1650	DDOST	-0.34053	2.98341e-05
Galactokinase	GALK1	P51570	2584	GALK1	-0.340467	0.000111498
3'(2'),5'-bisphosphate nucleotidase 1	BPNT1	O95861	10380	BPNT1	-0.340265	6.11075e-06
D-tyrosyl-tRNA(Tyr) deacylase 1	Histidyl-tRNA synthetase-related	Q8TEA8	92675	DTD1	-0.339355	0.00103606
Homeobox protein DLX-3	DLX3	O60479		DLX3	-0.338983	4.23878e-05
Proteasome assembly chaperone 3	PSMG3	Q9BT73		PSMG3	-0.338849	5.36528e-06
Glutaredoxin-3	GLRX3	O76003	10539	GLRX3	-0.338464	9.39158e-05
Melanocortin-2 receptor accessory protein 2	MRAP2	Q96G30	112609	MRAP2	-0.337955	1.30025e-08
UPF0160 protein MYG1, mitochondrial	MYG1	Q9HB07	60314	C12orf10	-0.337323	0.000170852
Isopentenyl-diphosphate Delta-isomerase 1	IDI1	Q13907	3422	IDI1	-0.336964	4.25641e-05
V-type immunoglobulin domain-containing suppressor of T-cell activation	GI24	Q9H7M9		C10orf54	-0.336559	0.0115283
Ras-related protein Rab-13	RAB13	P51153	5872	RAB13	-0.335733	1.49513e-06
Fragile X mental retardation syndrome-related protein 1	FXR1	P51114		FXR1	-0.335384	3.83629e-05
Rho GTPase-activating protein 1	RHG01	Q07960	392	ARHGAP1	-0.335033	8.46908e-06
Protein TSSC4	TSSC4	Q9Y5U2	10078	TSSC4	-0.335027	0.00088494
Peptidyl-prolyl cis-trans isomerase F, mitochondrial	Cyclophilin F	P30405	10105	PPIF	-0.334521	0.00233086
N(G),N(G)-dimethylarginine dimethylaminohydrolase 1	DDAH1	O94760	23576	DDAH1	-0.334132	3.13603e-06
Cas scaffolding protein family member 4	CT032	Q9NQ75	57091	CASS4	-0.334107	1.23041e-09
Collagen alpha-1(I) chain	CO1A1	P02452	1277	COL1A1	-0.333714	2.74226e-08
RNA polymerase II subunit A C-terminal domain phosphatase SSU72	SSU72	Q9NP77		SSU72	-0.332589	3.25939e-05
Protein enabled homolog	ENAH	Q8N8S7	55740	ENAH	-0.332543	0.0016187
Tyrosine--tRNA ligase, cytoplasmic	SYYC	P54577	8565	YARS	-0.332418	0.000418217
UDP-glucose 6-dehydrogenase	UGDH	O60701	7358	UGDH	-0.332128	0.000921205
Choline/ethanolamine kinase	CHKB	Q9Y259	1120	CHKB	-0.330957	5.33224e-05
Protein kinase C and casein kinase substrate in neurons protein 1	PACN1	Q9BY11		PACSIN1	-0.330813	2.28863e-08
Trefoil factor 1	TFF1	P04155	7031	TFF1	-0.330635	0.00501988
Aspartate--tRNA ligase, cytoplasmic	SYDC	P14868	1615	DARS	-0.329248	0.00013315
Probable ATP-dependent RNA helicase DDX6	DDX6	P26196		DDX6	-0.328673	0.0010772
Brain-derived neurotrophic factor	BDNF	P23560	627	BDNF	-0.328273	0.00325918
Cytosolic 5'-nucleotidase 3A	5NT3	Q9H0P0	51251	NT5C3A	-0.327754	0.000203612
Alpha-enolase	Alpha enolase	P06733	2023	ENO1	-0.327226	0.000335354
Macrosialin	CD68	P34810	968	CD68	-0.327049	1.52814e-06
L-aminoadipate-semialdehyde dehydrogenase-phosphopantetheinyl transferase	ADPPT	Q9NRN7	60496	AASDHPPT	-0.325865	2.53532e-05
ADP-ribosylation factor-binding protein GGA1	GGA1	Q9UJY5		GGA1	-0.325409	0.000116366
Malectin	K0152	Q14165	9761	MLEC	-0.325159	4.97526e-05
Importin subunit beta-1	IMB1	Q14974	3837	KPNB1	-0.325094	0.000200013
Purine nucleoside phosphorylase	PNP	P00491	4860	PNP	-0.323699	0.00111429
Lysine--tRNA ligase	SYK	Q15046	3735	KARS	-0.323438	0.00200198
Torsin-1A-interacting protein 1	TOIP1	Q5JTV8	26092	TOR1AIP1	-0.323349	2.32123e-05
Malate dehydrogenase, mitochondrial	Malate dehydrogenase 2	P40926	4191	MDH2	-0.322539	0.000472383
UBX domain-containing protein 2B	UBX2B	Q14CS0	137886	UBXN2B	-0.322032	0.000106891
Seizure 6-like protein 2	SE6L2	Q6UXD5	26470	SEZ6L2	-0.321865	7.27278e-05
DNA repair protein RAD51 homolog 4	RA51D	O75771	5892	RAD51L3	-0.321593	8.25572e-07
Eukaryotic translation initiation factor 3 subunit G	EIF3G	O75821	8666	EIF3G	-0.32145	0.000180813
Mitochondrial import inner membrane translocase subunit TIM50	TIM50	Q3ZCQ8	92609	TIMM50	-0.321244	0.000243572
Cold-inducible RNA-binding protein	CIRBP	Q14011	1153	CIRBP	-0.321075	0.000351005
Nucleosome assembly protein 1-like 1	NP1L1	P55209	4673	NAP1L1	-0.320643	7.65568e-06
Peptidyl-prolyl cis-trans isomerase FKBP2	FKBP2	P26885	2286	FKBP2	-0.320109	0.000326132
Methenyltetrahydrofolate synthase domain-containing protein	MTHFSD	Q2M296	64779	MTHFSD	-0.319225	8.64007e-05
Vesicle-fusing ATPase	NSF	P46459	4905	NSF	-0.319205	0.000168588
Cytokine receptor common subunit gamma	IL-2 sRg	P31785	3561	IL2RG	-0.31898	5.62267e-05
Cytoplasmic protein NCK2	NCK2	O43639	8440	NCK2	-0.317787	0.00602352
Protein kinase B gamma	PKB gamma	Q9Y243	10000	AKT3	-0.316792	0.00382199
Interferon regulatory factor 3	IRF-3	Q14653	3661	IRF3	-0.316697	0.000901008
Coiled-coil domain-containing protein 134	CC134	Q9H6E4	79879	CCDC134	-0.316579	0.000131087
STAM-binding protein	STABP	O95630	10617	STAMBP	-0.316338	6.17123e-05
ATP-dependent DNA helicase Q1	RECQ1	P46063		RECQL	-0.316196	7.85954e-06
Drebrin-like protein	DBNL	Q9UJU6	28988	DBNL	-0.316047	0.000131087
GPN-loop GTPase 1	GPN1	Q9HCN4		GPN1	-0.315701	0.00304206
Dual adapter for phosphotyrosine and 3-phosphotyrosine and 3-phosphoinositide	DAPP1	Q9UN19	27071	DAPP1	-0.315663	0.00235782
V-set and immunoglobulin domain-containing protein 2	VSIG2	Q96IQ7	23584	VSIG2	-0.315643	5.12298e-08
Rho GDP-dissociation inhibitor 2	Rho-GDI beta	P52566	397	ARHGDIB	-0.315554	0.00023669
Kinesin-like protein KIF23	KIF23	Q02241	9493	KIF23	-0.314811	4.81819e-05
Ubiquilin-2	UBQL2	Q9UHD9	29978	UBQLN2	-0.313405	5.33224e-05
Catenin beta-1	b-Catenin	P35222	1499	CTNNB1	-0.312834	0.000740516
Actin-related protein 2/3 complex subunit 1B	ARC1B	O15143	10095	ARPC1B	-0.311909	0.0205133
BRICHOS domain-containing protein 5	CP079	Q6PL45	283870	BRICD5	-0.31137	8.56779e-05
Tyrosine-protein phosphatase non-receptor type 1	PTP-1B	P18031	5770	PTPN1	-0.310633	2.73813e-06
Desert hedgehog protein N-product	DHH	O43323	50846	DHH	-0.310484	7.45671e-05
Serine protease HTRA2, mitochondrial	HTRA2	O43464	27429	HTRA2	-0.3101	3.92873e-05
NFU1 iron-sulfur cluster scaffold homolog, mitochondrial	NFU1	Q9UMS0	27247	NFU1	-0.310072	0.000328653
Protocadherin alpha-C1	PCDC1	Q9H158	56135	PCDHAC1	-0.309718	6.49035e-09
TATA-binding protein-associated factor 2N	RBP56	Q92804	8148	TAF15	-0.308324	0.000367383
BCL2/adenovirus E1B 19 kDa protein-interacting protein 3-like	BNI3L	O60238	665	BNIP3L	-0.308152	2.97142e-05
LanC-like protein 1	LANC1	O43813	10314	LANCL1	-0.307528	0.000177562
Protein S100-A5	S100A5	P33763	6276	S100A5	-0.307048	0.00137636
Transcriptional activator protein Pur-alpha	PURA	Q00577	5813	PURA	-0.306967	0.000545469
DnaJ homolog subfamily C member 10	DJC10	Q8IXB1	54431	DNAJC10	-0.305532	3.67304e-05
UBX domain-containing protein 4	UBXN4	Q92575	23190	UBXN4	-0.304884	0.000369028
Multifunctional protein ADE2	Multifunctional protein ADE2	P22234	10606	PAICS	-0.304226	0.000227462
Acyl-CoA-binding protein	ACBP	P07108	1622	DBI	-0.303983	6.00797e-05
Xaa-Pro aminopeptidase 1	XPNPEP1	Q9NQW7	7511	XPNPEP1	-0.303443	0.00209001
AMMECR1-like protein	AMERL	Q6DCA0	83607	AMMECR1L	-0.303395	1.10766e-09
Early activation antigen CD69	CD69	Q07108	969	CD69	-0.302327	0.00640247
Platelet-activating factor acetylhydrolase 2, cytoplasmic	PAFA2	Q99487	5051	PAFAH2	-0.301231	2.62308e-05
Adenylate kinase 2, mitochondrial	KAD2	P54819	204	AK2	-0.299888	0.00115183
Lethal(3)malignant brain tumor-like protein 2	LMBL2	Q969R5		L3MBTL2	-0.299382	5.16595e-05
Cullin-4B	CUL4B	Q13620		CUL4B	-0.298074	0.00027842
Pre-mRNA-splicing factor SYF2	SYF2	O95926	25949	SYF2	-0.298051	0.000330808
PEST proteolytic signal-containing nuclear protein	PCNP	Q8WW12	57092	PCNP	-0.297335	0.00642574
AT-rich interactive domain-containing protein 3A	ARI3A	Q99856	1820	ARID3A	-0.297146	1.50767e-05
Fibroblast growth factor 16	FGF-16	O43320	8823	FGF16	-0.296663	0.000753052
Serine/threonine-protein kinase WNK3	WNK3	Q9BYP7	65267	WNK3	-0.29609	1.36128e-05
Amphiregulin	AREG	P15514	374	AREG	-0.295963	0.000193082
Tyrosine-protein kinase CSK	CSK	P41240	1445	CSK	-0.295951	0.00132732
Peptidyl-prolyl cis-trans isomerase NIMA-interacting 1	PIN1	Q13526	5300	PIN1	-0.295403	0.000329597
Ras-related protein Rab-21	RAB21	Q9UL25	23011	RAB21	-0.294081	0.000482958
Ras-related C3 botulinum toxin substrate 2	RAC2	P15153	5880	RAC2	-0.293397	0.00105859
Histidine--tRNA ligase, cytoplasmic	Histidyl-tRNA synthetase	P12081	3035	HARS	-0.29282	0.000326139
1-phosphatidylinositol 4,5-bisphosphate phosphodiesterase beta-1	Phospholipase C-beta-1	Q9NQ66	23236	PLCB1	-0.291748	4.96858e-05
Tyrosine-protein kinase SYK	KSYK	P43405	6850	SYK	-0.290955	3.58237e-06
14-3-3 protein zeta/delta	14-3-3 protein zeta/delta	P63104	7534	YWHAZ	-0.290698	0.000543846
Next to BRCA1 gene 1 protein	NBR1	Q14596	4077	NBR1	-0.290637	1.77605e-08
Ras-related protein Rab-11A	RB11A	P62491	8766	RAB11A	-0.290558	0.00101623
Thioredoxin reductase 1, cytoplasmic	Thioredoxin reductase 1	Q16881	7296	TXNRD1	-0.290182	9.6339e-05
Sorting nexin-3	SNX3	O60493	8724	SNX3	-0.289736	1.33929e-05
Cartilage intermediate layer protein 1	CILP	O75339	8483	CILP	-0.289643	9.38158e-05
GRB2-related adapter protein 2	GRB2-related adapter protein 2	O75791	9402	GRAP2	-0.289034	2.29348e-06
Tyrosine-protein phosphatase non-receptor type 6	PTP-1C	P29350	5777	PTPN6	-0.288942	0.010976
Small ubiquitin-related modifier 3	SUMO3	P55854	6613	SUMO3	-0.28838	0.000193082
Trem-like transcript 1 protein	TRML1	Q86YW5	340205	TREML1	-0.28834	9.78649e-05
Trem-like transcript 1 protein	TRML1	Q86YW5	340205	TREML1	-0.287811	0.000458901
Alcohol dehydrogenase class-3	ADHX	P11766	128	ADH5	-0.28671	1.14965e-05
NmrA-like family domain-containing protein 1	NMRL1	Q9HBL8		NMRAL1	-0.286495	0.00640904
ALK and LTK ligand 2	F150B	Q6UX46	285016	FAM150B	-0.286269	9.58158e-05
DnaJ homolog subfamily A member 2	DNJA2	O60884	10294	DNAJA2	-0.285798	9.24388e-05
Collagen alpha-1(XXIII) chain	CONA1	Q86Y22	91522	COL23A1	-0.285504	0.000288159
Beta-crystallin B1	CRBB1	P53674	1414	CRYBB1	-0.285216	0.000131138
Tapasin	TPSN	O15533	6892	TAPBP	-0.284264	0.000148571
RISC-loading complex subunit TARBP2	TRBP2	Q15633	6895	TARBP2	-0.284188	1.77437e-08
Beta-1,3-glucosyltransferase	B3GLT	Q6Y288	145173	B3GALTL	-0.283725	0.000125107
GTP-binding nuclear protein Ran	RAN	P62826	5901	RAN	-0.283187	0.00557198
Nucleoside diphosphate kinase B	NDP kinase B	P22392	4831	NME2	-0.281726	0.00474983
SH3 domain-binding protein 2	3BP2	P78314	6452	SH3BP2	-0.279466	1.1422e-06
ATPase family AAA domain-containing protein 1	ATAD1	Q8NBU5	84896	ATAD1	-0.27895	9.58158e-05
Nesprin-2	Nesprin-2	Q8WXH0	23224	SYNE2	-0.278557	8.75873e-06
Density-regulated protein	DENR	O43583	8562	DENR	-0.278214	0.000131648
Probable RNA-binding protein EIF1AD	EIF1A	Q8N9N8	84285	EIF1AD	-0.277952	0.000950558
Bifunctional arginine demethylase and lysyl-hydroxylase JMJD6	JMJD6	Q6NYC1	23210	JMJD6	-0.277519	5.1182e-05
Uncharacterized protein C1orf198	CA198	Q9H425	84886	C1orf198	-0.277453	0.000301633
Vacuolar protein sorting-associated protein 26A	VP26A	O75436	9559	VPS26A	-0.277335	4.9754e-06
MOB kinase activator 1A	MOL1B	Q9H8S9	55233	MOB1A	-0.277272	2.19105e-06
Proteasome activator complex subunit 1	PSME1	Q06323	5720	PSME1	-0.277171	8.65299e-05
Phosphatidylinositol 5-phosphate 4-kinase type-2 beta	PI42B	P78356	8396	PIP4K2B	-0.277076	0.000262995
Serine/threonine-protein kinase 24	STK24	Q9Y6E0	8428	STK24	-0.276728	0.00219087
GMP synthase [glutamine-hydrolyzing]	GUAA	P49915	8833	GMPS	-0.276586	0.00367286
Calponin-2	CNN2	Q99439	1265	CNN2	-0.276004	0.000331636
Collagen Type II	Collagen II	P02458	1280	COL2A1	-0.275939	6.0107e-10
Heat shock protein HSP 90-beta	HSP 90b	P08238	3326	HSP90AB1	-0.275101	6.41228e-05
Prostaglandin E synthase 2	PGES2	Q9H7Z7	80142	PTGES2	-0.273769	0.000105976
Cytohesin-4	CYH4	Q9UIA0		CYTH4	-0.27351	1.31511e-06
Protein arginine N-methyltransferase 3	ANM3	O60678	10196	PRMT3	-0.272423	1.81046e-06
Steroid receptor RNA activator 1	SRA1	Q9HD15	10011	SRA1	-0.271988	0.000408905
Ran-binding protein 3	RANB3	Q9H6Z4	8498	RANBP3	-0.271357	2.55792e-07
Peptide chain release factor 1-like, mitochondrial	RF1ML	Q9UGC7		MTRF1L	-0.270422	0.000198146
Histone deacetylase 2	HDAC2	Q92769	3066	HDAC2	-0.270003	0.00216873
Bone sialoprotein 2	BSP	P21815	3381	IBSP	-0.269331	0.000182359
ADP-ribosylation factor-like protein 6	ARL6	Q9H0F7	84100	ARL6	-0.268139	1.67968e-05
Fibroblast growth factor 6	FGF-6	P10767	2251	FGF6	-0.267745	5.65062e-05
Protrudin	ZFY27	Q5T4F4	118813	ZFYVE27	-0.267655	0.000148487
Glutathione peroxidase 1	Glutathione peroxidase	P07203	2876	GPX1	-0.267619	0.0012267
Mitogen-activated protein kinase kinase kinase 7:TGF-beta-activated kinase 1 and MAP3K7-binding protein 1 fusion	TAK1-TAB1	O43318 Q15750	6885 10454	MAP3K7 TAB1	-0.267541	5.38277e-09
3-keto-steroid reductase	DHB7	P56937	51478	HSD17B7	-0.267372	0.00187611
AP-2 complex subunit alpha-2	AP2A2	O94973	161	AP2A2	-0.267031	1.36118e-05
Alpha-ketoglutarate-dependent dioxygenase alkB homolog 3	ALKB3	Q96Q83	221120	ALKBH3	-0.266768	0.00337484
BRISC complex subunit Abro1	F175B	Q15018	23172	FAM175B	-0.266231	3.45669e-05
Kunitz-type protease inhibitor 2	SPINT2	O43291	10653	SPINT2	-0.265401	9.35967e-06
Interleukin-20	IL-20	Q9NYY1	50604	IL20	-0.265282	0.000844189
DNA repair protein XRCC4	XRCC4	Q13426	7518	XRCC4	-0.264845	0.000130895
Lysyl oxidase homolog 3	LOXL3	P58215	84695	LOXL3	-0.264751	0.00145511
Leukocyte-specific transcript 1 protein	LST1	O00453	7940	LST1	-0.263081	5.93516e-05
Heterogeneous nuclear ribonucleoprotein A1	ROA1	P09651	3178	HNRNPA1	-0.262837	0.00127061
Beta-thromboglobulin	BTG	P02775	5473	PPBP	-0.262779	0.00237575
Serine/threonine-protein phosphatase 2A 56 kDa regulatory subunit alpha isoform	2A5A	Q15172	5525	PPP2R5A	-0.262748	0.000134351
Inorganic pyrophosphatase 2, mitochondrial	PPase 2	Q9H2U2	27068	PPA2	-0.26253	5.93516e-05
Sonic hedgehog protein	Sonic Hedgehog	Q15465	6469	SHH	-0.262082	0.000331139
Membrane-associated progesterone receptor component 2	PGRC2	O15173	10424	PGRMC2	-0.261959	1.49822e-05
Rap1 GTPase-GDP dissociation stimulator 1	GDP/GTP exchange protein	P52306	5910	RAP1GDS1	-0.261732	1.75467e-05
Interleukin-24	IL24	Q13007	11009	IL24	-0.261572	0.000150324
Ubiquitin-conjugating enzyme E2 L3	UB2L3	P68036	7332	UBE2L3	-0.260651	0.000691471
Chorionic somatomammotropin hormone	CSH	P0DML2 P0DML3	1442 1443	CSH1 CSH2	-0.26061	1.19608e-06
Protein FAM49B	FA49B	Q9NUQ9	51571	FAM49B	-0.260064	0.000243594
Vasoactive Intestinal Peptide	Vasoactive Intestinal Peptide	P01282	7432	VIP	-0.259904	5.64369e-06
Guanine nucleotide-binding protein G(i) subunit alpha-1	GNAI1	P63096	2770	GNAI1	-0.25899	4.91946e-05
Mucosal addressin cell adhesion molecule 1	MAdCAM-1	Q13477	8174	MADCAM1	-0.258662	9.31211e-06
Secretoglobin family 1D member 2	SG1D2	O95969	10647	SCGB1D2	-0.258256	1.84608e-05
Enoyl-CoA delta isomerase 1, mitochondrial	D3D2	P42126	1632	DCI	-0.257086	0.00014652
Pleckstrin homology domain-containing family A member 7	PKHA7	Q6IQ23		PLEKHA7	-0.256833	5.80266e-06
CD40 ligand	CD40 ligand, soluble	P29965	959	CD40LG	-0.256817	0.000171193
Protein lin-7 homolog B	LIN7B	Q9HAP6	64130	LIN7B	-0.256765	4.84375e-06
Exosome complex component RRP43	EXOS8	Q96B26		EXOSC8	-0.256398	2.77339e-06
Endoplasmic reticulum resident protein 44	TXNDC4	Q9BS26	23071	ERP44	-0.25612	0.00187522
Leucine-rich repeat-containing protein 15	LRC15	Q8TF66	131578	LRRC15	-0.255735	7.24002e-06
Alcohol dehydrogenase [NADP(+)]	AK1A1	P14550	10327	AKR1A1	-0.255521	0.00097871
Adapter molecule crk	CRK	P46108	1398	CRK	-0.25536	0.000357246
Casein kinase II subunit alpha	CSK21	P68400	1457	CSNK2A1	-0.254915	1.80777e-05
Endoplasmin	Endoplasmin	P14625	7184	HSP90B1	-0.254438	0.00061979
NEDD8-conjugating enzyme UBE2F	UBE2F	Q969M7	140739	UBE2F	-0.253543	0.000326132
Glutamate carboxypeptidase 2	PSMA	Q04609	2346	FOLH1	-0.250892	0.0070743
Putative D-tyrosyl-tRNA(Tyr) deacylase 2	DTD2	Q96FN9	112487	DTD2	-0.249677	0.001405
Transketolase	Transketolase	P29401	7086	TKT	-0.249022	0.000148441
Ras-related protein Rab-5C	RAB5C	P51148	5878	RAB5C	-0.248956	0.000184779
X-ray repair cross-complementing protein 6	Ku70	P12956	2547	XRCC6	-0.248567	5.44821e-05
Neutrophil-activating peptide 2	NAP-2	P02775	5473	PPBP	-0.247571	0.0131051
Tubulin-folding cofactor B	TBCB	Q99426	1155	TBCB	-0.246862	0.0032883
Ras-related protein Rab-1A	RAB1A	P62820	5861	RAB1A	-0.246658	0.000287923
Disintegrin and metalloproteinase domain-containing protein 9	ADAM 9	Q13443	8754	ADAM9	-0.246389	0.00152406
Angiopoietin-4	Angiopoietin-4	Q9Y264	51378	ANGPT4	-0.245899	0.000416684
Glia-derived nexin	Protease nexin I	P07093	5270	SERPINE2	-0.245863	0.00523379
Ubiquitin carboxyl-terminal hydrolase isozyme L1	PGP9.5	P09936	7345	UCHL1	-0.245848	0.000146036
BAG family molecular chaperone regulator 2	BAG-2	O95816	9532	BAG2	-0.245614	4.93e-09
Cysteine and glycine-rich protein 1	Cysteine-rich protein 1	P21291	1465	CSRP1	-0.245314	0.00097871
Mitogen-activated protein kinase 9	JNK2	P45984	5601	MAPK9	-0.245098	8.94353e-06
Heterogeneous nuclear ribonucleoprotein K	hnRNP K	P61978	3190	HNRNPK	-0.244972	0.000488911
Charged multivesicular body protein 3	CHMP3	Q9Y3E7	51652	VPS24	-0.24442	0.000797167
Heparin-binding EGF-like growth factor	HB-EGF	Q99075	1839	HBEGF	-0.244311	0.00779162
DNA-directed DNA/RNA polymerase mu	DPOLM	Q9NP87		POLM	-0.244234	4.78025e-07
NADH dehydrogenase [ubiquinone] flavoprotein 2, mitochondrial	NDUV2	P19404	4729	NDUFV2	-0.244162	5.24367e-05
Dihydropteridine reductase	DHPR	P09417	5860	QDPR	-0.244001	0.000541615
RING finger protein 215	RN215	Q9Y6U7	200312	RNF215	-0.243598	0.000121982
Low molecular weight phosphotyrosine protein phosphatase	PPAC	P24666	52	ACP1	-0.243024	0.0012267
Peptidyl-prolyl cis-trans isomerase A	Cyclophilin A	P62937	5478	PPIA	-0.242967	0.000864766
Acyl-coenzyme A thioesterase 8	ACOT8	O14734	10005	ACOT8	-0.241821	0.0152084
Transmembrane protein 106A	T106A	Q96A25	113277	TMEM106A	-0.241515	4.2315e-05
L-xylulose reductase	DCXR	Q7Z4W1	51181	DCXR	-0.241395	0.00505922
Peroxisome proliferator-activated receptor alpha	PPARa	Q07869	5465	PPARA	-0.241369	0.000214958
Heterogeneous nuclear ribonucleoprotein F	HNRPF	P52597	3185	HNRNPF	-0.241231	9.82641e-06
Copine-1	CPNE1	Q99829	8904	CPNE1	-0.241206	0.000942164
Tax1-binding protein 3	TX1B3	O14907		TAX1BP3	-0.241105	7.32705e-05
AN1-type zinc finger protein 1	ZFAN1	Q8TCF1	79752	ZFAND1	-0.240459	0.000840791
Ubiquitin-conjugating enzyme E2 variant 1	UB2V1	Q13404	387522	UBE2V1	-0.240189	0.004425
Regulator of G-protein signaling 10	RGS10	O43665	6001	RGS10	-0.24	0.00317334
Cytosol aminopeptidase	LAP	P28838	51056	LAP3	-0.239727	0.00357776
HemK methyltransferase family member 2	HEMK2	Q9Y5N5	29104	N6AMT1	-0.23942	3.46912e-06
Quinone oxidoreductase PIG3	QORX	Q53FA7	9540	TP53I3	-0.23881	0.00163867
Protein FAM162A	F162A	Q96A26	26355	FAM162A	-0.238516	0.000272431
Mitogen-activated protein kinase kinase kinase kinase 1	M4K1	Q92918	11184	MAP4K1	-0.238431	7.6012e-05
Retroviral-like aspartic protease 1	APRV1	Q53RT3	151516	ASPRV1	-0.237804	0.146068
Junctional adhesion molecule C	JAM-C	Q9BX67	83700	JAM3	-0.237438	0.000177094
5'(3')-deoxyribonucleotidase, cytosolic type	NT5C	Q8TCD5	30833	NT5C	-0.236214	0.000122302
Microfibrillar-associated protein 3-like	MFA3L	O75121	9848	MFAP3L	-0.23579	3.28961e-06
FAD-linked sulfhydryl oxidase ALR	HERV1	P55789	2671	GFER	-0.234868	0.00247156
Eukaryotic initiation factor 4A-II	IF4A2	Q14240	1974	EIF4A2	-0.234723	0.00087829
Cysteine and glycine-rich protein 3	CSRP3	P50461	8048	CSRP3	-0.234616	0.00144908
Tudor-interacting repair regulator protein	SDOS	Q9BRJ7	84309	NUDT16L1	-0.234604	3.28961e-06
Dehydrogenase/reductase SDR family member 9	DHRS9	Q9BPW9	10170	DHRS9	-0.233767	2.3384e-06
Maleylacetoacetate isomerase	MAAI	O43708	2954	GSTZ1	-0.2332	0.0313401
Dual specificity mitogen-activated protein kinase kinase 1	MEK1	Q02750	5604	MAP2K1	-0.233023	1.84554e-05
Elongation factor 1-beta	EF-1-beta	P24534	1933	EEF1B2	-0.232883	0.000451283
Twinfilin-1	TWF1	Q12792	5756	TWF1	-0.232733	0.00563714
L-lactate dehydrogenase B chain	LDH-H 1	P07195	3945	LDHB	-0.231776	0.000164701
Growth-regulated alpha protein	Gro-a	P09341	2919	CXCL1	-0.230503	7.73064e-05
Cysteine--tRNA ligase, cytoplasmic	SYCC	P49589		CARS	-0.230323	0.000103748
Trinucleotide repeat-containing gene 6B protein	TNR6B	Q9UPQ9	23112	TNRC6B	-0.230056	3.4853e-07
Synaptosomal-associated protein 29	SNP29	O95721	9342	SNAP29	-0.230022	0.000500898
Protein Largen	PRR16	Q569H4	51334	PRR16	-0.229788	0.000262413
Dihydropyrimidinase-related protein 2	DPYL2	Q16555	1808	DPYSL2	-0.229691	0.0383214
Ras GTPase-activating protein-binding protein 1	G3BP1	Q13283	10146	G3BP1	-0.229217	0.000200232
Ras GTPase-activating protein 1	RASA1	P20936	5921	RASA1	-0.229145	0.00135787
Phosphatidylethanolamine-binding protein 1	prostatic binding protein	P30086	5037	PEBP1	-0.227576	0.00390045
Pleckstrin homology domain-containing family A member 1	PKHA1	Q9HB21	59338	PLEKHA1	-0.227527	5.04091e-07
Probable serine carboxypeptidase CPVL	CPVL	Q9H3G5	54504	CPVL	-0.227131	1.3361e-05
Fibroblast growth factor 8 isoform A	FGF-8A	P55075	2253	FGF8	-0.227022	6.71334e-05
Interferon lambda-1	IFN-lambda 1	Q8IU54	282618	IFNL1	-0.227012	0.000196933
Procollagen-lysine,2-oxoglutarate 5-dioxygenase 2	PLOD2	O00469	5352	PLOD2	-0.226293	0.00148231
Selenide, water dikinase 1	SPS1	P49903		SEPHS1	-0.226136	7.62985e-06
Receptor-interacting serine/threonine-protein kinase 2	RIPK2	O43353	8767	RIPK2	-0.225967	2.2811e-07
Rho guanine nucleotide exchange factor 10	ARHGA	O15013	9639	ARHGEF10	-0.224594	7.54642e-06
Enhancer of rudimentary homolog	ERH	P84090	2079	ERH	-0.224029	0.000163592
Apoptosis-inducing factor 1, mitochondrial	AIF	O95831	9131	AIFM1	-0.223612	0.00106677
Stress-70 protein, mitochondrial	HSPA9B	P38646	3313	HSPA9	-0.223582	0.0276113
CDK5 and ABL1 enzyme substrate 2	CABL2	Q9BTV7	81928	CABLES2	-0.223548	9.87843e-06
Methionine aminopeptidase 2	AMPM2	P50579	10988	METAP2	-0.223348	0.00031247
Inhibitor of growth protein 1	ING1	Q9UK53	3621	ING1	-0.222037	0.000304719
40S ribosomal protein S3	RS3	P23396	6188	RPS3	-0.22107	4.92273e-05
Polyadenylate-binding protein 4	PABP4	Q13310		PABPC4	-0.220559	3.33181e-05
Annexin A2	annexin II	P07355	302	ANXA2	-0.220076	0.0514114
GMP reductase 2	GMPR2	Q9P2T1	51292	GMPR2	-0.21976	1.95975e-05
DnaJ homolog subfamily C member 30	DJC30	Q96LL9	84277	DNAJC30	-0.218934	3.1824e-05
Protein argonaute-3	AGO3	Q9H9G7	192669	AGO3	-0.217777	0.00296479
cAMP-dependent protein kinase type I-beta regulatory subunit	KAP1	P31321	5575	PRKAR1B	-0.217676	0.00747323
Protein SGT1 homolog	SUGT1	Q9Y2Z0	10910	SUGT1	-0.217661	0.00026421
ADP-ribosylation factor-like protein 11	ARL11	Q969Q4	115761	ARL11	-0.217565	4.0115e-06
Malonyl-CoA decarboxylase, mitochondrial	DCMC	O95822		MLYCD	-0.217092	0.000284174
Serine/threonine-protein phosphatase 2A 65 kDa regulatory subunit A alpha isoform	PP2AAA	P30153	5518	PPP2R1A	-0.217061	0.000352953
Immunoglobulin-binding protein 1	IGBP1	P78318	3476	IGBP1	-0.216517	0.00538678
Platelet-activating factor acetylhydrolase IB subunit beta	PAFAH beta subunit	P68402	5049	PAFAH1B2	-0.216355	0.0124296
Endophilin-B2	SHLB2	Q9NR46	56904	SH3GLB2	-0.216276	0.00267779
Platelet-derived growth factor subunit B	PDGF-BB	P01127	5155	PDGFB	-0.216204	0.0306557
Serine/threonine-protein kinase N1	PKN1	Q16512	5585	PKN1	-0.215042	0.000114405
C-C motif chemokine 17	TARC	Q92583	6361	CCL17	-0.214714	0.00165094
ELAV-like protein 1	ELAV1	Q15717	1994	ELAVL1	-0.213952	0.000951681
Alcohol dehydrogenase 1C	ADH1G	P00326	126	ADH1C	-0.213068	0.0551519
Charged multivesicular body protein 2b	CHM2B	Q9UQN3	25978	CHMP2B	-0.21288	0.0747841
Oligoribonuclease, mitochondrial	ORN	Q9Y3B8		REXO2	-0.2128	0.00454574
Fibroblast growth factor 2	bFGF	P09038	2247	FGF2	-0.212738	0.025252
Glia maturation factor beta	GMFB	P60983	2764	GMFB	-0.212437	0.00257442
Calpain I	Calpain I	P07384 P04632	823 826	CAPN1 CAPNS1	-0.211051	0.00327972
Ubiquitin-conjugating enzyme E2 variant 2	UB2V2	Q15819	7336	UBE2V2	-0.210211	0.00118129
Chromobox protein homolog 1	CBX1	P83916	10951	CBX1	-0.209887	7.21411e-05
Ubiquitin-fold modifier-conjugating enzyme 1	UFC1	Q9Y3C8	51506	UFC1	-0.209605	9.67808e-05
Choriogonadotropin subunit beta variant 2	CGB2	Q6NT52	114336	CGB2	-0.209366	0.042435
Serine/threonine-protein kinase/endoribonuclease IRE1	ERN1	O75460	2081	ERN1	-0.208231	9.94796e-05
Non-homologous end-joining factor 1	NHEJ1	Q9H9Q4		NHEJ1	-0.207904	0.0101924
BH3-interacting domain death agonist	BID	P55957	637	BID	-0.20783	0.000586707
Biliverdin reductase A	BIEA	P53004	644	BLVRA	-0.207415	0.00718961
Dual specificity mitogen-activated protein kinase kinase 3	MP2K3	P46734	5606	MAP2K3	-0.206909	6.17081e-07
Calcineurin B homologous protein 1	CHP1	Q99653		CHP1	-0.206017	3.84521e-05
Inosine-5'-monophosphate dehydrogenase 2	IMDH2	P12268	3615	IMPDH2	-0.205866	1.69074e-05
Interferon-induced protein with tetratricopeptide repeats 3	CIG49	O14879	3437	IFIT3	-0.205826	3.76102e-05
Procollagen galactosyltransferase 1	GT251	Q8NBJ5	79709	COLGALT1	-0.205781	0.00103404
Testican-1	Testican-1	Q08629	6695	SPOCK1	-0.204824	6.04698e-05
Protein DJ-1	PARK7	Q99497	11315	PARK7	-0.204638	0.00281496
eIF-2-alpha kinase GCN2	E2AK4	Q9P2K8	440275	EIF2AK4	-0.204492	0.0902245
Alpha-synuclein	a-Synuclein	P37840	6622	SNCA	-0.20402	0.0263062
Platelet glycoprotein V	GPV	P40197	2814	GP5	-0.204018	0.000227218
Small nuclear ribonucleoprotein Sm D2	SMD2	P62316	6633	SNRPD2	-0.203699	0.000121991
Connective tissue-activating peptide III	CTAP-III	P02775	5473	PPBP	-0.203182	0.0160821
Fermitin family homolog 3	URP2	Q86UX7	83706	FERMT3	-0.202762	0.00805667
ICOS ligand	B7-H2	O75144	23308	ICOSLG	-0.202121	0.000651665
Isochorismatase domain-containing protein 1	ISOC1	Q96CN7	51015	ISOC1	-0.202054	3.21889e-05
WAP four-disulfide core domain protein 13	WFD13	Q8IUB5	164237	WFDC13	-0.201844	0.000793142
Peptidyl-prolyl cis-trans isomerase FKBP3	FKBP3	Q00688	2287	FKBP3	-0.201104	0.00136987
Heme oxygenase 2	HO-2	P30519	3163	HMOX2	-0.201012	0.000146431
Polyadenylate-binding protein 2	PABP2	Q86U42	8106	PABPN1	-0.200484	0.0325693
Fc_MOUSE	Fc_MOUSE	Q99LC4			-0.199832	0.119934
Annexin A11	ANX11	P50995	311	ANXA11	-0.199692	0.0112092
Palmitoyl-protein thioesterase 1	PPT1	P50897	5538	PPT1	-0.199474	0.000313162
Peptidyl-prolyl cis-trans isomerase FKBP7	FKBP7	Q9Y680	51661	FKBP7	-0.199144	0.0125195
U6 snRNA-associated Sm-like protein LSm1	LSM1	O15116	27257	LSM1	-0.198559	0.0408265
Adenylosuccinate synthetase isozyme 1	PURA1	Q8N142		ADSSL1	-0.197473	0.00320641
Protein phosphatase inhibitor 2	IPP2	P41236	5504	PPP1R2	-0.196791	0.00529547
Granulocyte-macrophage colony-stimulating factor	GM-CSF	P04141	1437	CSF2	-0.196532	5.26604e-05
Eukaryotic translation initiation factor 4E type 2	IF4E2	O60573	9470	EIF4E2	-0.196306	0.00387944
Protein phosphatase 1A	Protein phophatase 2Ca	P35813	5494	PPM1A	-0.195369	1.83926e-05
Protein phosphatase 1L	PPM1L	Q5SGD2	151742	PPM1L	-0.195357	0.000193568
Non-receptor tyrosine-protein kinase TYK2	TYK2	P29597	7297	TYK2	-0.1953	4.81244e-06
Serine/threonine-protein kinase MRCK beta	MRCKB	Q9Y5S2	9578	CDC42BPB	-0.19488	1.00047e-06
Glyoxylate reductase/hydroxypyruvate reductase	GRHPR	Q9UBQ7	9380	GRHPR	-0.194553	0.00102799
UMP-CMP kinase	Cytidylate kinase	P30085	51727	CMPK1	-0.193683	0.00750514
Protein tyrosine phosphatase type IVA 3	PRL-3	O75365	11156	PTP4A3	-0.192565	0.00023953
BolA-like protein 1	BOLA1	Q9Y3E2	51027	BOLA1	-0.192142	0.000530408
Cerebral cavernous malformations 2 protein	CCM2	Q9BSQ5		CCM2	-0.190896	3.16163e-05
E3 ubiquitin-protein ligase NRDP1	RNF41	Q9H4P4		RNF41	-0.190794	1.18344e-05
ADP-ribose pyrophosphatase, mitochondrial	NUDT9	Q9BW91	53343	NUDT9	-0.190565	0.000218651
Protein S100-A7	S100A7	P31151	6278	S100A7	-0.190433	0.0586276
Grancalcin	GRAN	P28676		GCA	-0.190426	0.00165758
Eukaryotic translation initiation factor 4B	IF4B	P23588	1975	EIF4B	-0.190189	0.00328993
Beta-defensin 121	DB121	Q5J5C9	245934	DEFB121	-0.189995	0.0462837
Ubiquitin+1, truncated mutation for UbB	Ubiquitin+1	P62979	6233	RPS27A	-0.189961	0.0169054
Chondrocalcin	Chondrocalcin	P02458	1280	COL2A1	-0.189554	0.00779782
Brain-derived neurotrophic factor	BDNF	P23560	627	BDNF	-0.187387	0.0143942
Iron-sulfur cluster assembly enzyme ISCU, mitochondrial	ISCU	Q9H1K1	23479	ISCU	-0.186512	0.000480198
39S ribosomal protein L21, mitochondrial	RM21	Q7Z2W9	219927	MRPL21	-0.186277	0.00139351
DnaJ homolog subfamily C member 17	DJC17	Q9NVM6		DNAJC17	-0.186208	0.00221435
Osteomodulin	OMD	Q99983	4958	OMD	-0.18603	0.00812765
ERO1-like protein beta	ERO1B	Q86YB8	56605	ERO1LB	-0.185297	0.000430347
Chymotrypsin-C	CTRC	Q99895	11330	CTRC	-0.185242	0.000676948
Metalloprotease TIKI1	CB089	Q86V40	129293	TRABD2A	-0.184745	0.000560072
Nuclear receptor-binding protein	NRBP	Q9UHY1		NRBP1	-0.183999	9.78577e-06
Sialate O-acetylesterase	SIAE	Q9HAT2	54414	SIAE	-0.18381	0.0180889
Plexin-A4	PLXA4	Q9HCM2	91584	PLXNA4	-0.183672	0.00644984
GRB2-related adapter protein	GRAP	Q13588		GRAP	-0.183362	0.000161222
Glucose-6-phosphate isomerase	PHI	P06744	2821	GPI	-0.183321	0.00107209
N-myc-interactor	NMI	Q13287	9111	NMI	-0.183271	8.61683e-05
Fc receptor-like protein 4	FCRL4	Q96PJ5	83417	FCRL4	-0.183112	0.00923708
B-cell lymphoma/leukemia 10	Bcl-10	O95999	8915	BCL10	-0.183089	0.000418217
Ras-related protein Rab-5B	RAB5B	P61020	5869	RAB5B	-0.183052	0.00537632
Serine--tRNA ligase, cytoplasmic	SYSC	P49591	6301	SARS	-0.182801	0.000437189
3-mercaptopyruvate sulfurtransferase	THTM	P25325	4357	MPST	-0.1823	0.00200229
Disks large homolog 3	DLG3	Q92796	1741	DLG3	-0.181086	0.000501268
Double-strand break repair protein MRE11	MRE11	P49959	4361	MRE11A	-0.181034	4.22336e-06
Protocadherin-8	PCDH8	O95206	5100	PCDH8	-0.180922	0.00230271
NKG2D ligand 3	ULBP-3	Q9BZM4	79465	ULBP3	-0.179647	0.0011595
Deformed epidermal autoregulatory factor 1 homolog	DEAF1	O75398	10522	DEAF1	-0.178865	0.000243572
Platelet-derived growth factor subunit A	PDGF-AA	P04085	5154	PDGFA	-0.178776	0.0551814
Inosine triphosphate pyrophosphatase	Inosine triphosphatase	Q9BY32	3704	ITPA	-0.178606	2.53532e-05
Fibroblast growth factor 7	FGF7	P21781	2252	FGF7	-0.177943	0.000840791
N-acetyl-D-glucosamine kinase	NAGK	Q9UJ70	55577	NAGK	-0.177411	0.000474627
Prolyl endopeptidase	PPCE	P48147	5550	PREP	-0.176986	0.0426768
Acylphosphatase-2	ACYP2	P14621	98	ACYP2	-0.176886	0.000222035
DnaJ homolog subfamily B member 6	DNJB6	O75190		DNAJB6	-0.176789	0.00161237
PHD finger protein 3	PHF3	Q92576	23469	PHF3	-0.176528	1.86769e-05
Fas apoptotic inhibitory molecule 1	FAIM1	Q9NVQ4	55179	FAIM	-0.176152	0.00845998
39S ribosomal protein L14, mitochondrial	RM14	Q6P1L8	64928	MRPL14	-0.176073	0.131454
ATP-dependent Clp protease proteolytic subunit, mitochondrial	ClpP endopeptidase	Q16740	8192	CLPP	-0.174286	0.000173051
Phosphoribosyl pyrophosphate synthase-associated protein 1	KPRA	Q14558	5635	PRPSAP1	-0.174115	0.00496812
BAG family molecular chaperone regulator 1	BAG-1	Q99933	573	BAG1	-0.173464	0.011532
Importin subunit alpha-3	IMA4	O00629	3840	KPNA4	-0.172956	2.23403e-05
Torsin-4A	CI167	Q9NXH8	54863	TOR4A	-0.172765	0.00010999
High affinity immunoglobulin alpha and immunoglobulin mu Fc receptor	FCAMR	Q8WWV6	83953	FCAMR	-0.1727	0.0220862
ATPase ASNA1	ASNA	O43681	439	ASNA1	-0.172412	0.000579843
DnaJ homolog subfamily B member 2	DNJB2	P25686		DNAJB2	-0.172181	0.000518489
Membrane-associated guanylate kinase, WW and PDZ domain-containing protein 2	MAGI2	Q86UL8		MAGI2	-0.171338	1.33076e-05
Thymidylate kinase	KTHY	P23919	1841	DTYMK	-0.170395	0.00293241
Natural cytotoxicity triggering receptor 2	NKp44	O95944	9436	NCR2	-0.170172	0.000307759
Stress-induced-phosphoprotein 1	Stress-induced-phosphoprotein 1	P31948	10963	STIP1	-0.169956	0.00354217
Engulfment and cell motility protein 1	ELMO1	Q92556		ELMO1	-0.169212	0.000130332
Mitochondrial import inner membrane translocase subunit TIM14	DnaJ homolog	Q96DA6	131118	DNAJC19	-0.167195	0.00141158
Chloride intracellular channel protein 1	NCC27	O00299	1192	CLIC1	-0.167098	0.0264991
Somatoliberin	Growth hormone-releasing factor	P01286	2691	GHRH	-0.166728	2.92895e-07
Geranylgeranyl pyrophosphate synthase	GGPPS	O95749	9453	GGPS1	-0.166219	0.000277851
Hypoxanthine-guanine phosphoribosyltransferase	HPRT	P00492	3251	HPRT1	-0.165958	0.00112867
Ran-specific GTPase-activating protein	RANG	P43487	5902	RANBP1	-0.165822	0.00737394
Putative chondrosarcoma-associated gene 1 protein	CSAG1	Q6PB30	158511	CSAG1	-0.164946	0.00021636
Eukaryotic initiation factor 4A-I	IF4A1	P60842	1973	EIF4A1	-0.164837	0.0195239
Annexin A7	ANXA7	P20073	310	ANXA7	-0.164737	0.00658463
Syntaxin-10	STX10	O60499		STX10	-0.164563	0.00249708
Glutaredoxin-2, mitochondrial	GLRX2	Q9NS18	51022	GLRX2	-0.164303	0.000556778
[Pyruvate dehydrogenase (acetyl-transferring)] kinase isozyme 1, mitochondrial	PDK1	Q15118	5163	PDK1	-0.164271	0.000971063
NACHT, LRR and PYD domains-containing protein 10	NAL10	Q86W26		NLRP10	-0.164133	0.00298217
E3 ubiquitin-protein ligase ZNRF3	ZNRF3	Q9ULT6	84133	ZNRF3	-0.16409	0.0042309
Annexin A6	annexin VI	P08133	309	ANXA6	-0.163741	0.0504545
Scavenger receptor class F member 1	SREC-I	Q14162	8578	SCARF1	-0.163145	0.000924225
Beta-glucuronidase	BGLR	P08236	2990	GUSB	-0.163017	0.0475252
Heterogeneous nuclear ribonucleoprotein A/B	hnRNP A/B	Q99729	3182	HNRNPAB	-0.16271	0.00139351
Histone deacetylase complex subunit SAP30	SAP30	O75446	8819	SAP30	-0.162511	0.00336748
Proteasome subunit alpha type-6	PSA6	P60900	5687	PSMA6	-0.162482	0.00262017
Cullin-3	CUL3	Q13618	8452	CUL3	-0.162129	0.00623678
ATP synthase-coupling factor 6, mitochondrial	CF6	P18859	522	ATP5J	-0.161253	0.181351
Collagenase 3	MMP-13	P45452	4322	MMP13	-0.160509	6.65328e-06
Fc_MOUSE	Fc_MOUSE	Q99LC4			-0.159376	0.000245472
Phosphoglycerate mutase 2	PGAM2	P15259	5224	PGAM2	-0.159186	0.375628
Angiotensin-converting enzyme 2	ACE2	Q9BYF1	59272	ACE2	-0.158973	0.000734604
Connective tissue growth factor	CTGF	P29279	1490	CTGF	-0.158779	0.000259708
Stathmin-2	STMN2	Q93045	11075	STMN2	-0.158703	0.020933
Signal-regulatory protein beta-2	SIRB2	Q5JXA9	284759	SIRPB2	-0.158678	0.000161299
AP-1 complex subunit sigma-2	AP1S2	P56377	8905	AP1S2	-0.158323	0.000259703
Pyridoxine-5'-phosphate oxidase	PNPO	Q9NVS9	55163	PNPO	-0.156928	0.000334182
Eukaryotic translation initiation factor 5A-1	eIF-5A-1	P63241	1984	EIF5A	-0.15653	0.00798548
Breast cancer anti-estrogen resistance protein 3	BCAR3	O75815	8412	BCAR3	-0.156222	7.62694e-06
Polyadenylate-binding protein 3	PABP3	Q9H361	5042	PABPC3	-0.156059	0.00109866
Nicotinamide riboside kinase 1	NRK1	Q9NWW6	54981	NRK1	-0.155592	9.10285e-05
Ubiquitin-conjugating enzyme E2 E1	UB2E1	P51965	7324	UBE2E1	-0.155573	0.00345069
Double-stranded RNA-binding protein Staufen homolog 1	STAU1	O95793	6780	STAU1	-0.15549	2.35913e-05
V-type immunoglobulin domain-containing suppressor of T-cell activation	GI24	Q9H7M9		C10orf54	-0.155307	0.00167502
Aldehyde dehydrogenase, mitochondrial	ALDH-E2	P05091	217	ALDH2	-0.155237	0.00848323
Serine/threonine-protein kinase B-raf	BRAF1	P15056	673	BRAF	-0.154893	0.0001475
Leukocyte surface antigen CD47	CD47	Q08722	961	CD47	-0.153601	0.000367383
Protein 4.1	41	P11171	2035	EPB41	-0.15322	0.071331
Alpha-(1,6)-fucosyltransferase	FUT8	Q9BYC5	2530	FUT8	-0.153169	0.00625169
NAD(P)H-hydrate epimerase	AIBP	Q8NCW5	128240	APOA1BP	-0.152777	0.000181096
Very long-chain acyl-CoA synthetase	S27A2	O14975	11001	SLC27A2	-0.152566	1.01303e-05
Polycystin-2	PKD2	Q13563		PKD2	-0.152564	0.000878532
Tyrosine-protein phosphatase non-receptor type 11	SHP-2	Q06124	5781	PTPN11	-0.152429	0.00128728
Golgi SNAP receptor complex member 2	GOSR2	O14653	9570	GOSR2	-0.152373	0.0971249
Death-associated protein kinase 2	DAPK2	Q9UIK4	23604	DAPK2	-0.152222	2.51008e-05
7-methylguanosine phosphate-specific 5'-nucleotidase	Cytosolic 5'-nucleotidase III-like protein	Q969T7	115024	NT5C3L	-0.152026	0.000145386
SUMO-conjugating enzyme UBC9	UBC9	P63279	7329	UBE2I	-0.152004	0.00163157
Tuftelin	TUFT1	Q9NNX1	7286	TUFT1	-0.151823	0.00143192
U1 small nuclear ribonucleoprotein A	SNRPA	P09012	6626	SNRPA	-0.151429	0.0253445
Inositol 1,4,5-trisphosphate receptor-interacting protein-like 1	IPIL1	Q6GPH6	150771	ITPRIPL1	-0.151179	0.000370694
Epididymal secretory protein E3-alpha	EP3A	Q14507	10876	EDDM3A	-0.150633	7.39641e-05
Sorcin	Sorcin	P30626	6717	SRI	-0.150613	0.0118163
Cyclin-dependent kinase 2-interacting protein	CINP	Q9BW66	51550	CINP	-0.150102	0.00779814
PDZ and LIM domain protein 4	PDLI4	P50479	8572	PDLIM4	-0.14831	9.94202e-06
Mitochondrial fission 1 protein	FIS1	Q9Y3D6	51024	FIS1	-0.145786	0.000533503
Nuclear distribution protein nudE homolog 1	NDE1	Q9NXR1	54820	NDE1	-0.145261	1.03692e-05
Heparanase	HPSE	Q9Y251	10855	HPSE	-0.144251	0.0155683
Selenoprotein W	SELW	P63302	6415	SEPW1	-0.143854	0.00860378
Pantothenate kinase 3	PANK3	Q9H999		PANK3	-0.143627	0.000923247
cAMP-regulated phosphoprotein 19	ARP19	P56211	10776	ARPP19	-0.143596	0.00733451
Mineralocorticoid receptor	MCR	P08235	4306	NR3C2	-0.142607	0.0257776
ADP-ribosylation factor 1	ARF1	P84077	375	ARF1	-0.142139	0.00494563
Eukaryotic translation initiation factor 1A, Y-chromosomal	IF1AY	O14602	9086	EIF1AY	-0.141988	0.00471901
Keratin, type I cytoskeletal 18	Keratin 18	P05783	3875	KRT18	-0.141971	3.37944e-05
Death domain-containing protein CRADD	CRADD	P78560	8738	CRADD	-0.141737	0.000272431
WW domain-containing oxidoreductase	WWOX	Q9NZC7	51741	WWOX	-0.141695	0.00501988
A disintegrin and metalloproteinase with thrombospondin motifs 6	ATS6	Q9UKP5	11174	ADAMTS6	-0.140579	9.87843e-06
Cyclin-dependent kinase inhibitor 1	p21	P38936	1026	CDKN1A	-0.140269	0.0150465
Apoptosis regulator Bcl-2	Bcl-2	P10415	596	BCL2	-0.139839	0.0070743
Amyloid-like protein 2	APLP2	Q06481	334	APLP2	-0.139789	0.0108396
Protein-tyrosine kinase 2-beta	FAK2	Q14289	2185	PTK2B	-0.139569	0.000617613
Ribonuclease H1	RNase H1	O60930	246243	RNASEH1	-0.139469	0.00046056
CUB and sushi domain-containing protein 1	CSMD1	Q96PZ7	64478	CSMD1	-0.13934	0.000162333
Hepatoma-derived growth factor	HDGF	P51858	3068	HDGF	-0.139237	0.0133436
Caspase-14	Caspase-14	P31944	23581	CASP14	-0.139234	0.363465
Glucocorticoid modulatory element-binding protein 2	GMEB2	Q9UKD1		GMEB2	-0.138786	2.99576e-05
DNA-3-methyladenine glycosylase	3MG	P29372	4350	MPG	-0.138668	0.00328108
Eukaryotic translation initiation factor 4E-binding protein 2	4EBP2	Q13542	1979	EIF4EBP2	-0.138204	0.00101852
Testin	TES	Q9UGI8	26136	TES	-0.138097	0.000180566
Guanine nucleotide-binding protein G(k) subunit alpha	GNAI3	P08754	2773	GNAI3	-0.137682	8.08151e-07
Torsin-1A-interacting protein 2	TOIP2	Q8NFQ8	163590	TOR1AIP2	-0.136574	0.000101754
GMP reductase 1	GMPR1	P36959	2766	GMPR	-0.136174	0.0516851
Protein S100-A6	S100A6	P06703	6277	S100A6	-0.135705	0.141885
Calcium/calmodulin-dependent 3',5'-cyclic nucleotide phosphodiesterase 1A	PDE1A	P54750	5136	PDE1A	-0.135111	0.00691197
Ubiquitin-conjugating enzyme E2 D4	UB2D4	Q9Y2X8		UBE2D4	-0.134973	0.00503262
Mitogen-activated protein kinase 12	MK12	P53778	6300	MAPK12	-0.134854	0.00144908
Kallikrein-15	kallikrein 15	Q9H2R5	55554	KLK15	-0.134686	0.00128391
Serine protease inhibitor Kazal-type 8	ISK8	P0C7L1	646424	SPINK8	-0.1345	0.14712
NudC domain-containing protein 3	NUDC3	Q8IVD9	23386	NUDCD3	-0.133998	0.031585
Transcription elongation factor A protein-like 3	TCAL3	Q969E4	85012	TCEAL3	-0.133602	0.00727761
WNT1-inducible-signaling pathway protein 1	WISP-1	O95388	8840	WISP1	-0.133299	0.0171121
Rho GTPase-activating protein 1	RHG01	Q07960	392	ARHGAP1	-0.132275	0.000260133
Probable carboxypeptidase X1	CPXM1	Q96SM3	56265	CPXM1	-0.13211	0.0375525
Succinate dehydrogenase assembly factor 2, mitochondrial	SDHF2	Q9NX18	54949	SDHAF2	-0.131989	8.15103e-05
Bone morphogenetic protein 4	BMP-4	P12644	652	BMP4	-0.131875	0.0255553
Normal mucosa of esophagus-specific gene 1 protein	NMES1	Q9C002	84419	NMES1	-0.131733	0.0542912
72 kDa inositol polyphosphate 5-phosphatase	INP5E	Q9NRR6		INPP5E	-0.130782	0.0028954
C-X-C motif chemokine 14	BRAK	O95715	9547	CXCL14	-0.129317	6.23595e-06
Multimerin-2	EMILIN-3	Q9H8L6	79812	MMRN2	-0.129275	0.00102964
Spermatogenesis-associated protein 9	SPAT9	Q9BWV2	83890	SPATA9	-0.129044	0.0572203
Phospholipase A2	GIB	P04054	5319	PLA2G1B	-0.128852	0.0289109
P-selectin	P-Selectin	P16109	6403	SELP	-0.127659	0.00229331
Fibroblast growth factor 4	FGF-4	P08620	2249	FGF4	-0.127372	0.0151424
NADH-cytochrome b5 reductase 2	NB5R2	Q6BCY4	51700	CYB5R2	-0.127221	0.0105531
MAP/microtubule affinity-regulating kinase 3	MARK3	P27448	4140	MARK3	-0.127156	0.00137816
tRNA pseudouridine synthase A, mitochondrial	TRUA	Q9Y606		PUS1	-0.127095	0.0145458
Membrane-associated progesterone receptor component 1	PGRC1	O00264	10857	PGRMC1	-0.126325	0.00175877
Uncharacterized protein C11orf94	CK094	C9JXX5	143678	C11orf94	-0.126141	0.000803576
Fc_MOUSE	Fc_MOUSE	Q99LC4			-0.126025	0.0213766
Fc_MOUSE	Fc_MOUSE	Q99LC4			-0.125992	0.0265709
Amyloid beta A4 protein	amyloid precursor protein	P05067	351	APP	-0.125514	0.0708224
Pyruvate carboxylase, mitochondrial	pyruvate carboxylase	P11498	5091	PC	-0.125444	0.00119461
DCN1-like protein 3	DCNL3	Q8IWE4		DCUN1D3	-0.124819	0.00257454
Transmembrane gamma-carboxyglutamic acid protein 4	TMG4	Q9BZD6	79056	PRRG4	-0.124594	0.0880227
Tumor protein p53-inducible protein 13	P5I13	Q8NBR0	90313	TP53I13	-0.124563	0.061164
Serine palmitoyltransferase 1	SPTC1	O15269	10558	SPTLC1	-0.124471	0.0191477
Glutathione S-transferase Mu 3	GSTM3-3	P21266	2947	GSTM3	-0.124177	0.0273407
Poly(rC)-binding protein 1	PCBP1	Q15365	5093	PCBP1	-0.123622	0.021123
Cell cycle checkpoint protein RAD1	RAD1	O60671		RAD1	-0.123017	0.00536806
Desmoglein-3	Desmoglein-3	P32926	1830	DSG3	-0.122519	0.267827
tRNA (cytosine(38)-C(5))-methyltransferase	TRDMT	O14717		TRDMT1	-0.122213	7.72948e-05
Actin-related protein 2/3 complex subunit 5	p16-ARC	O15511	10092	ARPC5	-0.122143	0.0872337
Lymphocyte antigen 6 complex locus protein G6c	LY66C	O95867	80740	LY6G6C	-0.121368	0.0204085
Dermokine	Dermokine	Q6E0U4	93099	DMKN	-0.121236	4.27158e-05
Small ubiquitin-related modifier 2	SUMO2	P61956	6613	SUMO2	-0.120871	0.0122559
Eukaryotic translation initiation factor 4E	IF4E	P06730	1977	EIF4E	-0.120587	0.00327972
Microtubule-associated proteins 1A/1B light chain 3B	MLP3B	Q9GZQ8		MAP1LC3B	-0.120328	0.00546858
Centrin-3	CETN3	O15182		CETN3	-0.119307	0.00197664
Platelet basic protein	PBP	P02775	5473	PPBP	-0.119103	0.00686247
Nuclear RNA export factor 1	NXF1	Q9UBU9		NXF1	-0.118359	0.00347024
Sorting nexin-1	SNX1	Q13596	6642	SNX1	-0.117675	0.000758604
Mitotic checkpoint serine/threonine-protein kinase BUB1	BUB1	O43683	699	BUB1	-0.117311	0.000553349
Chromobox protein homolog 3	CBX3	Q13185	11335	CBX3	-0.116939	0.111089
B melanoma antigen 2	BAGE2	Q86Y30	85319	BAGE2	-0.116832	0.0159428
Ubiquitin-like domain-containing CTD phosphatase 1	UBCP1	Q8WVY7	134510	UBLCP1	-0.11679	0.26519
C-C motif chemokine 5	RANTES	P13501	6352	CCL5	-0.115502	0.146818
Synaptotagmin-17	SYT17	Q9BSW7	51760	SYT17	-0.115475	0.0109663
Casein kinase II subunit alpha	CSK21	P68400	1457	CSNK2A1	-0.115266	0.0299756
DCC-interacting protein 13-alpha	DP13A	Q9UKG1		APPL1	-0.114505	4.94288e-05
Extracellular glycoprotein lacritin	lacritin	Q9GZZ8	90070	LACRT	-0.114294	0.523938
Patatin-like phospholipase domain-containing protein 2	PLPL2	Q96AD5	57104	PNPLA2	-0.113979	0.00230923
DnaJ homolog subfamily B member 4	DNJB4	Q9UDY4	11080	DNAJB4	-0.113976	0.0749993
Septin-6	Septin-6	Q14141	23157	SEPT6	-0.113446	0.0153853
Cytoplasmic protein NCK1	NCK1	P16333	4690	NCK1	-0.113434	0.0134255
Stathmin-3	STMN3	Q9NZ72	50861	STMN3	-0.113067	0.00401917
Protein FAM172A	F172A	Q8WUF8	83989	FAM172A	-0.113041	0.00639868
Heterogeneous nuclear ribonucleoproteins A2/B1	hnRNP A2/B1	P22626	3181	HNRNPA2B1	-0.112413	0.144125
TraB domain-containing protein	TRABD	Q9H4I3		TRABD	-0.11231	0.000385791
Ribosomal protein S6 kinase alpha-1	KS6A1	Q15418	6195	RPS6KA1	-0.112049	0.0040305
Fc_MOUSE	Fc_MOUSE	Q99LC4			-0.111434	0.185742
Tumor-associated calcium signal transducer 2	GA733-1 protein	P09758	4070	TACSTD2	-0.110895	0.000253486
Eukaryotic translation initiation factor 5	eIF-5	P55010	1983	EIF5	-0.110676	0.0789577
UDP-glucuronosyltransferase 2A1	UD2A1	Q9Y4X1	10941	UGT2A1	-0.110606	0.0505754
Chondroitin sulfate N-acetylgalactosaminyltransferase 2	CGAT2	Q8N6G5	55454	CSGALNACT2	-0.110512	0.00207867
26S proteasome non-ATPase regulatory subunit 4	PSMD4	P55036	5710	PSMD4	-0.109841	0.0243693
Methyl-CpG-binding domain protein 4	MBD4	O95243	8930	MBD4	-0.10951	0.0017304
Collagen alpha-2(XI) chain	COL11A2	P13942	1302	COL11A2	-0.108904	0.19004
3-ketoacyl-CoA thiolase, peroxisomal	THIK	P09110	30	ACAA1	-0.108313	0.14085
Lysozyme-like protein 2	LYZL2	Q7Z4W2	119180	LYZL2	-0.108276	0.00669287
Ubiquitin carboxyl-terminal hydrolase 25	UBP25	Q9UHP3	29761	USP25	-0.107865	0.00424787
Guanine nucleotide exchange factor VAV3	VAV3	Q9UKW4	10451	VAV3	-0.107051	0.00395624
Myosin light chain 5	MLR5	Q02045	4636	MYL5	-0.106834	0.00368103
Mitogen-activated protein kinase kinase kinase 3	MAP3K3	Q99759	4215	MAP3K3	-0.106748	0.00593814
Cofilin-2	COF2	Q9Y281	1073	CFL2	-0.106594	0.612437
Transmembrane and coiled-coil domain-containing protein 5A	TMC5A	Q8N6Q1	145942	TMCO5A	-0.106522	0.207814
E3 ubiquitin-protein ligase CCNB1IP1	CIP1	Q9NPC3	57820	CCNB1IP1	-0.106479	0.0657469
Interleukin-15	IL-15	P40933	3600	IL15	-0.106283	0.0259394
Fc_MOUSE	Fc_MOUSE	Q99LC4			-0.106131	0.00292428
Voltage-gated potassium channel subunit beta-2	KCAB2	Q13303	8514	KCNAB2	-0.105721	0.316397
Prenylcysteine oxidase-like	PCYXL	Q8NBM8	78991	PCYOX1L	-0.105421	0.00180467
40S ribosomal protein S5	RS5	P46782	6193	RPS5	-0.105167	0.0339032
Ubiquitin-like protein ISG15	UCRP	P05161	9636	ISG15	-0.104874	0.213238
Rab GDP dissociation inhibitor beta	Rab GDP dissociation inhibitor beta	P50395	2665	GDI2	-0.104868	0.0471278
Disintegrin and metalloproteinase domain-containing protein 17	ADAM 17	P78536	6868	ADAM17	-0.104768	0.0198237
Ephrin-B1	EFNB1	P98172	1947	EFNB1	-0.104404	0.00131312
Leucine-rich repeat transmembrane protein FLRT1	FLRT1	Q9NZU1	23769	FLRT1	-0.104401	0.000627
Protein ABHD14A	ABHEA	Q9BUJ0	25864	ABHD14A	-0.104354	0.019475
Tomoregulin-1	TEFF1	Q8IYR6	8577	TMEFF1	-0.104294	0.000191237
Tyrosine-protein phosphatase non-receptor type 7	PTN7	P35236		PTPN7	-0.104169	0.00135914
Interleukin-23 receptor	IL-23 R	Q5VWK5	149233	IL23R	-0.104106	0.00699604
Vascular endothelial growth factor C	VEGF-C	P49767	7424	VEGFC	-0.103323	0.0672749
Rab GDP dissociation inhibitor alpha	RhoGDI	P31150	2664	GDI1	-0.103064	0.144827
Cold shock domain-containing protein E1	CSDE1	O75534	7812	CSDE1	-0.102233	0.00163867
Ubiquitin-conjugating enzyme E2 R1	UB2R1	P49427	997	CDC34	-0.102094	0.00327152
TOX high mobility group box family member 3	TOX3	O15405		TOX3	-0.102009	0.0109749
Spermine synthase	SPSY	P52788	6611	SMS	-0.101993	1.22437e-05
40S ribosomal protein S3a	RS3A	P61247	6189	RPS3A	-0.1019	0.00585444
Thymidine kinase 2, mitochondrial	KITM	O00142	7084	TK2	-0.101899	0.000320264
Cyclin-dependent kinase 8:Cyclin-C complex	CDK8/cyclin C	P49336 P24863	1024 892	CDK8 CCNC	-0.101513	0.0136201
Mesothelin	Mesothelin	Q13421	10232	MSLN	-0.101438	0.107753
Inorganic pyrophosphatase	PPase	Q15181	5464	PPA1	-0.101421	0.0778529
B-cell antigen receptor complex-associated protein alpha chain	CD79A	P11912	973	CD79A	-0.101223	0.0842718
RNA-binding protein 3	RBM3	P98179	5935	RBM3	-0.100744	0.0203419
UDP-glucuronosyltransferase 1-1	UGT 1A1	P22309	54658	UGT1A1	-0.100738	0.00247156
Serine/threonine-protein kinase Sgk3	SGK3	Q96BR1	23678	SGK3	-0.100524	0.0149662
Plasmalemma vesicle-associated protein	PLVAP	Q9BX97	83483	PLVAP	-0.0997715	0.051521
Tumor protein 63	P73L	Q9H3D4	8626	TP63	-0.0995035	0.021165
ETS domain-containing protein Elk-1	ELK1	P19419	2002	ELK1	-0.0978738	0.000939631
Signal recognition particle 14 kDa protein	SRP14	P37108	6727	SRP14	-0.0977978	0.000362382
cGMP-inhibited 3',5'-cyclic phosphodiesterase A	PDE3A	Q14432	5139	PDE3A	-0.0976125	0.0411101
AMSH-like protease	STALP	Q96FJ0		STAMBPL1	-0.0976122	0.00123892
Carbonyl reductase [NADPH] 3	Carbonyl reductase 3	O75828	874	CBR3	-0.0975569	0.0195864
Ig gamma-4, Kappa	IgG4, Kappa	P01861		IGHG4	-0.0971042	0.219324
Tyrosyl-DNA phosphodiesterase 1	TYDP1	Q9NUW8	55775	TDP1	-0.0968912	0.00203815
Ribosome-recycling factor, mitochondrial	RRFM	Q96E11		MRRF	-0.0968358	0.00270853
Transmembrane protein 119	TM119	Q4V9L6		TMEM119	-0.0961766	0.000410767
Annexin A7	ANXA7	P20073	310	ANXA7	-0.0961446	0.0774999
PR domain zinc finger protein 4	PRDM4	Q9UKN5		PRDM4	-0.0957809	0.0122392
Phosphatidylcholine-sterol acyltransferase	LCAT	P04180	3931	LCAT	-0.0956774	0.00399779
Proliferating cell nuclear antigen	PCNA	P12004	5111	PCNA	-0.0953415	0.0736454
Histidine triad nucleotide-binding protein 1	HINT1	P49773	3094	HINT1	-0.0952496	0.0440952
Triple functional domain protein	TRIO	O75962	7204	TRIO	-0.0951098	0.0084528
Protein C-ets-2	ETS2	P15036		ETS2	-0.0950985	0.000518351
Proliferation-associated protein 2G4	PA2G4	Q9UQ80	5036	PA2G4	-0.0949814	0.055475
Platelet glycoprotein Ib alpha chain	GP1BA	P07359	2811	GP1BA	-0.0949094	0.00020315
Interferon alpha-8	IFNA8	P32881	3445	IFNA8	-0.0944434	0.00431264
Osteocalcin	Osteocalcin	P02818	632	BGLAP	-0.0944175	0.0186826
Tyrosine-protein kinase Yes	YES	P07947	7525	YES1	-0.094075	0.00559243
StAR-related lipid transfer protein 5	STAR5	Q9NSY2		STARD5	-0.0940641	0.0261892
Copper transport protein ATOX1	ATOX1	O00244	475	ATOX1	-0.0936936	0.0703387
Ankyrin repeat domain-containing protein 27	ANR27	Q96NW4	84079	ANKRD27	-0.0936075	0.00146101
SWI/SNF-related matrix-associated actin-dependent regulator of chromatin subfamily E member 1-related	HM20B	Q9P0W2		HMG20B	-0.0931764	0.0541225
Oocyte-secreted protein 2	PLACL	Q86WS3	219990	OOSP2	-0.0931481	0.00111401
Kallikrein-7	Kallikrein 7	P49862	5650	KLK7	-0.0929683	0.348164
Retinoic acid receptor responder protein 3	TIG3	Q9UL19	5920	RARRES3	-0.0926872	0.016688
HLA class II histocompatibility antigen gamma chain	HG2A	P04233	972	CD74	-0.0925266	0.0225737
Ras-related protein R-Ras	RRAS	P10301	6237	RRAS	-0.0921863	0.00517797
UV excision repair protein RAD23 homolog B	RD23B	P54727	5887	RAD23B	-0.0920605	0.117229
Lysozyme g-like protein 2	LYG2	Q86SG7	254773	LYG2	-0.0914182	0.00118816
Kunitz-type protease inhibitor 3	SPIT3	P49223	10816	SPINT3	-0.0910882	0.0102787
Cryptic protein	CFC1	P0CG37	55997	CFC1	-0.0907067	0.0208698
Ribose-phosphate pyrophosphokinase 1	PRPS1	P60891	5631	PRPS1	-0.09025	0.00169279
LIM domain and actin-binding protein 1	LIMA1	Q9UHB6	51474	LIMA1	-0.0895801	0.00563754
Kelch-like ECH-associated protein 1	KEAP1	Q14145	9817	KEAP1	-0.0895536	0.0630205
Uncharacterized protein C17orf89	CQ089	A1L188	284184	C17orf89	-0.0894589	0.0470702
Proteasome activator complex subunit 2	PSME2	Q9UL46	5721	PSME2	-0.0893713	0.298377
Activator of 90 kDa heat shock protein ATPase homolog 1	AHSA1	O95433	10598	AHSA1	-0.0891068	0.017298
Sphingosine kinase 2	SPHK2	Q9NRA0	56848	SPHK2	-0.0880663	0.0226585
Glycerol-3-phosphate phosphatase	PGP	A6NDG6	283871	PGP	-0.0875425	0.0111553
Dual specificity mitogen-activated protein kinase kinase 6	MP2K6	P52564	5608	MAP2K6	-0.0875091	0.00325586
Urea transporter 2	UT2	Q15849		SLC14A2	-0.0874035	0.0306056
DNA-binding protein inhibitor ID-1	ID-1	P41134	3397	ID1	-0.0873345	0.0689678
Vesicle-associated membrane protein 7	VAMP7	P51809	6845	VAMP7	-0.0870815	0.0492221
Uncharacterized protein C17orf67	CQ067	Q0P5P2	339210	C17orf67	-0.0870118	0.0047411
Peroxisomal NADH pyrophosphatase NUDT12	NUD12	Q9BQG2		NUDT12	-0.0868249	0.0215008
Leucine-rich repeat and fibronectin type-III domain-containing protein 2	LRFN2	Q9ULH4	57497	LRFN2	-0.0863963	0.00649445
Succinate-semialdehyde dehydrogenase, mitochondrial	SSDH	P51649	7915	ALDH5A1	-0.08631	0.011922
cGMP-dependent protein kinase 1, beta isozyme	KGP1B	Q13976	5592	PRKG1	-0.0862323	0.0017304
Isoform L-VEGF165	L-VEGF165	P15692		VEGFA	-0.0859557	0.0424371
Induced myeloid leukemia cell differentiation protein Mcl-1	Mcl-1	Q07820	4170	MCL1	-0.0855902	0.031842
UTP--glucose-1-phosphate uridylyltransferase	UGPA1	Q16851	7360	UGP2	-0.0854987	0.0749813
Fc_MOUSE	Fc_MOUSE	Q99LC4			-0.0854011	0.648767
Indian hedgehog protein	ihh	Q14623	3549	IHH	-0.0853688	0.144568
Calcineurin subunit B type 1	Calcineurin B a	P63098	5534	PPP3R1	-0.0852037	0.00875241
Prostate-specific antigen	PSA	P07288	354	KLK3	-0.0851333	0.102752
Extracellular sulfatase Sulf-2	SULF2	Q8IWU5	55959	SULF2	-0.0851206	0.0175024
Baculoviral IAP repeat-containing protein 2	cIAP-1	Q13490	329	BIRC2	-0.0848889	0.0238805
Myeloid-derived growth factor	CS010	Q969H8	56005	MYDGF	-0.0847064	0.00297106
Fibroblast growth factor 8	FGF-8	P55075	2253	FGF8	-0.0845065	0.0166888
UPF0577 protein KIAA1324	K1324	Q6UXG2	57535	KIAA1324	-0.0844668	0.0448797
Protein kinase C zeta type	PKC-Z	Q05513	5590	PRKCZ	-0.083716	0.129478
ADP-ribosylation factor-like protein 15	ARL15	Q9NXU5	54622	ARL15	-0.0835296	0.426923
Galectin-4	Galectin-4	P56470	3960	LGALS4	-0.0831933	0.0066901
Transcriptional repressor protein YY1	TYY1	P25490	7528	YY1	-0.0830882	0.00963809
Transcription factor jun-D	jun-D	P17535	3727	JUND	-0.0826403	0.00503262
Phosphatidylinositol 3-kinase regulatory subunit alpha	P85A	P27986	5295	PIK3R1	-0.0824642	0.019448
Arginase-2, mitochondrial	Arginase	P78540	384	ARG2	-0.0823611	0.0115283
ADP-ribosylation factor-like protein 1	ARL1	P40616	400	ARL1	-0.0822504	0.00862773
Histone-lysine N-methyltransferase, H3 lysine-79 specific	DOT1L	Q8TEK3		DOT1L	-0.0816417	0.00897582
Astrocytic phosphoprotein PEA-15	PEA15	Q15121	8682	PEA15	-0.0812563	0.0211008
Apoptotic protease-activating factor 1	Apaf-1	O14727	317	APAF1	-0.0809233	0.161582
Protein polybromo-1	PB1	Q86U86	55193	PBRM1	-0.0806837	0.031585
G antigen 2D	GGE2D	Q9UEU5	729408	GAGE2D	-0.0801917	0.0272537
MOB-like protein phocein	MOBL3	Q9Y3A3	25843	MOBKL3	-0.0801169	0.00812765
Nucleosome assembly protein 1-like 2	NP1L2	Q9ULW6		NAP1L2	-0.0799318	0.0120906
High mobility group protein 20A	HM20A	Q9NP66		HMG20A	-0.0795522	0.0121721
Platelet-derived growth factor D	PDGFD	Q9GZP0	80310	PDGFD	-0.079253	0.0955854
Gigaxonin	GAN	Q9H2C0	8139	GAN	-0.079208	0.0194931
Interleukin-12 receptor subunit beta-2	IL-12 RB2	Q99665	3595	IL12RB2	-0.0790219	0.00220406
Catechol O-methyltransferase	Catechol O-methyltransferase	P21964	1312	COMT	-0.0787726	0.037348
Pterin-4-alpha-carbinolamine dehydratase 2	PHS2	Q9H0N5	84105	PCBD2	-0.0786939	0.368811
39S ribosomal protein L2, mitochondrial	RM02	Q5T653	51069	MRPL2	-0.0785413	0.0499458
Actin-related protein 2/3 complex subunit 3	p21-ARC	O15145	10094	ARPC3	-0.078345	0.00755437
Protein FAM210A	F210A	Q96ND0		FAM210A	-0.0779899	0.0815926
Splicing factor 3B subunit 4	SF3B4	Q15427		SF3B4	-0.0773894	0.00184463
Microtubule-associated protein tau	tau	P10636	4137	MAPT	-0.0772686	0.255953
Proteasome activator complex subunit 3	PSME3	P61289	10197	PSME3	-0.0769402	0.0338298
Caspase-2	Caspase-2	P42575	835	CASP2	-0.076872	0.104918
Aldehyde dehydrogenase family 1 member A3	AL1A3	P47895	220	ALDH1A3	-0.0768258	0.322957
Mevalonate kinase	MVK	Q03426	4598	MVK	-0.076593	0.0469367
Phosphoglycerate mutase 1	Phosphoglycerate mutase 1	P18669	5223	PGAM1	-0.076257	0.84094
Noggin	Noggin	Q13253	9241	NOG	-0.0761636	0.0793963
COP9 signalosome complex subunit 2	CSN2	P61201	9318	COPS2	-0.0761522	0.0907885
G antigen 2A	GAG2A	Q6NT46	729447	GAGE2A	-0.0759024	0.010145
Gamma-aminobutyric acid receptor-associated protein	GBRAP	O95166	11337	GABARAP	-0.0756717	0.0576624
Stomatin-like protein 2, mitochondrial	Stomatin-like protein 2	Q9UJZ1	30968	STOML2	-0.0756413	0.0478318
Pregnancy-specific beta-1-glycoprotein 1	PSG1	P11464	5669	PSG1	-0.0755002	0.0525127
UDP-glucuronic acid decarboxylase 1	UXS1	Q8NBZ7	80146	UXS1	-0.0754934	0.0318374
Plasminogen activator inhibitor 1	PAI-1	P05121	5054	SERPINE1	-0.0754094	0.261821
S-phase kinase-associated protein 1	SKP1	P63208	6500	SKP1	-0.0753784	0.0262907
Low-density lipoprotein receptor-related protein 1B	LRP1B	Q9NZR2	53353	LRP1B	-0.0752667	0.0416277
Protocadherin gamma-B1	PCDGD	Q9Y5G3		PCDHGB1	-0.0751215	0.00741042
Protein DGCR14	DGC14	Q96DF8		DGCR14	-0.0748066	0.0869296
Double-stranded RNA-binding protein Staufen homolog 2	STAU2	Q9NUL3	27067	STAU2	-0.0746086	0.0097928
Cornulin	CRNN	Q9UBG3	49860	CRNN	-0.0743415	0.0397284
Ubiquitin-conjugating enzyme E2 J1	UB2J1	Q9Y385	51465	UBE2J1	-0.0742817	0.0370194
Growth/differentiation factor 5	BMP-14	P43026	8200	GDF5	-0.0740757	0.0578596
E3 ubiquitin-protein ligase pellino homolog 2	PELI2	Q9HAT8		PELI2	-0.073523	0.00433208
Quinone oxidoreductase	QOR	Q08257	1429	CRYZ	-0.0734593	0.266424
Lamina-associated polypeptide 2, isoforms beta/gamma	LAP2B	P42167	7112	TMPO	-0.0731047	0.143627
Peroxisomal trans-2-enoyl-CoA reductase	PECR	Q9BY49	55825	PECR	-0.0730357	0.0221328
DnaJ homolog subfamily B member 14	DJB14	Q8TBM8	79982	DNAJB14	-0.0730244	0.037265
Activating signal cointegrator 1 complex subunit 1	ASCC1	Q8N9N2	51008	ASCC1	-0.0729562	0.0501038
Glutathione S-transferase P	Glutathione S-transferase Pi	P09211	2950	GSTP1	-0.0729099	0.153552
DNA-(apurinic or apyrimidinic site) lyase	APEX1	P27695	328	APEX1	-0.0724726	0.077104
Bile salt-activated lipase	CEL	P19835	1056	CEL	-0.0724597	0.33416
Phosphoribosyl pyrophosphate synthase-associated protein 2	KPRB	O60256	5636	PRPSAP2	-0.072444	0.0623271
Nidogen-1	Nidogen	P14543	4811	NID1	-0.0721099	0.166871
Peroxiredoxin-6	Peroxiredoxin-6	P30041	9588	PRDX6	-0.0719713	0.126638
Cell cycle progression protein 1	CCPG1	Q9ULG6	9236	CCPG1	-0.0714141	0.000279675
Putative POTE ankyrin domain family member M	POTEM	A6NI47	641455	POTEM	-0.070435	0.262661
Protein SCO1 homolog, mitochondrial	SCO1	O75880	6341	SCO1	-0.0703364	0.0137368
Malate dehydrogenase, cytoplasmic	MDHC	P40925	4190	MDH1	-0.0699397	0.132436
Uncharacterized protein C17orf78	CQ078	Q8N4C9	284099	C17orf78	-0.0695393	0.255564
DNA primase small subunit	PRI1	P49642		PRIM1	-0.069026	0.507585
Procollagen-lysine,2-oxoglutarate 5-dioxygenase 3	PLOD3	O60568	8985	PLOD3	-0.0685162	0.212017
Oxidoreductase HTATIP2	HTAI2	Q9BUP3	10553	HTATIP2	-0.0683843	0.0916204
O-phosphoseryl-tRNA(Sec) selenium transferase	SPCS	Q9HD40	51091	SEPSECS	-0.0682486	0.0455402
Valacyclovir hydrolase	BPHL	Q86WA6	670	BPHL	-0.0681732	0.00938389
Syntaphilin	SNPH	O15079		SNPH	-0.0680822	0.250722
Gamma-aminobutyric acid receptor-associated protein-like 1	GBRL1	Q9H0R8		GABARAPL1	-0.0680054	0.0686481
Beta-defensin 115	DB115	Q30KQ5	245929	DEFB115	-0.0677798	0.421958
Cyclin-dependent kinase 1:G2/mitotic-specific cyclin-B1 complex	CDK1/cyclin B	P06493 P14635	983 891	CDC2 CCNB1	-0.0675754	0.0112092
DnaJ homolog subfamily B member 11	DJB11	Q9UBS4	51726	DNAJB11	-0.0675663	0.157157
Runt-related transcription factor 3	RUNX3	Q13761	864	RUNX3	-0.067373	0.00278442
Serine/threonine-protein kinase MRCK alpha	MRCKA	Q5VT25	8476	CDC42BPA	-0.0673414	0.0761193
RING finger protein 122	RN122	Q9H9V4		RNF122	-0.0670032	0.0200217
Ras-related protein Rab-2B	RAB2B	Q8WUD1	84932	RAB2B	-0.0665702	0.0172592
F-box/LRR-repeat protein 4	FBXL4	Q9UKA2	26235	FBXL4	-0.0661986	0.00627249
Transcription elongation factor A protein 2	TCEA2	Q15560		TCEA2	-0.0660207	0.00224103
Collagen alpha-1(X) chain	COAA1	Q03692	1300	COL10A1	-0.0655261	0.049996
Isoaspartyl peptidase/L-asparaginase	Asparaginase-like protein 1	Q7L266	80150	ASRGL1	-0.0654552	0.0203329
Leukocyte immunoglobulin-like receptor subfamily B member 4	LIRB4	Q8NHJ6	11006	LILRB4	-0.0653883	0.145517
Serine dehydratase-like	SDSL	Q96GA7	113675	SDSL	-0.0652701	0.0551912
General transcription factor II-I	GTF2I	P78347	2969	GTF2I	-0.0651877	0.00928105
C-X-C motif chemokine 5	ENA-78	P42830	6374	CXCL5	-0.0650021	0.00805499
Carbohydrate sulfotransferase 5	CHST5	Q9GZS9	23563	CHST5	-0.0647669	0.254341
Protein dpy-30 homolog	DPY30	Q9C005		DPY30	-0.0647523	0.0395012
Protein kinase C and casein kinase substrate in neurons protein 3	PACN3	Q9UKS6		PACSIN3	-0.0647366	0.003614
Cysteine and glycine-rich protein 2	CSRP2	Q16527	1466	CSRP2	-0.0646959	0.185835
Vasodilator-stimulated phosphoprotein	VASP	P50552	7408	VASP	-0.0645621	0.421867
ADP-ribosylation factor-like protein 8B	ARL8B	Q9NVJ2	55207	ARL8B	-0.0645189	0.0417532
Protein LZIC	LZIC	Q8WZA0	84328	LZIC	-0.0644863	0.0398276
Superoxide dismutase [Cu-Zn]	SOD	P00441	6647	SOD1	-0.0644332	0.22124
Peroxiredoxin-5, mitochondrial	Peroxiredoxin-5	P30044	25824	PRDX5	-0.0643307	0.0621968
Methionine adenosyltransferase 2 subunit beta	MAT2B	Q9NZL9	27430	MAT2B	-0.0641409	0.0327622
Immunoglobulin D	IgD	P01880	3495 50802 3535	IGHD IGK@ IGL@	-0.0640825	0.494456
Fc_MOUSE	Fc_MOUSE	Q99LC4			-0.06358	0.0519452
Ragulator complex protein LAMTOR2	MAPIP	Q9Y2Q5	28956	ROBLD3	-0.0634882	0.121833
Heterogeneous nuclear ribonucleoprotein M	HNRPM	P52272	4670	HNRNPM	-0.0632025	0.109441
Ubiquitin-conjugating enzyme E2 D2	UB2D2	P62837	7322	UBE2D2	-0.0631437	0.0503853
Transforming growth factor beta-1	TGF-b1	P01137	7040	TGFB1	-0.0627868	0.161476
Beta-galactosidase	BGAL	P16278	2720	GLB1	-0.0626345	0.403242
Betacellulin	BTC	P35070	685	BTC	-0.0626148	0.018327
Uroporphyrinogen decarboxylase	DCUP	P06132	7389	UROD	-0.0620494	0.166871
Sulfiredoxin-1	SRXN1	Q9BYN0	140809	SRXN1	-0.0619255	0.114568
Bromodomain-containing protein 4	BRD4	O60885	23476	BRD4	-0.0618159	0.0520913
Urocortin-3	UCN3	Q969E3	114131	UCN3	-0.0617382	0.391003
40S ribosomal protein S19	RS19	P39019	6223	RPS19	-0.0615942	0.166587
Inositol-trisphosphate 3-kinase A	IP3KA	P23677		ITPKA	-0.0613659	0.0654921
NGFI-A-binding protein 2	NAB2	Q15742		NAB2	-0.0613153	0.0248232
Adenylyl cyclase-associated protein 1	CAP 1	Q01518	10487	CAP1	-0.0612542	0.774543
Prefoldin subunit 2	PFD2	Q9UHV9	5202	PFDN2	-0.0610127	0.08153
Osteopontin	Osteopontin	P10451	6696	SPP1	-0.0608978	0.235553
HERV-H LTR-associating protein 2	HHLA2	Q9UM44		HHLA2	-0.0608693	0.0235342
DNA polymerase iota	POLI	Q9UNA4		POLI	-0.0607679	0.00379043
Retinoic acid receptor responder protein 1	RAR-responsive protein TIG1	P49788	5918	RARRES1	-0.0605507	0.317119
Hydroxyacid oxidase 1	HAOX1	Q9UJM8	54363	HAO1	-0.0604539	0.151061
Abelson tyrosine-protein kinase 2	ABL2	P42684	27	ABL2	-0.0604044	0.309854
Melanoma-associated antigen 4	MAGE-4	P43358	4103	MAGEA4	-0.0601561	0.770426
NADPH--cytochrome P450 reductase	NADPH-P450 Oxidoreductase	P16435	5447	POR	-0.0597048	0.239768
Serine/threonine-protein kinase TBK1	TBK1	Q9UHD2	29110	TBK1	-0.0588498	0.113889
Protein FAM163B	F163B	P0C2L3	642968	FAM163B	-0.0587911	0.200995
Adenosine kinase	ADK	P55263	132	ADK	-0.0587229	0.252556
Insulin-like peptide INSL5	INSL5	Q9Y5Q6	10022	INSL5	-0.0586845	0.510712
Pro-FMRFamide-related neuropeptide FF	NPFF	O15130	8620	NPFF	-0.0585868	0.0446813
Metaxin-2	Metaxin-2	O75431	10651	MTX2	-0.0585141	0.0416361
Stromal cell-derived factor 2	SDF2	Q99470	6388	SDF2	-0.0581878	0.109475
Zymogen granule protein 16 homolog B	U773	Q96DA0	124220	ZG16B	-0.0581265	0.662692
V-set and immunoglobulin domain-containing protein 1	VSIG1	Q86XK7	340547	VSIG1	-0.0581098	0.0576025
Thymic stromal lymphopoietin	TSLP	Q969D9	85480	TSLP	-0.057985	0.141578
Ubiquitin	Ubiquitin	P62979	6233	RPS27A	-0.0576685	0.177223
Galectin-8	Galectin-8	O00214	3964	LGALS8	-0.0576166	0.0436891
Ectonucleotide pyrophosphatase/phosphodiesterase family member 2	ENPP2	Q13822	5168	ENPP2	-0.0573839	0.291565
SPARC	ON	P09486	6678	SPARC	-0.0570174	0.350877
4F2 cell-surface antigen heavy chain	4F2	P08195	6520	SLC3A2	-0.0570022	0.177349
Small nuclear ribonucleoprotein Sm D3	SMD3	P62318	6634	SNRPD3	-0.0569362	0.116226
Interleukin-8	IL-8	P10145	3576	CXCL8	-0.0566572	0.0217336
Probable G-protein coupled receptor 101	GP101	Q96P66		GPR101	-0.0561047	0.13982
ATP-citrate synthase	ACLY	P53396	47	ACLY	-0.0559602	0.023154
Follistatin	FST	P19883	10468	FST	-0.0554134	0.0742756
Progesterone receptor	PgR	P06401	5241	PGR	-0.0553283	0.149346
Angiopoietin-1	Angiopoietin-1	Q15389	284	ANGPT1	-0.0552899	0.47716
Epithelial discoidin domain-containing receptor 1	discoidin domain receptor 1	Q08345	780	DDR1	-0.0551565	0.0902786
Alpha-parvin	PARVA	Q9NVD7	55742	PARVA	-0.0551316	0.111932
Interleukin-11	IL-11	P20809	3589	IL11	-0.054532	0.093946
Histone H2A deubiquitinase MYSM1	MYSM1	Q5VVJ2		MYSM1	-0.0545091	0.0501038
Fibroblast growth factor 10	FGF-10	O15520	2255	FGF10	-0.0544616	0.0418149
Urotensin-2B	UTS2B	Q765I0	257313	UTS2B	-0.0544362	0.0349524
MAM domain-containing protein 2	MAMC2	Q7Z304	256691	MAMDC2	-0.0543006	0.0333064
Platelet factor 4 variant	PF4V	P10720	5197	PF4V1	-0.0539606	0.0455803
Cytokine SCM-1 beta	lymphotactin beta	Q9UBD3	6846	XCL2	-0.0538012	0.0595804
BAG family molecular chaperone regulator 4	BAG4	O95429	9530	BAG4	-0.0536161	0.0823626
Testis-expressed sequence 29 protein	TEX29	Q8N6K0	121793	TEX29	-0.0535629	0.0411986
Vascular endothelial growth factor A, isoform 121	VEGF121	P15692	7422	VEGFA	-0.0533079	0.176854
Kv channel-interacting protein 4	KCIP4	Q6PIL6	80333	KCNIP4	-0.0531173	0.779475
Tyrosine-protein phosphatase non-receptor type 9	PTN9	P43378		PTPN9	-0.0530572	0.0355465
Fc_MOUSE	Fc_MOUSE	Q99LC4			-0.0529931	0.435473
Caspase recruitment domain-containing protein 9	CARD9	Q9H257	64170	CARD9	-0.0529067	0.188172
Stromelysin-1	MMP-3	P08254	4314	MMP3	-0.0525269	0.234181
Epidermal growth factor-like protein 6	EGFL6	Q8IUX8	25975	EGFL6	-0.0521435	0.344264
Protein NDRG3	NDRG3	Q9UGV2	57446	NDRG3	-0.0520506	0.185742
Nuclear protein MDM1	MDM1	Q8TC05	56890	MDM1	-0.0516906	0.0299798
Transforming growth factor beta-2	TGF-b2	P61812	7042	TGFB2	-0.0516129	0.17711
Rho-related GTP-binding protein RhoG	RHOG	P84095		RHOG	-0.0516115	0.117519
SUN domain-containing protein 5	SPA4L	Q8TC36	140732	SUN5	-0.0516079	0.0294618
Protein disulfide-isomerase TMX3	TMX3	Q96JJ7	54495	TMX3	-0.0515695	0.18734
Probable ATP-dependent RNA helicase DHX58	LGP2	Q96C10	79132	DHX58	-0.0515495	0.306475
Cochlin	COCH	O43405	1690	COCH	-0.0507228	0.339778
Dolichyl-diphosphooligosaccharide--protein glycosyltransferase subunit 1	RPN1	P04843	6184	RPN1	-0.0496803	0.198783
Activin receptor type-1B	Activin RIB	P36896	91	ACVR1B	-0.0496694	0.0297468
Interleukin-1 alpha	IL-1a	P01583	3552	IL1A	-0.0494557	0.0598693
Mediator of RNA polymerase II transcription subunit 1	MED-1	Q15648	5469	MED1	-0.0490789	0.350029
Receptor-binding cancer antigen expressed on SiSo cells	RCAS1	O00559	9166	EBAG9	-0.0490618	0.266876
BolA-like protein 2	BolA-like protein 2	Q9H3K6	552900	BOLA2	-0.049058	0.434965
Cardiotrophin-1	Cardiotrophin-1	Q16619	1489	CTF1	-0.0488527	0.0656945
Calcineurin B homologous protein 3	TESC	Q96BS2	54997	TESC	-0.0484677	0.346119
Corneodesmosin	CDSN	Q15517	1041	CDSN	-0.0484584	0.287871
Heat shock 70 kDa protein 1A	HSP 70	P0DMV8	3303	HSPA1A	-0.0483676	0.12935
Vacuolar protein sorting-associated protein 4B	VPS4B	O75351		VPS4B	-0.0480322	0.24455
Cystic fibrosis transmembrane conductance regulator	CFTR	P13569	1080	CFTR	-0.0478448	0.252556
Aldose reductase	Aldose reductase	P15121	231	AKR1B1	-0.0476964	0.126946
DNA excision repair protein ERCC-1	ERCC1	P07992	2067	ERCC1	-0.0476666	0.146818
Histone-lysine N-methyltransferase 2C	KMT2C	Q8NEZ4		KMT2C	-0.0475917	0.204911
GDP-fucose protein O-fucosyltransferase 1	OFUT1	Q9H488	23509	POFUT1	-0.0475691	0.16444
Myocyte-specific enhancer factor 2C	MEF2C	Q06413	4208	MEF2C	-0.0475398	0.0987745
Myelin P2 protein	MYP2	P02689		PMP2	-0.0473907	0.227283
Cyclin-dependent kinase inhibitor 1B	p27Kip1	P46527	1027	CDKN1B	-0.0472227	0.494594
Thioredoxin domain-containing protein 5	TXND5	Q8NBS9	81567	TXNDC5	-0.0471209	0.179015
IQ domain-containing protein F1	IQCF1	Q8N6M8	132141	IQCF1	-0.0470464	0.281876
Regulator of G-protein signaling 7	RGS7	P49802		RGS7	-0.046775	0.341727
Synaptojanin-2-binding protein	SYJ2B	P57105		SYNJ2BP	-0.0465547	0.201895
Baculoviral IAP repeat-containing protein 3	cIAP-2	Q13489	330	BIRC3	-0.0465506	0.0205057
Relaxin-3	REL3	Q8WXF3	117579	RLN3	-0.0463423	0.00538678
Fc_MOUSE	Fc_MOUSE	Q99LC4			-0.0462808	0.672
Coactosin-like protein	Coactosin-like protein	Q14019	23406	COTL1	-0.0462559	0.1298
Dickkopf-related protein 1	DKK1	O94907	22943	DKK1	-0.0459287	0.418848
Transcription factor SOX-2	SOX2	P48431	6657	SOX2	-0.0455071	0.127369
Ras-related protein Rab-14	RAB14	P61106	51552	RAB14	-0.0453345	0.100265
High affinity cAMP-specific 3',5'-cyclic phosphodiesterase 7A	PDE7A	Q13946	5150	PDE7A	-0.0453068	0.0620474
Phospholipase A1 member A	PLA1A	Q53H76	51365	PLA1A	-0.0452987	0.212086
Placenta growth factor	PlGF	P49763	5228	PGF	-0.0451033	0.0185004
Protein timeless homolog	TIMELESS	Q9UNS1	8914	TIMELESS	-0.0451022	0.491322
Amyloid beta A4 precursor protein-binding family B member 2	APBB2	Q92870	323	APBB2	-0.0450411	0.093946
Beta-1,4-galactosyltransferase 7	B4GT7	Q9UBV7	11285	B4GALT7	-0.0448551	0.434089
Protein FAM177A1	F177A	Q8N128	283635	FAM177A1	-0.0447182	0.104633
Probable inactive serine protease 37	PRS37	A4D1T9	136242	PRSS37	-0.0446985	0.451295
Adhesion G-protein coupled receptor F1	GPR110	Q5T601		ADGRF1	-0.0446896	0.159404
Tumor necrosis factor ligand superfamily member 14	LIGHT	O43557	8740	TNFSF14	-0.0443634	0.205712
Dipeptidase 1	DPEP1	P16444	1800	DPEP1	-0.044127	0.252556
Homeobox protein NANOG	NANOG	Q9H9S0	79923	NANOG	-0.0440235	0.402801
Fibroblast growth factor 12	FGF-12	P61328	2257	FGF12	-0.0439916	0.325762
Junctophilin-3	JPH3	Q8WXH2	57338	JPH3	-0.0439019	0.0808118
DNA polymerase eta	POLH	Q9Y253	5429	POLH	-0.0435857	0.654593
Protocadherin-10	PCD10	Q9P2E7	57575	PCDH10	-0.0433593	0.522439
Interleukin-18 receptor accessory protein	IL-18 Rb	O95256	8807	IL18RAP	-0.0433356	0.146083
Dual specificity protein phosphatase 6	DUS6	Q16828	1848	DUSP6	-0.0429508	0.118649
Bone marrow stromal antigen 2	BST-2	Q10589	684	BST2	-0.0426579	0.0895693
Lysophospholipase-like protein 1	LYPL1	Q5VWZ2	127018	LYPLAL1	-0.0425936	0.0826752
15-hydroxyprostaglandin dehydrogenase [NAD(+)]	HPG-	P15428	3248	HPGD	-0.0425206	0.15026
Dixin	DIXC1	Q155Q3		DIXDC1	-0.0423952	0.102826
Ubiquitin-conjugating enzyme E2 K	UBE2K	P61086	3093	UBE2K	-0.0422396	0.412216
Growth factor receptor-bound protein 14	GRB14	Q14449		GRB14	-0.0422248	0.0763333
Serine/threonine-protein kinase PAK 5	PAK7	Q9P286	57144	PAK7	-0.0419826	0.184461
Phosphatidylinositol 4,5-bisphosphate 3-kinase catalytic subunit gamma isoform	PK3CG	P48736	5294	PIK3CG	-0.0419698	0.53683
Ena/VASP-like protein	EVL	Q9UI08	51466	EVL	-0.0419647	0.289465
Uroporphyrinogen-III synthase	HEM4	P10746		UROS	-0.0419364	0.517069
40S ribosomal protein S7	RS7	P62081	6201	RPS7	-0.0419005	0.607512
Cadherin-15	CAD15	P55291	1013	CDH15	-0.0412627	0.281545
Programmed cell death protein 4	PDCD4	Q53EL6	27250	PDCD4	-0.0411887	0.290677
Fc_MOUSE	Fc_MOUSE	Q99LC4			-0.0411374	0.905041
Forkhead box protein J2	FOXJ2	Q9P0K8		FOXJ2	-0.0410174	0.364796
Persephin	Persephin	O60542	5623	PSPN	-0.0408795	0.168165
Leukocyte immunoglobulin-like receptor subfamily B member 3	LIRB3	O75022		LILRB3	-0.0408503	0.169551
Deleted in malignant brain tumors 1 protein	DMBT1	Q9UGM3	1755	DMBT1	-0.0408361	0.283665
ZW10 interactor	ZWINT	O95229	11130	ZWINT	-0.0408343	0.547079
Rho-related GTP-binding protein RhoB	RHOB	P62745	388	RHOB	-0.0404947	0.172541
Platelet-derived growth factor C	PDGF-CC	Q9NRA1	56034	PDGFC	-0.04044	0.357443
C-C motif chemokine 4-like	LAG-1	Q8NHW4	388372	CCL4L1	-0.0403314	0.366475
Intersectin-1	ITSN1	Q15811		ITSN1	-0.0402637	0.0549955
Fc_MOUSE	Fc_MOUSE	Q99LC4			-0.0400602	0.295716
Killer cell lectin-like receptor subfamily G member 2	KLRG2	A4D1S0	346689	KLRG2	-0.039849	0.564746
Ataxin-3	ATX3	P54252	4287	ATXN3	-0.0396504	0.552799
Vimentin	Vimentin	P08670	7431	VIM	-0.0396403	0.522922
Transmembrane protein PVRIG	PVRIG	Q6DKI7	79037	PVRIG	-0.039552	0.146299
Tyrosine-protein kinase Lck	LCK	P06239	3932	LCK	-0.0393644	0.329669
Epididymal-specific lipocalin-8	LCN8	Q6JVE9	138307	LCN8	-0.0393035	0.493531
Phosphoglucomutase-2	PGM2	Q96G03	55276	PGM2	-0.0392201	0.465546
[Pyruvate dehydrogenase (acetyl-transferring)] kinase isozyme 2, mitochondrial	PDK2	Q15119		PDK2	-0.038999	0.0284834
Kelch-like protein 12	KLH12	Q53G59		KLHL12	-0.0387546	0.271594
POTE ankyrin domain family member G	POTEG	Q6S5H5	404785	POTEG	-0.0386504	0.0856915
Proteasome subunit beta type-4	Proteasome beta chain	P28070	5692	PSMB4	-0.0386299	0.469585
Dedicator of cytokinesis protein 9	DOCK9	Q9BZ29		DOCK9	-0.0385969	0.271636
Xanthine dehydrogenase/oxidase	XDH	P47989		XDH	-0.0384695	0.110797
Hypoxia-inducible factor 1-alpha inhibitor	HIF1N	Q9NWT6	55662	HIF1AN	-0.0384061	0.0693774
Intracellular hyaluronan-binding protein 4	HABP4	Q5JVS0	22927	HABP4	-0.0383936	0.076311
Fc_MOUSE	Fc_MOUSE	Q99LC4			-0.0382433	0.049171
Leucine-rich repeat LGI family member 3	LGI3	Q8N145	203190	LGI3	-0.0381981	0.404568
Death-associated protein 1	DAP1	P51397	1611	DAP	-0.0380908	0.379572
Syntaxin-6	Syntaxin-6	O43752	10228	STX6	-0.0380472	0.310769
Lymphotoxin alpha1:beta2	Lymphotoxin a1/b2	P01374, Q06643	4049 4050	LTA LTB	-0.0380155	0.340044
Gastrokine-2	GKN2	Q86XP6	200504	GKN2	-0.0377923	0.672022
Semaphorin-3A	Semaphorin 3A	Q14563	10371	SEMA3A	-0.0377615	0.260156
Beta-galactoside alpha-2,6-sialyltransferase 1	SIAT1	P15907	6480	ST6GAL1	-0.0377447	0.117598
cubilin	cubilin	O60494	8029	CUBN	-0.0377026	0.0793963
Fc_MOUSE	Fc_MOUSE	Q99LC4			-0.0373465	0.607319
Adenylosuccinate synthetase isozyme 2	PURA2	P30520		ADSS	-0.0373219	0.400591
NKG2D ligand 2	ULBP-2	Q9BZM5	80328	ULBP2	-0.0372055	0.215605
Casein kinase I isoform delta	KC1D	P48730		CSNK1D	-0.0370209	0.137788
Ras-related protein Rab-3A	Rab3A	P20336	5864	RAB3A	-0.0369851	0.454947
Amyloid beta A4 precursor protein-binding family B member 1	APBB1	O00213	322	APBB1	-0.0363002	0.186908
Suppressor of cytokine signaling 3	SOCS-3	O14543	9021	SOCS3	-0.0357332	0.133034
Zinc finger protein 41	ZNF41	P51814	7592	ZNF41	-0.0355421	0.387322
Growth/differentiation factor 11/8	GDF-11/8	O95390 O14793		GDF11 MSTN	-0.0352988	0.289638
Polyglutamine-binding protein 1	PQBP1	O60828		PQBP1	-0.0352233	0.318815
Synapsin-3	SYN3	O14994	8224	SYN3	-0.0346354	0.113098
Insulin-degrading enzyme	IDE	P14735	3416	IDE	-0.0346043	0.383394
Zinc finger protein 34	ZNF34	Q8IZ26	80778	ZNF34	-0.0338837	0.383844
Hepatoma-derived growth factor-related protein 2	HDGR2	Q7Z4V5	84717	HDGFRP2	-0.0338337	0.204093
Hemoglobin subunit theta-1	HBAT	P09105	3049	HBQ1	-0.0338257	0.206837
Histone acetyltransferase KAT2A	GCNL2	Q92830	2648	KAT2A	-0.0336854	0.359657
Tyrosine-protein kinase RYK	RYK	P34925	6259	RYK	-0.033365	0.641181
Lamin-B1	Lamin-B1	P20700	4001	LMNB1	-0.0329063	0.198615
Natural killer cell receptor 2B4	CD244	Q9BZW8	51744	CD244	-0.0328196	0.437608
cAMP-specific 3',5'-cyclic phosphodiesterase 4A	PDE4A	P27815	5141	PDE4A	-0.0326403	0.128728
Caspase recruitment domain-containing protein 19	BINCA	Q96LW7	84270	C9orf89	-0.0325949	0.239258
Fc_MOUSE	Fc_MOUSE	Q99LC4			-0.032535	0.647062
Low-density lipoprotein receptor class A domain-containing protein 4	CR001	O15165	753	LDLRAD4	-0.0323635	0.625616
Serine protease inhibitor Kazal-type 6	ISK6	Q6UWN8	404203	SPINK6	-0.0322393	0.482037
Interleukin-12	IL-12	P29459, P29460	3592 3593	IL12A IL12B	-0.0321648	0.386152
Calcium-activated chloride channel regulator 2	CLCA2	Q9UQC9	9635	CLCA2	-0.0319336	0.232193
Platelet factor 4	PF-4	P02776	5196	PF4	-0.0318485	0.435473
Ubiquitin carboxyl-terminal hydrolase 14	UBP14	P54578	9097	USP14	-0.0317729	0.544411
Cullin-associated NEDD8-dissociated protein 1	CAND1	Q86VP6	55832	CAND1	-0.0317054	0.526585
UDP-glucose 4-epimerase	GALE	Q14376	2582	GALE	-0.031365	0.523573
Statherin	STAT	P02808	6779	STATH	-0.0312835	0.706124
Stem cell growth factor-beta	SCGF-beta	Q9Y240	6320	CLEC11A	-0.0312572	0.52042
Glutathione S-transferase Mu 1	GST M1-1	P09488	2944	GSTM1	-0.0310715	0.270181
Probable ATP-dependent RNA helicase DDX58	DDX58	O95786		DDX58	-0.0310238	0.381038
Protein mago nashi homolog 2	MGN2	Q96A72		MAGOHB	-0.0308251	0.496608
Sorting nexin-17	SNX17	Q15036	9784	SNX17	-0.0307448	0.446508
Serine/threonine-protein kinase BRSK2	BR serine/threonine kinase 2	Q8IWQ3	9024	BRSK2	-0.0306779	0.281653
Septin-11	Septin-11	Q9NVA2	55752	SEPT11	-0.0306248	0.341727
Phosphoglycerate kinase 2	PGK2	P07205		PGK2	-0.0305791	0.490386
Collagen alpha-3(VI) chain	Collagen alpha-3(VI)	P12111	1293	COL6A3	-0.030381	0.937294
YEATS domain-containing protein 4	YETS4	O95619		YEATS4	-0.0303668	0.154957
Protein WFDC11	WFD11	Q8NEX6	259239	WFDC11	-0.0301892	0.671718
Ephrin-B2	EFNB2	P52799	1948	EFNB2	-0.0301141	0.161637
Methyl-CpG-binding domain protein 1	MBD1	Q9UIS9	4152	MBD1	-0.0300028	0.404898
Thiamin pyrophosphokinase 1	TPK1	Q9H3S4		TPK1	-0.0299128	0.0509207
Receptor tyrosine-protein kinase erbB-4	ERBB4	Q15303	2066	ERBB4	-0.029739	0.217751
Annexin A1	annexin I	P04083	301	ANXA1	-0.0295642	0.70281
Protein GPR107	GP107	Q5VW38	57720	GPR107	-0.0294741	0.380596
Interleukin-4	IL-4	P05112	3565	IL4	-0.0292925	0.502652
Proteasome subunit alpha type-4	PSA4	P25789	5685	PSMA4	-0.0291168	0.301227
Hepatitis A virus cellular receptor 2	TIMD3	Q8TDQ0	84868	HAVCR2	-0.0289863	0.631074
Thyroid hormone receptor alpha	THA	P10827	7067	THRA	-0.0289069	0.340419
Inositol monophosphatase 2	IMPA2	O14732	3613	IMPA2	-0.0284403	0.482037
Interferon regulatory factor 9	ISGF3	Q00978	10379	IRF9	-0.0282039	0.25767
Hypoxia-inducible factor 1-alpha	HIF-1a	Q16665	3091	HIF1A	-0.0279541	0.359657
Glutathione synthetase	GSHB	P48637	2937	GSS	-0.0279527	0.271636
Prolow-density lipoprotein receptor-related protein 1	LRP1	Q07954	4035	LRP1	-0.0279088	0.381855
Fc_MOUSE	Fc_MOUSE	Q99LC4			-0.0278893	0.351156
Leucine-rich repeat and immunoglobulin-like domain-containing nogo receptor-interacting protein 3	LIGO3	P0C6S8	645191	LINGO3	-0.0277914	0.470205
Myotubularin-related protein 6	MTMR6	Q9Y217		MTMR6	-0.0277831	0.531989
Bromodomain-containing protein 2	BRD2	P25440	6046	BRD2	-0.0276573	0.401201
Protein canopy homolog 3	CNPY3	Q9BT09		CNPY3	-0.0274013	0.631755
Cytoplasmic tyrosine-protein kinase BMX	BMX	P51813	660	BMX	-0.027396	0.42287
5-hydroxytryptamine receptor 2A	5HT2A	P28223	3356	HTR2A	-0.0273531	0.25352
Vascular endothelial growth factor receptor 1	VEGF sR1	P17948	2321	FLT1	-0.0271717	0.313041
Splicing factor 1	SF01	Q15637	7536	SF1	-0.0270953	0.38031
C-C motif chemokine 20	MIP-3a	P78556	6364	CCL20	-0.0269604	0.356368
Alpha-L-iduronidase	IDUA	P35475	3425	IDUA	-0.0269117	0.524755
N-acetyltransferase 14	NAT14	Q8WUY8		NAT14	-0.0267982	0.286225
Plexin-B3	PLXB3	Q9ULL4	5365	PLXNB3	-0.0266605	0.258178
Gelsolin	Gelsolin	P06396	2934	GSN	-0.026563	0.475768
Apelin	APEL	Q9ULZ1	8862	APLN	-0.0265382	0.241949
Protein S100-P	S100P	P25815	6286	S100P	-0.0264109	0.219423
Prostaglandin reductase 1	LTB4DH	Q14914	22949	PTGR1	-0.0263285	0.633078
Roundabout homolog 4	ROBO4	Q8WZ75	54538	ROBO4	-0.0262751	0.40919
Mitochondrial coiled-coil domain protein 1	MCCD1	P59942	401250	MCCD1	-0.0262241	0.254458
Aspartate aminotransferase, cytoplasmic	GOT1	P17174	2805	GOT1	-0.0260357	0.413804
Ovarian cancer G-protein coupled receptor 1	SPR1	Q15743	8111	GPR68	-0.0259413	0.520634
S-methyl-5'-thioadenosine phosphorylase	MTAP	Q13126	4507	MTAP	-0.025857	0.292098
Heat shock protein 105 kDa	HS105	Q92598	10808	HSPH1	-0.0256871	0.642998
Arylamine N-acetyltransferase 1	ARY1	P18440	9	NAT1	-0.0254805	0.399502
Angiogenic factor with G patch and FHA domains 1	AGGF1	Q8N302	55109	AGGF1	-0.0254028	0.447975
Protein ripply1	RIPP1	Q0D2K3	92129	RIPPLY1	-0.0252157	0.823279
BET1-like protein	BET1L	Q9NYM9	51272	BET1L	-0.0252145	0.527905
Probable E3 ubiquitin-protein ligase HERC1	HERC1	Q15751		HERC1	-0.0250084	0.236035
Transmembrane gamma-carboxyglutamic acid protein 1	TMG1	O14668	5638	PRRG1	-0.0249764	0.332987
Osteoclast-stimulating factor 1	OSTF1	Q92882	26578	OSTF1	-0.0248817	0.522439
Transmembrane emp24 domain-containing protein 2	TMED2	Q15363	10959	TMED2	-0.0246555	0.430601
C-C motif chemokine 2	MCP-1	P13500	6347	CCL2	-0.0245796	0.609383
Mono [ADP-ribose] polymerase PARP16	PAR16	Q8N5Y8	54956	PARP16	-0.0243749	0.543396
Interleukin-31	IL-31	Q6EBC2	386653	IL31	-0.0242321	0.641627
Alkaline phosphatase, placental-like	PPBN	P10696	251	ALPPL2	-0.0240411	0.452863
Hepatoma-derived growth factor-like protein 1	HDGL1	Q5TGJ6	154150	HDGFL1	-0.0240382	0.595457
Fc_MOUSE	Fc_MOUSE	Q99LC4			-0.0238526	0.319555
C-C motif chemokine 8	MCP-2	P80075	6355	CCL8	-0.023641	0.4077
Proteasomal ubiquitin receptor ADRM1	ADRM1	Q16186	11047	ADRM1	-0.0233091	0.352928
Dihydrolipoyl dehydrogenase, mitochondrial	DLDH	P09622	1738	DLD	-0.0230951	0.494364
cAMP-dependent protein kinase type II-alpha regulatory subunit	KAP2	P13861	5576	PRKAR2A	-0.022889	0.403633
Anaphase-promoting complex subunit 10	APC10	Q9UM13	10393	ANAPC10	-0.0228602	0.313041
Multiple epidermal growth factor-like domains protein 10	MEG10	Q96KG7		MEGF10	-0.0227021	0.61501
Poly(ADP-ribose) glycohydrolase ARH3	ARHL2	Q9NX46	54936	ADPRHL2	-0.0226213	0.61406
Golgin subfamily A member 7	GOGA7	Q7Z5G4	51125	GOLGA7	-0.0224668	0.424245
Enhancer of mRNA-decapping protein 4	EDC4	Q6P2E9	23644	EDC4	-0.0222591	0.543768
Tetratricopeptide repeat protein 9B	TTC9B	Q8N6N2	148014	TTC9B	-0.0221273	0.490164
Brain natriuretic peptide 32	BNP-32	P16860	4879	NPPB	-0.0221236	0.36083
E3 ubiquitin-protein ligase CHFR	CHFR	Q96EP1	55743	CHFR	-0.0218462	0.348164
C-type lectin domain family 4 member G	CLC4G	Q6UXB4	339390	CLEC4G	-0.0217546	0.532707
Histone chaperone ASF1A	ASF1A	Q9Y294	25842	ASF1A	-0.0214351	0.626192
Importin subunit alpha-5	IMA5	P52294	3836	KPNA1	-0.0213119	0.709018
Arf-GAP with SH3 domain, ANK repeat and PH domain-containing protein 2	ASAP2	O43150	8853	ASAP2	-0.0211594	0.709221
Nuclear receptor ROR-beta	RORB	Q92753	6096	RORB	-0.021092	0.715715
Protein Wnt-7a	WNT7A	O00755	7476	WNT7A	-0.0209995	0.373398
Rap1 GTPase-activating protein 1	RPGP1	P47736		RAP1GAP	-0.0209603	0.293398
GSK3-beta interaction protein	GSKIP	Q9P0R6		GSKIP	-0.0209156	0.339352
Histone-lysine N-methyltransferase SETD2	SETD2	Q9BYW2	29072	SETD2	-0.0207976	0.356935
Proteasome subunit alpha type-1	PSA1	P25786	5682	PSMA1	-0.0207494	0.330808
Eukaryotic translation initiation factor 4 gamma 3	IF4G3	O43432		EIF4G3	-0.0207054	0.363212
Transmembrane protein 132C	T132C	Q8N3T6	92293	TMEM132C	-0.0206883	0.519148
Uncharacterized protein C7orf69	CG069	Q9H7B7	80099	C7orf69	-0.0206863	0.6546
Heterogeneous nuclear ribonucleoprotein D0	HNRPD	Q14103	3184	HNRNPD	-0.0205962	0.691282
Set1/Ash2 histone methyltransferase complex subunit ASH2	ASH2L	Q9UBL3	9070	ASH2L	-0.020563	0.410985
Creatine kinase M-type:Creatine kinase B-type heterodimer	CK-MB	P12277 P06732	1152 1158	CKB CKM	-0.0205544	0.851894
Fibroblast growth factor 20	FGF-20	Q9NP95	26281	FGF20	-0.0203157	0.408087
T-cell surface glycoprotein CD3 zeta chain	CD3-zeta	P20963	919	CD247	-0.0201942	0.294016
Heparan sulfate glucosamine 3-O-sulfotransferase 5	HS3S5	Q8IZT8	222537	HS3ST5	-0.0201285	0.642328
Ephrin-B3	Ephrin-B3	Q15768	1949	EFNB3	-0.0201044	0.729737
DNA damage-inducible transcript 3 protein	DDIT3	P35638	1649	DDIT3	-0.0198167	0.578692
Glioma pathogenesis-related protein 1	GLIP1	P48060	11010	GLIPR1	-0.0197444	0.421958
Steroidogenic acute regulatory protein, mitochondrial	STAR	P49675	6770	STAR	-0.0194854	0.597096
Rho guanine nucleotide exchange factor 2	ARHG2	Q92974	9181	ARHGEF2	-0.019252	0.29556
Ras-related GTP-binding protein C	RRAGC	Q9HB90		RRAGC	-0.0192268	0.454947
Prokineticin-1	EG-VEGF	P58294	84432	PROK1	-0.018934	0.285992
Colipase-like protein 2	CF126	Q6UWE3	389383	CLPSL2	-0.0188517	0.581479
Ubiquitin-conjugating enzyme E2 D3	UB2D3	P61077	7323	UBE2D3	-0.0187655	0.592891
Endoplasmic reticulum aminopeptidase 1	ARTS1	Q9NZ08	51752	ERAP1	-0.0187011	0.652098
Arylsulfatase A	Arylsulfatase A	P15289	410	ARSA	-0.0186866	0.634056
Fc_MOUSE	Fc_MOUSE	Q99LC4			-0.0185634	0.605854
NF-kappa-B inhibitor beta	IKB-beta	Q15653	4793	NFKBIB	-0.0183537	0.662553
Kelch-like ECH-associated protein 1	KEAP1	Q14145	9817	KEAP1	-0.0182256	0.669166
Keratin, type I cytoskeletal 19	Keratin 19	P08727	3880	KRT19	-0.0180816	0.686293
PolyUbiquitin K63-linked	PolyUbiquitin K63	P0CG48	7316	UBC	-0.0179543	0.620869
Serine protease inhibitor Kazal-type 9	ISK9	Q5DT21	643394	SPINK9	-0.0179095	0.72646
Sclerostin domain-containing protein 1	SOSD1	Q6X4U4	25928	SOSTDC1	-0.0179062	0.606652
RNA-binding protein 39	RBM39	Q14498	9584	RBM39	-0.0176034	0.701862
Myc proto-oncogene protein	c-Myc	P01106	4609	MYC	-0.0175309	0.577404
Calcium/calmodulin-dependent protein kinase type IV	KCC4	Q16566	814	CAMK4	-0.0174933	0.576032
Nuclear transport factor 2	NTF-2	P61970	10204	NUTF2	-0.0173456	0.688781
Stromal cell-derived factor 2-like protein 1	SDF2L	Q9HCN8	23753	SDF2L1	-0.0172746	0.587159
Clathrin light chain A	CLCA	P09496	1211	CLTA	-0.0171776	0.620041
Bcl-2-related protein A1	BFL1	Q16548	597	BCL2A1	-0.0171512	0.490323
Regulatory factor X-associated protein	RFXAP	O00287		RFXAP	-0.0170943	0.506943
Kin of IRRE-like protein 2	KIRR2	Q6UWL6	84063	KIRREL2	-0.0170697	0.642362
Histone acetyltransferase KAT2B	PCAF	Q92831	8850	KAT2B	-0.016757	0.772134
DNA/RNA-binding protein KIN17	KIN17	O60870		KIN	-0.0166367	0.416936
Sarcoplasmic reticulum histidine-rich calcium-binding protein	SRCH	P23327	3270	HRC	-0.0164303	0.550086
Ubiquitin carboxyl-terminal hydrolase 28	UBP28	Q96RU2	57646	USP28	-0.0162705	0.620041
Carbonic anhydrase 2	carbonic anhydrase II	P00918	760	CA2	-0.0162208	0.746237
Stannin	SNN	O75324	8303	SNN	-0.0161463	0.938542
N-acylneuraminate-9-phosphatase	NANP	Q8TBE9	140838	NANP	-0.0161041	0.690514
GTPase HRas	H-ras (WT)	P01112	3265	HRAS	-0.0160986	0.708468
Syntenin-2	SDCB2	Q9H190	27111	SDCBP2	-0.0160511	0.695984
Parathyroid hormone/parathyroid hormone-related peptide receptor	PTH1R	Q03431	5745	PTH1R	-0.0160087	0.580799
Retinal rod rhodopsin-sensitive cGMP 3',5'-cyclic phosphodiesterase subunit delta	PDE6D	O43924		PDE6D	-0.0159757	0.756814
Group IIE secretory phospholipase A2	GIIE	Q9NZK7	30814	PLA2G2E	-0.0157738	0.671234
Ras-related protein R-Ras2	RRAS2	P62070	22800	RRAS2	-0.0157517	0.621663
N-terminal Xaa-Pro-Lys N-methyltransferase 1	NTM1A	Q9BV86		NTMT1	-0.0155716	0.508833
C-X-C motif chemokine 11	I-TAC	O14625	6373	CXCL11	-0.0155533	0.847124
Protein amnionless	AMNLS	Q9BXJ7	81693	AMN	-0.0154357	0.670414
Protein eva-1 homolog C	F176C	P58658	59271	EVA1C	-0.0153936	0.592999
ER membrane protein complex subunit 4	TMM85	Q5J8M3	51234	EMC4	-0.0150479	0.541658
Methionine-R-sulfoxide reductase B2, mitochondrial	MSRB2	Q9Y3D2		MSRB2	-0.0147488	0.318191
Leukocyte-associated immunoglobulin-like receptor 2	LAIR2	Q6ISS4	3904	LAIR2	-0.0144848	0.663358
TATA-box-binding protein	TBP	P20226	6908	TBP	-0.0144539	0.523253
Serine/threonine-protein kinase PLK1	PLK-1	P53350	5347	PLK1	-0.0143164	0.797959
Fibroblast growth factor 22	FGF22	Q9HCT0	27006	FGF22	-0.0142839	0.706124
T-cell receptor-associated transmembrane adapter 1	TRAT1	Q6PIZ9	50852	TRAT1	-0.0141971	0.7505
SPRY domain-containing SOCS box protein 1	SPSB1	Q96BD6		SPSB1	-0.0140359	0.555639
Sialic acid synthase	SIAS	Q9NR45	54187	NANS	-0.0138008	0.706124
Eukaryotic initiation factor 4A-III	IF4A3	P38919	9775	EIF4A3	-0.0136505	0.78608
Pescadillo homolog	PESC	O00541	23481	PES1	-0.0134677	0.743522
Fibroblast growth factor 3	FGF-3	P11487	2248	FGF3	-0.0134256	0.642328
Neurocalcin-delta	NCALD	P61601	83988	NCALD	-0.0134034	0.765394
Endoplasmic reticulum lectin 1	XTP3B	Q96DZ1	27248	ERLEC1	-0.0132845	0.757157
Low-density lipoprotein receptor	LDLR	P01130	3949	LDLR	-0.0132132	0.642796
Killer cell immunoglobulin-like receptor 2DL4	KI2L4	Q99706	3805	KIR2DL4	-0.0131469	0.694263
Low-density lipoprotein receptor-related protein 2	megalin	P98164	4036	LRP2	-0.0129884	0.593748
Fc_MOUSE	Fc_MOUSE	Q99LC4			-0.0129762	0.709752
Carbonic anhydrase 5B, mitochondrial	Carbonic Anhydrase VB	Q9Y2D0	11238	CA5B	-0.0128677	0.747267
Fc_MOUSE	Fc_MOUSE	Q99LC4			-0.0127627	0.570781
A disintegrin and metalloproteinase with thrombospondin motifs 1	ATS1	Q9UHI8	9510	ADAMTS1	-0.0127206	0.755966
Zinc finger protein 134	ZN134	P52741	7693	ZNF134	-0.0126395	0.627929
L-lactate dehydrogenase A chain	LDHA	P00338	3939	LDHA	-0.0124866	0.734235
Gamma-enolase	NSE	P09104	2026	ENO2	-0.0122424	0.812838
T-lymphoma invasion and metastasis-inducing protein 1	TIAM1	Q13009	7074	TIAM1	-0.0119454	0.720265
D-3-phosphoglycerate dehydrogenase	SERA	O43175	26227	PHGDH	-0.0118542	0.748073
Receptor-type tyrosine-protein kinase FLT3	Flt-3	P36888	2322	FLT3	-0.0117414	0.840918
Interleukin-7	IL-7	P13232	3574	IL7	-0.0115056	0.489773
Calcium-activated chloride channel regulator 1	CaCC	A8K7I4	1179	CLCA1	-0.0115022	0.820134
Zona pellucida sperm-binding protein 4	ZP4	Q12836	57829	ZP4	-0.0114466	0.628537
Melanoma-associated antigen 8	MAGA8	P43361	4107	MAGEA8	-0.0114402	0.685694
E3 ubiquitin-protein ligase Itchy homolog	ITCH	Q96J02	83737	ITCH	-0.011282	0.85047
60S acidic ribosomal protein P2	RLA2	P05387	6181	RPLP2	-0.0112131	0.489513
A disintegrin and metalloproteinase with thrombospondin motifs 4	ADAMTS-4	O75173	9507	ADAMTS4	-0.0111829	0.667715
E3 ubiquitin-protein ligase RNF8	RNF8	O76064		RNF8	-0.0110972	0.705216
Structural maintenance of chromosomes protein 3	CSPG6	Q9UQE7	9126	SMC3	-0.0110231	0.812706
E3 ubiquitin-protein ligase RBBP6	RBBP6	Q7Z6E9	5930	RBBP6	-0.0110193	0.625634
Guanylate kinase	KGUA	Q16774	2987	GUK1	-0.0110052	0.774071
Transmembrane protease serine 5	Spinesin	Q9H3S3	80975	TMPRSS5	-0.0109886	0.67903
R-spondin-2	RSPO2	Q6UXX9	340419	RSPO2	-0.0106275	0.734219
GTP-binding protein Di-Ras1	DIRA1	O95057	148252	DIRAS1	-0.0105783	0.612437
Fc_MOUSE	Fc_MOUSE	Q99LC4			-0.0105552	0.855207
E3 ubiquitin-protein ligase parkin	PRKN2	O60260		PARK2	-0.0105233	0.693782
60S ribosomal protein L12	RL12	P30050	6136	RPL12	-0.0104457	0.825703
Macrophage receptor MARCO	MARCO	Q9UEW3	8685	MARCO	-0.0102073	0.799868
Fc_MOUSE	Fc_MOUSE	Q99LC4			-0.0099107	0.731264
F-box/LRR-repeat protein 5	FBXL5	Q9UKA1		FBXL5	-0.00987346	0.654648
Dual specificity protein phosphatase 23	DUS23	Q9BVJ7		DUSP23	-0.00983941	0.722926
High affinity immunoglobulin gamma Fc receptor I	FCGR1	P12314	2209	FCGR1A	-0.009837	0.837601
Pituitary adenylate cyclase-activating polypeptide	PACA	P18509	116	ADCYAP1	-0.00982863	0.738519
Protein kinase C gamma type	PKC-G	P05129	5582	PRKCG	-0.00976568	0.751668
Allograft inflammatory factor 1	AIF1	P55008	199	AIF1	-0.00973471	0.875722
DnaJ homolog subfamily C member 27	DJC27	Q9NZQ0		DNAJC27	-0.00966059	0.842781
Myelin-oligodendrocyte glycoprotein	MOG	Q16653	4340	MOG	-0.00960737	0.851248
Cytosolic endo-beta-N-acetylglucosaminidase	ENASE	Q8NFI3	64772	ENGASE	-0.00953712	0.801323
Coiled-coil domain-containing protein 90B, mitochondrial	CC90B	Q9GZT6	60492	CCDC90B	-0.00949409	0.775915
Collagen alpha-1(IX) chain	CO9A1	P20849	1297	COL9A1	-0.00947992	0.724948
Interleukin-20 receptor subunit alpha	IL-20 Ra	Q9UHF4	53832	IL20RA	-0.00944741	0.761737
Protein-tyrosine kinase 6	PTK6	Q13882	5753	PTK6	-0.00938982	0.685694
Gap junction delta-2 protein	CXD2	Q9UKL4		GJD2	-0.00929594	0.794556
Fibroblast growth factor 18	FGF-18	O76093	8817	FGF18	-0.00927751	0.689104
Fc_MOUSE	Fc_MOUSE	Q99LC4			-0.00923787	0.816922
Transmembrane and ubiquitin-like domain-containing protein 2	TMUB2	Q71RG4	79089	TMUB2	-0.00894347	0.727345
Transmembrane protein 234	TM234	Q8WY98	56063	TMEM234	-0.0088516	0.806716
Trafficking protein particle complex subunit 4	TRAPPC4	Q9Y296	51399	TRAPPC4	-0.00884436	0.702495
Serine/threonine-protein kinase VRK1	VRK1	Q99986	7443	VRK1	-0.00881025	0.710901
Zinc finger protein 415	ZN415	Q09FC8		ZNF415	-0.00855371	0.751668
Iron/zinc purple acid phosphatase-like protein	PAPL	Q6ZNF0	390928	PAPL	-0.00850894	0.74292
Fc_MOUSE	Fc_MOUSE	Q99LC4			-0.00848394	0.854083
Oxidoreductase HTATIP2	HTAI2	Q9BUP3	10553	HTATIP2	-0.00843276	0.766051
Prolyl 3-hydroxylase 1	P3H1	Q32P28	64175	LEPRE1	-0.00832799	0.766051
NEDD8-conjugating enzyme Ubc12	UBC12	P61081	9040	UBE2M	-0.00807769	0.820292
U6 snRNA phosphodiesterase	USB1	Q9BQ65		USB1	-0.00796879	0.706575
ADP-ribosylation factor-like protein 5A	ARL5A	Q9Y689	26225	ARL5A	-0.00785833	0.743227
Fc_MOUSE	Fc_MOUSE	Q99LC4			-0.00774776	0.80121
Kin of IRRE-like protein 3	KIRR3	Q8IZU9	84623	KIRREL3	-0.0076479	0.690073
Beta-1,3-galactosyltransferase 2	B3GT2	O43825		B3GALT2	-0.00755893	0.781873
Interleukin-17D	IL-17D	Q8TAD2	53342	IL17D	-0.00741748	0.910185
Interleukin-25	IL-17E	Q9H293	64806	IL25	-0.00735319	0.880719
Programmed cell death protein 6	PDCD6	O75340	10016	PDCD6	-0.00733655	0.812228
Syntaxin-binding protein 6	STXB6	Q8NFX7	29091	STXBP6	-0.00720416	0.854083
Thioredoxin domain-containing protein 11	TXD11	Q6PKC3	51061	TXNDC11	-0.00712891	0.8702
Interferon gamma receptor 2	INGR2	P38484	3460	IFNGR2	-0.0070471	0.880234
Macrophage scavenger receptor types I and II	Macrophage scavenger receptor	P21757	4481	MSR1	-0.00691809	0.89611
DOMON domain-containing protein FRRS1L	FRS1L	Q9P0K9	23732	FRRS1L	-0.00691775	0.737607
Fc_MOUSE	Fc_MOUSE	Q99LC4			-0.00685863	0.760304
Fc_MOUSE	Fc_MOUSE	Q99LC4			-0.0067659	0.829921
Aromatic-L-amino-acid decarboxylase	dopa decarboxylase	P20711	1644	DDC	-0.00671008	0.805488
Beclin-1	BECN1	Q14457	8678	BECN1	-0.0066705	0.776381
Corticotropin	ACTH	P01189	5443	POMC	-0.00645832	0.874918
Protein-L-isoaspartate(D-aspartate) O-methyltransferase	PIMT	P22061	5110	PCMT1	-0.00645436	0.843884
Putative spermatogenesis-associated protein 31D4	S31D4	Q6ZUB0	389761	SPATA31D4	-0.00637193	0.800852
Disintegrin and metalloproteinase domain-containing protein 30	ADA30	Q9UKF2	11085	ADAM30	-0.00628013	0.825071
Zinc finger protein 75D	ZN75D	P51815		ZNF75D	-0.00619215	0.875817
Visinin-like protein 1	VISL1	P62760	7447	VSNL1	-0.00618155	0.833437
alpha-Fetoprotein	AFP	P02771	174	AFP	-0.00613732	0.888778
SH3 and multiple ankyrin repeat domains protein 1	SHAN1	Q9Y566		SHANK1	-0.00602796	0.884119
Vascular endothelial growth factor receptor 1	VEGF sR1	P17948	2321	FLT1	-0.00599279	0.911896
Gastrin-releasing peptide	Gastrin-releasing peptide	P07492	2922	GRP	-0.00581595	0.802603
Poly(A) RNA polymerase, mitochondrial	PAPD1	Q9NVV4	55149	MTPAP	-0.00579368	0.873384
Tripeptidyl-peptidase 1	TPP1	O14773	1200	TPP1	-0.00559731	0.831801
ATP synthase subunit f, mitochondrial	ATPK	P56134	9551	ATP5J2	-0.00553752	0.880234
Fc_MOUSE	Fc_MOUSE	Q99LC4			-0.00542015	0.774543
C-C motif chemokine 27	CTACK	Q9Y4X3	10850	CCL27	-0.00515705	0.882007
KDEL motif-containing protein 1	KDEL1	Q6UW63	79070	KDELC1	-0.00513842	0.950333
Mannan-binding lectin serine protease 1	MASP3	P48740	5648	MASP1	-0.00506394	0.8702
Protein S100-A4	S100A4	P26447	6275	S100A4	-0.00478016	0.904331
Teneurin-4	TEN4	Q6N022	26011	TENM4	-0.00470764	0.854395
Ubiquitin thioesterase OTUB2	OTUB2	Q96DC9		OTUB2	-0.00466247	0.947998
Glutathione S-transferase A3	GSTA3	Q16772	2940	GSTA3	-0.00463395	0.937427
T-cell surface glycoprotein CD4	sCD4	P01730	920	CD4	-0.00461952	0.882234
Mitochondrial import inner membrane translocase subunit Tim21	TIM21	Q9BVV7	29090	TIMM21	-0.00443537	0.879743
7,8-dihydro-8-oxoguanine triphosphatase	8ODP	P36639	4521	NUDT1	-0.00422434	0.921394
DNA-binding protein inhibitor ID-2	ID2	Q02363	3398	ID2	-0.00405966	0.906205
UDP-glucuronosyltransferase 1-8	UD18	Q9HAW9	54576	UGT1A8	-0.00397479	0.911256
Fibroblast growth factor receptor 4	FGFR4	P22455	2264	FGFR4	-0.00396317	0.940186
UPF0258 protein KIAA1024	K1024	Q9UPX6	23251	KIAA1024	-0.00385143	0.921394
Putative inactive group IIC secretory phospholipase A2	PA2GC	Q5R387	391013	PLA2G2C	-0.00381552	0.920562
Membrane frizzled-related protein	MFRP	Q9BY79	83552	MFRP	-0.00366573	0.938204
Down syndrome cell adhesion molecule-like protein 1	DSCL1	Q8TD84	57453	DSCAML1	-0.00342871	0.953453
Galectin-1	Galectin-1	P09382	3956	LGALS1	-0.00342759	0.919595
Lysosome membrane protein 2	LIMP II	Q14108	950	SCARB2	-0.00342103	0.923028
Poly(U)-specific endoribonuclease	PP11	P21128	8909	ENDOU	-0.00339913	0.871924
Transcription factor TFIIIB component B'' homolog	BDP1	A6H8Y1	55814	BDP1	-0.00339161	0.901565
SCAN domain-containing protein 1	SCAND1	P57086	51282	SCAND1	-0.00317148	0.900975
Gamma-aminobutyric acid type B receptor subunit 2	GABR2	O75899	9568	GABBR2	-0.00310104	0.95793
Neutrophil cytosol factor 2	NCF-2	P19878	4688	NCF2	-0.00307301	0.948674
Caspase recruitment domain-containing protein 17	CAR17	Q5XLA6	440068	CARD17	-0.00304481	0.922879
Metalloproteinase inhibitor 3	TIMP-3	P35625	7078	TIMP3	-0.0029896	0.967395
Probable dimethyladenosine transferase	DIM1	Q9UNQ2		DIMT1	-0.00228024	0.96533
Ethanolamine kinase 1	EKI1	Q9HBU6	55500	ETNK1	-0.00218311	0.933788
Protein FAM171B	F171B	Q6P995	165215	FAM171B	-0.00204839	0.95698
Beta-defensin 103	HBD-3	P81534	414325	DEFB103A	-0.00193474	0.938704
Vesicle-associated membrane protein 3	VAMP3	Q15836	9341	VAMP3	-0.00191838	0.932778
Ribose-phosphate pyrophosphokinase 2	PRPS2	P11908	5634	PRPS2	-0.00189366	0.977038
DnaJ homolog subfamily C member 15	DJC15	Q9Y5T4	29103	DNAJC15	-0.00180648	0.919501
Transmembrane protein 25	TMM25	Q86YD3	84866	TMEM25	-0.00178583	0.952502
Centromere protein W	CENPW	Q5EE01	387103	CENPW	-0.00178047	0.953481
Serine/threonine-protein kinase 17B	DRAK2	O94768	9262	STK17B	-0.00175245	0.926827
Nephronectin	Nephronectin	Q6UXI9	255743	NPNT	-0.00167404	0.989506
Histone deacetylase 8	HDAC8	Q9BY41	55869	HDAC8	-0.00165676	0.964267
Membrane magnesium transporter 1	MMGT1	Q8N4V1	93380	MMGT1	-0.00145679	0.968376
Heparan sulfate glucosamine 3-O-sulfotransferase 4	HS3S4	Q9Y661	9951	HS3ST4	-0.00143307	0.953481
Amyloid beta A4 precursor protein-binding family B member 3	APBB3	O95704	10307	APBB3	-0.00138632	0.983043
Dual specificity protein phosphatase 15	DUS15	Q9H1R2		DUSP15	-0.00137758	0.982024
Aldehyde dehydrogenase family 3 member B1	AL3B1	P43353	221	ALDH3B1	-0.00128583	0.96434
Orphan sodium- and chloride-dependent neurotransmitter transporter NTT5	S6A16	Q9GZN6		SLC6A16	-0.00117459	0.970875
Alpha-1-antichymotrypsin	a1-Antichymotrypsin	P01011	12	SERPINA3	-0.00113802	0.95061
Rho GTPase-activating protein 30	RHG30	Q7Z6I6		ARHGAP30	-0.00109919	0.96434
Nuclear receptor subfamily 1 group D member 1	NR1D1	P20393	9572	NR1D1	-0.00105205	0.980478
Natural cytotoxicity triggering receptor 3	NKp30	O14931	259197	NCR3	-0.00101688	0.965992
Fanconi anemia group F protein	FANCF	Q9NPI8		FANCF	-0.00100883	0.980681
Tyrosine-protein phosphatase non-receptor type 4	PTN4	P29074		PTPN4	-0.000949704	0.982986
Protein S100-A3	S100A3	P33764	6274	S100A3	-0.000726136	0.986547
Dynorphin A (1-17)	Dynorphin A (1-17)	P01213		PDYN	-0.000682643	0.986137
Carbonic anhydrase 12	Carbonic Anhydrase XII	O43570	771	CA12	-0.000618012	0.983703
mRNA-capping enzyme	MCE1	O60942		RNGTT	-0.000535448	0.986137
Fc_MOUSE	Fc_MOUSE	Q99LC4			-0.000527045	0.986137
Sia-alpha-2,3-Gal-beta-1,4-GlcNAc-R:alpha 2,8-sialyltransferase	SIA8C	O43173	51046	ST8SIA3	-0.00048333	0.986137
Astacin-like metalloendopeptidase	ASTL	Q6HA08	431705	ASTL	-0.0003224	0.990487
Fibroblast growth factor 1	b-ECGF	P05230	2246	FGF1	-0.00025161	0.989524
Kremen protein 2	KREM2	Q8NCW0	79412	KREMEN2	-0.000206051	0.996613
Glutathione S-transferase theta-2B	GSTT2	P0CG30	2953	GSTT2B	-4.69447e-05	0.998978
Beta-1,3-galactosyltransferase 1	B3GT1	Q9Y5Z6	8708	B3GALT1	-4.60727e-05	0.99865
Neuferricin	NEUFC	Q8WUJ1	124936	CYB5D2	-4.57341e-05	0.998978
Mortality factor 4-like protein 1	MO4L1	Q9UBU8	10933	MORF4L1	9.36823e-05	0.997701
Receptor tyrosine-protein kinase erbB-2	ERBB2	P04626	2064	ERBB2	0.000105043	0.997296
Sorting nexin-1	SNX1	Q13596	6642	SNX1	0.000121688	0.997231
Alkaline phosphatase, tissue-nonspecific isozyme	Alkaline phosphatase, liver	P05186	249	ALPL	0.000123721	0.996613
Cytokine receptor-like factor 2	TSLP R	Q9HC73	64109	CRLF2	0.000154329	0.996613
Slit homolog 3 protein	SLIT3	O75094	6586	SLIT3	0.000176821	0.996613
Calnexin	Calnexin	P27824	821	CANX	0.000344578	0.992569
Mucin-1	MUC1	P15941	4582	MUC1	0.000409069	0.98712
mRNA-decapping enzyme 1B	DCP1B	Q8IZD4		DCP1B	0.000535164	0.994105
Polypeptide N-acetylgalactosaminyltransferase 3	GALT3	Q14435	2591	GALNT3	0.000573966	0.986674
Cyclin-A1	CCNA1	P78396	8900	CCNA1	0.0006416	0.986137
DNA repair protein XRCC1	XRCC1	P18887	7515	XRCC1	0.000669679	0.986137
Sodium- and chloride-dependent glycine transporter 1	SC6A9	P48067		SLC6A9	0.000703927	0.983043
Ubiquitin-like-conjugating enzyme ATG3	ATG3	Q9NT62	64422	ATG3	0.000778419	0.982024
Glycodelin	Glycodelin	P09466	5047	PAEP	0.000880547	0.976753
Zinc fingers and homeoboxes protein 1	ZHX1	Q9UKY1	11244	ZHX1	0.00090889	0.976089
Relaxin receptor 1	RXFP1	Q9HBX9		RXFP1	0.000912258	0.973273
Sperm acrosome-associated protein 5	sperm acrosome associated 5	Q96QH8	389852	SPACA5	0.000933156	0.968844
Zona pellucida-like domain-containing protein 1	ZPLD1	Q8TCW7	131368	ZPLD1	0.0010746	0.974995
Junctional adhesion molecule-like	JAML1	Q86YT9	120425	AMICA1	0.00108595	0.968376
CD226 antigen	CD226	Q15762	10666	CD226	0.00109512	0.971952
Fc_MOUSE	Fc_MOUSE	Q99LC4			0.00112477	0.983043
C4b-binding protein beta chain	C4b-binding protein beta chain	P20851	725	C4BPB	0.00118638	0.976753
Peroxidasin-like protein	PXDNL	A1KZ92	137902	PXDNL	0.00126115	0.955191
Fc_MOUSE	Fc_MOUSE	Q99LC4			0.00135487	0.974752
BRCA1-associated RING domain protein 1	BARD1	Q99728	580	BARD1	0.00149734	0.952223
Gamma-aminobutyric acid type B receptor subunit 1	GABR1	Q9UBS5		GABBR1	0.00152698	0.953564
ADP-ribosylation factor GTPase-activating protein 1	ARFG1	Q8N6T3	55738	ARFGAP1	0.00159605	0.957608
Monocarboxylate transporter 4	MOT4	O15427	9123	SLC16A3	0.00161152	0.959601
Small integral membrane protein 9	CX068	A6NGZ8	100132963	SMIM9	0.00172825	0.953073
Killer cell immunoglobulin-like receptor 3DL3	KI3L3	Q8N743	115653	KIR3DL3	0.00174468	0.965244
Protein-tyrosine sulfotransferase 2	TPST2	O60704	8459	TPST2	0.00186361	0.952812
Beta-defensin 113	DB113	Q30KQ7	245927	DEFB113	0.00194402	0.972848
C-C motif chemokine 7	MCP-3	P80098	6354	CCL7	0.00202475	0.949629
Isoleucine--tRNA ligase, cytoplasmic	SYIC	P41252	3376	IARS	0.00208681	0.925939
Fc_MOUSE	Fc_MOUSE	Q99LC4			0.0020918	0.957247
Protein kish-B	KISHB	Q9NRX6		TMEM167B	0.00211938	0.923508
Growth/differentiation factor 8	Myostatin	O14793	2660	MSTN	0.00219321	0.960671
Fc_MOUSE	Fc_MOUSE	Q99LC4			0.00233647	0.971101
Angiopoietin-related protein 7	ANGL7	O43827	10218	ANGPTL7	0.00237335	0.920258
Transmembrane protein 70, mitochondrial	TMM70	Q9BUB7	54968	TMEM70	0.00240491	0.955031
Interferon alpha-2	IFN-aA	P01563	3440	IFNA2	0.00244549	0.952063
Fc_MOUSE	Fc_MOUSE	Q99LC4			0.00244715	0.926073
Zymogen granule membrane protein 16	ZG16	O60844	653808	ZG16	0.00255767	0.941334
NAD-dependent protein deacetylase sirtuin-2	SIRT2	Q8IXJ6	22933	SIRT2	0.00268801	0.937112
Protein BTG2	BTG2	P78543	7832	BTG2	0.00274586	0.967369
Glial fibrillary acidic protein	GFAP	P14136	2670	GFAP	0.00280294	0.949719
NAD kinase	NADK	O95544		NADK	0.00280777	0.89991
Osteocrin	OSTN	P61366	344901	OSTN	0.00295864	0.942099
Fc_MOUSE	Fc_MOUSE	Q99LC4			0.00317662	0.933182
Uncharacterized protein C2orf66	CB066	Q6UXQ4	401027	C2orf66	0.00318948	0.888778
AMP Kinase (alpha1beta1gamma1)	AMPK a1b1g1	Q13131 Q9Y478 P54619	5562 5564 5571	PRKAA1 PRKAB1 PRKAG1	0.00365486	0.889649
C-C motif chemokine 13	MCP-4	Q99616	6357	CCL13	0.00370537	0.920159
Fibroblast growth factor 8 isoform F	FGF-8F	P55075	2253	FGF8	0.0037889	0.871924
Intercellular adhesion molecule 2	sICAM-2	P13598	3384	ICAM2	0.00383552	0.926827
Bone morphogenetic protein receptor type-2	BMP RII	Q13873	659	BMPR2	0.00414521	0.872394
Uncharacterized family 31 glucosidase KIAA1161	K1161	Q6NSJ0	57462	KIAA1161	0.00424073	0.905136
ATP-dependent RNA helicase A	DHX9	Q08211	1660	DHX9	0.00427783	0.93361
Kelch-like protein 7	KLHL7	Q8IXQ5		KLHL7	0.00433995	0.890545
Group 10 secretory phospholipase A2	GX	O15496	8399	PLA2G10	0.00438643	0.926786
Carbohydrate sulfotransferase 2	CHST2	Q9Y4C5	9435	CHST2	0.00449951	0.872394
Secretin	Secretin	P09683	6343	SCT	0.00459725	0.829945
Estradiol 17-beta-dehydrogenase 8	DHB8	Q92506	7923	HSD17B8	0.00460397	0.930306
RING finger protein 148	RN148	Q8N7C7	378925	RNF148	0.004676	0.890637
Alpha-galactosidase A	galactosidase, alpha	P06280	2717	GLA	0.00470579	0.893092
Neuroepithelial cell-transforming gene 1 protein	ARHG8	Q7Z628	10276	NET1	0.00483582	0.884119
Fc_MOUSE	Fc_MOUSE	Q99LC4			0.00484356	0.861319
Disintegrin and metalloproteinase domain-containing protein 19	ADA19	Q9H013	8728	ADAM19	0.00514779	0.871924
Oxysterol-binding protein-related protein 11	OSB11	Q9BXB4		OSBPL11	0.00517001	0.975459
Focal adhesion kinase 1	FAK1	Q05397	5747	PTK2	0.00521123	0.852465
Cytochrome c	Cytochrome c	P99999	54205	CYCS	0.00522776	0.893835
Microtubule-associated protein RP/EB family member 3	MARE3	Q9UPY8		MAPRE3	0.00531606	0.936054
GTP-binding protein GEM	GEM	P55040		GEM	0.00533864	0.899802
Twisted gastrulation protein homolog 1	TWSG1	Q9GZX9	57045	TWSG1	0.00536928	0.829921
CUB and sushi domain-containing protein 2	CSMD2	Q7Z408	114784	CSMD2	0.00538383	0.86089
Protein quaking	QKI	Q96PU8	9444	QKI	0.00552547	0.905041
C-type lectin domain family 6 member A	CLC6A	Q6EIG7	93978	CLEC6A	0.00567717	0.84282
Growth/differentiation factor 9	GDF-9	O60383	2661	GDF9	0.00575762	0.891585
Carcinoembryonic antigen-related cell adhesion molecule 21	CEA21	Q3KPI0	90273	CEACAM21	0.00580976	0.869315
Oxysterols receptor LXR-beta	NR1H2	P55055	7376	NR1H2	0.0058646	0.871064
Fc_MOUSE	Fc_MOUSE	Q99LC4			0.00586738	0.774071
Uncharacterized protein C1orf185	CA185	Q5T7R7	284546	C1orf185	0.00623201	0.854083
Serine/threonine-protein kinase 17B	DRAK2	O94768	9262	STK17B	0.00629524	0.920258
Casein kinase II subunit beta	CSK2B	P67870	1460	CSNK2B	0.00643816	0.837473
Calcium/calmodulin-dependent protein kinase kinase 1	CaMKK alpha	Q8N5S9	84254	CAMKK1	0.00649749	0.768486
Retinoblastoma-like protein 1	p107	P28749	5933	RBL1	0.00660736	0.802006
DNA-binding protein SATB1	SATB1	Q01826	6304	SATB1	0.00664162	0.807571
Bone morphogenetic protein 15	BMP15	O95972	9210	BMP15	0.00665232	0.888042
Fc_MOUSE	Fc_MOUSE	Q99LC4			0.00670694	0.900434
Tumor necrosis factor ligand superfamily member 12	TWEAK	O43508	8742	TNFSF12	0.00673048	0.844139
Aldo-keto reductase family 1 member C1	Aldo-keto reductase 1C1	Q04828	1645	AKR1C1	0.00698928	0.834853
E3 ubiquitin-protein ligase RNF114	RN114	Q9Y508	55905	RNF114	0.00702686	0.809395
Delta and Notch-like epidermal growth factor-related receptor	DNER	Q8NFT8	92737	DNER	0.00706134	0.809395
NF-kappa-B inhibitor alpha	IKB-alpha	P25963	4792	NFKBIA	0.00729565	0.746513
Fc_MOUSE	Fc_MOUSE	Q99LC4			0.00741935	0.809395
Interferon alpha-16	IFN16	P05015	3449	IFNA16	0.00747149	0.820635
Sequestosome-1	SQSTM	Q13501	8878	SQSTM1	0.00782481	0.864314
DCN1-like protein 2	DCNL2	Q6PH85	55208	DCUN1D2	0.0078704	0.817268
X-linked interleukin-1 receptor accessory protein-like 2	IL-1 sR9	Q9NP60	26280	IL1RAPL2	0.00788281	0.802661
Nuclear pore complex protein Nup98-Nup96	NUP98	P52948		NUP98	0.00791584	0.886983
Homeodomain-interacting protein kinase 3	HIPK3	Q9H422	10114	HIPK3	0.00814336	0.764506
Calcium-dependent phospholipase A2	GV	P39877	5322	PLA2G5	0.00819169	0.814389
Beta-1,4-galactosyltransferase 2	B4GT2	O60909	8704	B4GALT2	0.00819431	0.753333
Gastrotropin	FABP6	P51161	2172	FABP6	0.00826831	0.801311
Cytohesin-interacting protein	CYTIP	O60759		CYTIP	0.00856529	0.823935
Acrosomal protein SP-10	sperm protein 10	P26436	56	ACRV1	0.00864337	0.7505
Inactive peptidyl-prolyl cis-trans isomerase FKBP6	FKBP6	O75344		FKBP6	0.00870582	0.774071
Fc_MOUSE	Fc_MOUSE	Q99LC4			0.0087276	0.942697
Glucagon-like peptide 1 receptor	GLP1R	P43220	2740	GLP1R	0.00882993	0.674779
E3 ubiquitin-protein ligase HECW1	HECW1	Q76N89		HECW1	0.00888469	0.501739
Haloacid dehalogenase-like hydrolase domain-containing protein 3	HDHD3	Q9BSH5	81932	HDHD3	0.0089506	0.852465
DNA polymerase epsilon subunit 2	DPOE2	P56282	5427	POLE2	0.00896559	0.652774
Paired box protein Pax-4	PAX4	O43316		PAX4	0.00901949	0.715962
Pituitary adenylate cyclase-activating polypeptide 38	PACAP-38	P18509	116	ADCYAP1	0.00911264	0.733306
Uncharacterized protein C1orf43	CA043	Q9BWL3	25912	C1orf43	0.0091245	0.817093
Serine/threonine-protein kinase ULK3	ULK3	Q6PHR2		ULK3	0.009126	0.781873
Caveolin-3	CAV3	P56539	859	CAV3	0.00914155	0.67903
Dynein light chain roadblock-type 2	DLRB2	Q8TF09	83657	DYNLRB2	0.00919337	0.738795
Unique cartilage matrix-associated protein	UCMA	Q8WVF2	221044	UCMA	0.0092227	0.809395
MAP kinase-activated protein kinase 5	MAPK5	Q8IW41	8550	MAPKAPK5	0.00937632	0.890637
ETS homologous factor	EHF	Q9NZC4	26298	EHF	0.00945893	0.948674
1,2-dihydroxy-3-keto-5-methylthiopentene dioxygenase	MTND	Q9BV57		ADI1	0.00947612	0.741983
Translin	TSN	Q15631		TSN	0.00948194	0.892309
Acrosomal protein SP-10	sperm protein 10	P26436	56	ACRV1	0.00951724	0.773999
Insulin-like growth factor I	IGF-I	P05019	3479	IGF1	0.009795	0.73306
Matrix-remodeling-associated protein 8	MXRA8	Q9BRK3	54587	MXRA8	0.010018	0.741189
DNA-directed RNA polymerase III subunit RPC6	RPC6	Q9H1D9		POLR3F	0.0101179	0.702614
Fatty acid hydroxylase domain-containing protein 2	CE004	Q96IV6	10826	FAXDC2	0.0102621	0.662553
Granzyme M	Granzyme M	P51124	3004	GZMM	0.0102652	0.754572
Fc_MOUSE	Fc_MOUSE	Q99LC4			0.0102718	0.648591
LanC-like protein 2	LANC2	Q9NS86		LANCL2	0.0102739	0.888913
6-pyruvoyl tetrahydrobiopterin synthase	PTPS	Q03393		PTS	0.0103478	0.731291
Ceramide synthase 5	CERS5	Q8N5B7		CERS5	0.0104097	0.751498
Leucine-rich repeat-containing protein 4B	LRC4B	Q9NT99	94030	LRRC4B	0.0104134	0.656172
C-type lectin domain family 2 member L	CLC2L	P0C7M8	154790	CLEC2L	0.0104665	0.615402
Protein Hikeshi	HIKES	Q53FT3	51501	C11orf73	0.010473	0.706575
Protein Jumonji	JARD2	Q92833		JARID2	0.0107801	0.857261
Zinc finger protein 410	ZN410	Q86VK4		ZNF410	0.0108672	0.756814
Follitropin subunit beta	FSHB	P01225	2488	FSHB	0.0110543	0.693207
Protein Dos	DOS	Q8N350	255057	DOS	0.0110772	0.755496
MAX-interacting protein 1	MXI1	P50539	4601	MXI1	0.0111253	0.711133
Bromodomain testis-specific protein	BRDT	Q58F21		BRDT	0.0111583	0.814133
EKC/KEOPS complex subunit TPRKB	TPRKB	Q9Y3C4		TPRKB	0.0111722	0.676491
V(D)J recombination-activating protein 1	RAG-1	P15918	5896	RAG1	0.0112443	0.599625
ETS-related transcription factor Elf-5	ELF5	Q9UKW6		ELF5	0.0112896	0.720571
Beta-2-glycoprotein 1	b2-Glycoprotein I	P02749	350	APOH	0.0113459	0.576042
Interferon alpha-1/13	IFNA1	P01562	3447	IFNA1	0.0113728	0.72646
Melanoma-associated antigen 3	MAGE-3	P43357	4102	MAGEA3	0.0114135	0.650986
Fc_MOUSE	Fc_MOUSE	Q99LC4			0.0114194	0.557309
Methionine-R-sulfoxide reductase B3	MSRB3	Q8IXL7	253827	MSRB3	0.0114348	0.680874
Interleukin-22	IL-22	Q9GZX6	50616	IL22	0.0114779	0.812232
Myocardial zonula adherens protein	MYZAP	P0CAP1	100820829	MYZAP	0.0114984	0.622582
Synaptotagmin-2	SYT2	Q8N9I0	127833	SYT2	0.0115246	0.759588
Ciliary neurotrophic factor	CNTF	P26441	1270	CNTF	0.0115642	0.5722
Corticoliberin	CRH	P06850	1392	CRH	0.0115799	0.823677
Butyrophilin-like protein 9	BTNL9	Q6UXG8	153579	BTNL9	0.0116686	0.672488
Rho GDP-dissociation inhibitor 1	Rho-GDIa	P52565	396	ARHGDIA	0.0116959	0.683171
Isthmin-1	ISM1	B1AKI9	140862	ISM1	0.0117026	0.648331
Carbonic anhydrase 6	Carbonic anhydrase 6	P23280	765	CA6	0.0117071	0.865542
Linker for activation of T-cells family member 2	NTAL	Q9GZY6	7462	LAT2	0.0117764	0.578837
Uncharacterized protein C10orf105	CJ105	Q8TEF2		C10orf105	0.0119448	0.666505
NAD-dependent protein deacetylase sirtuin-3, mitochondrial	SIR3	Q9NTG7		SIRT3	0.0119752	0.705743
C-type lectin domain family 7 member A	CLC7A	Q9BXN2	64581	CLEC7A	0.0121156	0.76474
C-type lectin domain family 4 member A	CLC4A	Q9UMR7	50856	CLEC4A	0.0121771	0.734219
Small EDRK-rich factor 1	SERF1	O75920	728492	SERF1A	0.0121881	0.564946
Amyloid-like protein 1	Amyloid-like protein 1	P51693	333	APLP1	0.0122156	0.891762
Protein FAM107A	DRR1	O95990	11170	FAM107A	0.0122558	0.598968
Neuroligin-2	NLGN2	Q8NFZ4	57555	NLGN2	0.0122881	0.563334
Histone-lysine N-methyltransferase ASH1L	ASH1L	Q9NR48	55870	ASH1L	0.0123099	0.684422
Cyclin-dependent kinase 2-associated protein 1	CDKA1	O14519	8099	CDK2AP1	0.012433	0.666668
Calpain-3	CAN3	P20807	825	CAPN3	0.0124505	0.773999
Glutathione peroxidase 2	GPX2	P18283	2877	GPX2	0.012454	0.6768
Sorting nexin-7	SNX7	Q9UNH6		SNX7	0.0126222	0.835865
B-cell linker protein	BLNK	Q8WV28	29760	BLNK	0.0126653	0.603867
Keratin, type II cytoskeletal 72	Keratin 72	Q14CN4	140807	KRT72	0.0127007	0.657543
Mediator of RNA polymerase II transcription subunit 4	MED4	Q9NPJ6		MED4	0.0127183	0.668108
CUGBP Elav-like family member 2	CELF2	O95319	10659	CELF2	0.0127493	0.900954
Ephrin-B3	Ephrin-B3	Q15768	1949	EFNB3	0.0128972	0.650906
Fc_MOUSE	Fc_MOUSE	Q99LC4			0.0129443	0.682625
EMI domain-containing protein 1	EMID1	Q96A84	129080	EMID1	0.0130859	0.751914
Regulator of G-protein signaling 3	RGS3	P49796	5998	RGS3	0.0131049	0.713499
Fc_MOUSE	Fc_MOUSE	Q99LC4			0.0131234	0.718743
ETS translocation variant 5	ETV5	P41161	2119	ETV5	0.013144	0.679904
Lactosylceramide alpha-2,3-sialyltransferase	SIAT9	Q9UNP4	8869	ST3GAL5	0.0131971	0.711133
Follistatin-related protein 5	FSTL5	Q8N475	56884	FSTL5	0.0132387	0.757157
Cytotoxic T-lymphocyte protein 4	CTLA-4	P16410	1493	CTLA4	0.0133546	0.781204
Ragulator complex protein LAMTOR3	LTOR3	Q9UHA4		LAMTOR3	0.0134755	0.611681
N-acetyllactosaminide beta-1,6-N-acetylglucosaminyl-transferase, isoform C	GNT2C	Q8NFS9	2651	GCNT2	0.0135165	0.701796
Protein pelota homolog	PELO	Q9BRX2		PELO	0.0135275	0.766559
Versican core protein	CSPG2	P13611	1462	VCAN	0.0135743	0.617768
Interleukin-1 receptor-like 2	IL-1Rrp2	Q9HB29	8808	IL1RL2	0.0136347	0.424245
Acid sphingomyelinase-like phosphodiesterase 3a	ASM3A	Q92484	10924	SMPDL3A	0.0136698	0.743298
1-phosphatidylinositol 4,5-bisphosphate phosphodiesterase gamma-1	PLCG1	P19174	5335	PLCG1	0.0136771	0.725467
Receptor-type tyrosine-protein phosphatase H	PTPRH	Q9HD43	5794	PTPRH	0.013709	0.571796
Thrombopoietin	Tpo	P40225	7066	THPO	0.013726	0.611053
Fc_MOUSE	Fc_MOUSE	Q99LC4			0.0137263	0.692182
Trafficking protein particle complex subunit 5	TPPC5	Q8IUR0	126003	TRAPPC5	0.0140859	0.50171
Protein Red	RED	Q13123	3550	IK	0.0141038	0.41404
Dyslexia-associated protein KIAA0319-like protein	K319L	Q8IZA0		KIAA0319L	0.0141942	0.48236
Glutamine synthetase	GLNA	P15104	2752	GLUL	0.0142265	0.757476
Fumarylacetoacetase	FAAA	P16930	2184	FAH	0.0142622	0.766559
Fc_MOUSE	Fc_MOUSE	Q99LC4			0.0142919	0.751668
Glycolipid transfer protein	GLTP	Q9NZD2	51228	GLTP	0.0143224	0.532269
Pre-mRNA-processing factor 6	PRP6	O94906	24148	PRPF6	0.0143514	0.667545
Fc_MOUSE	Fc_MOUSE	Q99LC4			0.014493	0.534691
Selenoprotein S	SELS	Q9BQE4	55829	VIMP	0.0145222	0.818172
Creatine kinase B-type	CK-BB	P12277	1152	CKB	0.0145239	0.661591
Interferon alpha-4	IFNA4	P05014	3441	IFNA4	0.0145407	0.607696
Annexin A5	Annexin V	P08758	308	ANXA5	0.0146479	0.756814
Monoacylglycerol lipase ABHD12	ABD12	Q8N2K0	26090	ABHD12	0.0148277	0.468433
Granulocyte colony-stimulating factor receptor	G-CSF-R	Q99062	1441	CSF3R	0.0149044	0.741358
FRAS1-related extracellular matrix protein 2	FREM2	Q5SZK8	341640	FREM2	0.0149444	0.535711
Bone morphogenetic protein 6	BMP-6	P22004	654	BMP6	0.0150579	0.702665
E3 ubiquitin-protein ligase SMURF1	SMUF1	Q9HCE7	57154	SMURF1	0.0151204	0.457587
beta-nerve growth factor	b-NGF	P01138	4803	NGF	0.0151298	0.754572
EH domain-binding protein 1	EHBP1	Q8NDI1	23301	EHBP1	0.0151654	0.546011
Disintegrin and metalloproteinase domain-containing protein 17	ADAM 17	P78536	6868	ADAM17	0.0151999	0.391003
Dickkopf-related protein 4	Dkk-4	Q9UBT3	27121	DKK4	0.0152249	0.751704
Transmembrane protein 237	TM237	Q96Q45		TMEM237	0.0152414	0.502652
Chromobox protein homolog 7	CBX7	O95931		CBX7	0.0153082	0.441504
Interferon alpha-14	IFN14	P01570	3448	IFNA14	0.0153326	0.631097
Decorin	Bone proteoglycan II	P07585	1634	DCN	0.0154102	0.726896
Legumain	LGMN	Q99538	5641	LGMN	0.0155067	0.629114
Anion exchange transporter	S26A7	Q8TE54		SLC26A7	0.0156709	0.734199
Rho GTPase-activating protein 36	RHG36	Q6ZRI8	158763	ARHGAP36	0.0156943	0.619882
Spermatogenesis-associated protein 20	SPT20	Q8TB22	64847	SPATA20	0.0157793	0.508154
T-cell surface glycoprotein CD5	CD5	P06127	921	CD5	0.0158166	0.50566
Pregnancy-specific beta-1-glycoprotein 8	PSG8	Q9UQ74	440533	PSG8	0.0158269	0.704756
Protocadherin gamma-C3	PCDGK	Q9UN70	5098	PCDHGC3	0.0158434	0.81617
Interleukin-7 receptor subunit alpha	IL-7 Ra	P16871	3575	IL7R	0.0158669	0.628949
Protein FAM171A2	F1712	A8MVW0		FAM171A2	0.0159752	0.679904
Fc_MOUSE	Fc_MOUSE	Q99LC4			0.0160035	0.43156
[truncated: 3,208 more rows]
