# Supplementary material for: Multiomic profiling of responses to clinical and novel bisphosphonates reveals extraskeletal effects on ageing related signatures
Source: Signal Transduct Target Ther. 2026 Jul 15;11:277. doi: 10.1038/s41392-026-02799-x (PMC13370019; doi:10.1038/s41392-026-02799-x)
Supplement: Supplementary file 3 — Data.S2 [file 41392_2026_2799_MOESM3_ESM.xlsx]

## Sheet:  RNAseq UP
ENSEMBL	SYMBOL	name	log2FoldChange
ENSG00000131386	GALNT15	polypeptide N-acetylgalactosaminyltransferase 15	2.22919
ENSG00000176046	NUPR1	nuclear protein 1, transcriptional regulator	1.62868
ENSG00000142173	COL6A2	collagen type VI alpha 2 chain	1.54131
ENSG00000140092	FBLN5	fibulin 5	1.49159
ENSG00000185745	IFIT1	interferon induced protein with tetratricopeptide repeats 1	1.3784
ENSG00000174175	SELP	selectin P	1.34631
ENSG00000124875	CXCL6	C-X-C motif chemokine ligand 6	1.33808
ENSG00000165801	ARHGEF40	Rho guanine nucleotide exchange factor 40	1.32388
ENSG00000174640	SLCO2A1	solute carrier organic anion transporter family member 2A1	1.30409
ENSG00000133454	MYO18B	myosin XVIIIB	1.28054
ENSG00000137033	IL33	interleukin 33	1.26704
ENSG00000074181	NOTCH3	notch receptor 3	1.21929
ENSG00000111341	MGP	matrix Gla protein	1.21398
ENSG00000140511	HAPLN3	hyaluronan and proteoglycan link protein 3	1.18638
ENSG00000173124	ACSM6	acyl-CoA synthetase medium chain family member 6	1.1472
ENSG00000169418	NPR1	natriuretic peptide receptor 1	1.10987
ENSG00000258791	LINC00520	long intergenic non-protein coding RNA 520	1.10443
ENSG00000115461	IGFBP5	insulin like growth factor binding protein 5	1.09404
ENSG00000108846	ABCC3	ATP binding cassette subfamily C member 3	1.05741
ENSG00000162687	KCNT2	potassium sodium-activated channel subfamily T member 2	1.05419
ENSG00000132470	ITGB4	integrin subunit beta 4	1.04967
ENSG00000162692	VCAM1	vascular cell adhesion molecule 1	1.04603
ENSG00000132530	XAF1	XIAP associated factor 1	1.03222
ENSG00000030419	IKZF2	IKAROS family zinc finger 2	1.02246
ENSG00000245532	NEAT1	nuclear paraspeckle assembly transcript 1	1.01646
ENSG00000205038	PKHD1L1	PKHD1 like 1	1.00162
ENSG00000256358	RPL31P57	ribosomal protein L31 pseudogene 57	0.994746
ENSG00000163975	MELTF	melanotransferrin	0.994289
ENSG00000072195	SPEG	striated muscle enriched protein kinase	0.983756
ENSG00000091831	ESR1	estrogen receptor 1	0.982706
ENSG00000135063	ENTREP1	endosomal transmembrane epsin interactor 1	0.977281
ENSG00000154258	ABCA9	ATP binding cassette subfamily A member 9	0.976899
ENSG00000159164	SV2A	synaptic vesicle glycoprotein 2A	0.959083
ENSG00000274570	SPDYE10	speedy/RINGO cell cycle regulator family member E10	0.957992
ENSG00000133687	TMTC1	transmembrane O-mannosyltransferase targeting cadherins 1	0.953997
ENSG00000004799	PDK4	pyruvate dehydrogenase kinase 4	0.939687
ENSG00000088340	FER1L4	fer-1 like family member 4 (pseudogene)	0.938189
ENSG00000146555	SDK1	sidekick cell adhesion molecule 1	0.923988
ENSG00000154262	ABCA6	ATP binding cassette subfamily A member 6	0.917773
ENSG00000162706	CADM3	cell adhesion molecule 3	0.903748
ENSG00000136826	KLF4	KLF transcription factor 4	0.902846
ENSG00000165821	SALL2	spalt like transcription factor 2	0.897378
ENSG00000008300	CELSR3	cadherin EGF LAG seven-pass G-type receptor 3	0.889951
ENSG00000011028	MRC2	mannose receptor C type 2	0.887435
ENSG00000108679	LGALS3BP	galectin 3 binding protein	0.883027
ENSG00000095303	PTGS1	prostaglandin-endoperoxide synthase 1	0.882354
ENSG00000154175	ABI3BP	ABI family member 3 binding protein	0.879627
ENSG00000003989	SLC7A2	solute carrier family 7 member 2	0.877407
ENSG00000144476	ACKR3	atypical chemokine receptor 3	0.875003
ENSG00000230838	LINC01614	long intergenic non-protein coding RNA 1614	0.86836
ENSG00000133110	POSTN	periostin	0.857182
ENSG00000137959	IFI44L	interferon induced protein 44 like	0.845255
ENSG00000142303	ADAMTS10	ADAM metallopeptidase with thrombospondin type 1 motif 10	0.843953
ENSG00000149591	TAGLN	transgelin	0.839865
ENSG00000214548	MEG3	maternally expressed 3	0.830446
ENSG00000165092	ALDH1A1	aldehyde dehydrogenase 1 family member A1	0.823792
ENSG00000251562	MALAT1	metastasis associated lung adenocarcinoma transcript 1	0.819207
ENSG00000081377	CDC14B	cell division cycle 14B	0.81406
ENSG00000128510	CPA4	carboxypeptidase A4	0.80617
ENSG00000258667	HIF1A-AS3	HIF1A antisense RNA 3	0.80161
ENSG00000142156	COL6A1	collagen type VI alpha 1 chain	0.7951
ENSG00000143869	GDF7	growth differentiation factor 7	0.778006
ENSG00000141338	ABCA8	ATP binding cassette subfamily A member 8	0.773796
ENSG00000023445	BIRC3	baculoviral IAP repeat containing 3	0.771002
ENSG00000078098	FAP	fibroblast activation protein alpha	0.766978
ENSG00000146674	IGFBP3	insulin like growth factor binding protein 3	0.765466
ENSG00000265107	GJA5	gap junction protein alpha 5	0.764802
ENSG00000273018	FAM106A	family with sequence similarity 106 member A	0.755344
ENSG00000163013	FBXO41	F-box protein 41	0.750127
ENSG00000115594	IL1R1	interleukin 1 receptor type 1	0.74708
ENSG00000262461	SPDYE9	speedy/RINGO cell cycle regulator family member E9	0.746246
ENSG00000106479	ZNF862	zinc finger protein 862	0.736393
ENSG00000081041	CXCL2	C-X-C motif chemokine ligand 2	0.731326
ENSG00000143341	HMCN1	hemicentin 1	0.7188
ENSG00000186642	PDE2A	phosphodiesterase 2A	0.718209
ENSG00000008323	PLEKHG6	pleckstrin homology and RhoGEF domain containing G6	0.712435
ENSG00000134061	CD180	CD180 molecule	0.706415
ENSG00000145147	SLIT2	slit guidance ligand 2	0.694367
ENSG00000135740	SLC9A5	solute carrier family 9 member A5	0.691703
ENSG00000123384	LRP1	LDL receptor related protein 1	0.690259
ENSG00000205482	SPDYE18	speedy/RINGO cell cycle regulator family member E18	0.689892
ENSG00000166510	CCDC68	coiled-coil domain containing 68	0.683768
ENSG00000003096	KLHL13	kelch like family member 13	0.681944
ENSG00000118503	TNFAIP3	TNF alpha induced protein 3	0.679445
ENSG00000243244	STON1	stonin 1	0.67768
ENSG00000158186	MRAS	muscle RAS oncogene homolog	0.675348
ENSG00000102287	GABRE	gamma-aminobutyric acid type A receptor subunit epsilon	0.675318
ENSG00000113600	C9	complement C9	0.672365
ENSG00000146350	TBC1D32	TBC1 domain family member 32	0.670181
ENSG00000198868	MTND4LP30	MT-ND4L pseudogene 30	0.668739
ENSG00000151704	KCNJ1	potassium inwardly rectifying channel subfamily J member 1	0.666891
ENSG00000161395	PGAP3	post-GPI attachment to proteins phospholipase 3	0.663094
ENSG00000124212	PTGIS	prostaglandin I2 synthase	0.662748
ENSG00000225746	MEG8	maternally expressed 8, small nucleolar RNA host gene	0.662279
ENSG00000189420	ZFP92	ZFP92 zinc finger protein	0.661981
ENSG00000181444	ZNF467	zinc finger protein 467	0.656009
ENSG00000213694	S1PR3	sphingosine-1-phosphate receptor 3	0.655503
ENSG00000144152	FBLN7	fibulin 7	0.655252
ENSG00000168679	SLC16A4	solute carrier family 16 member 4	0.6534
ENSG00000163617	CCDC191	coiled-coil domain containing 191	0.651135
ENSG00000168542	COL3A1	collagen type III alpha 1 chain	0.650881
ENSG00000247809	NR2F2-AS1	NR2F2 antisense RNA 1	0.645055
ENSG00000170160	CCDC144A	coiled-coil domain containing 144A	0.642609
ENSG00000221869	CEBPD	CCAAT enhancer binding protein delta	0.64109
ENSG00000103034	NDRG4	NDRG family member 4	0.639058
ENSG00000105290	APLP1	amyloid beta precursor like protein 1	0.637279
ENSG00000135643	KCNMB4	potassium calcium-activated channel subfamily M regulatory beta subunit 4	0.633076
ENSG00000117791	MTARC2	mitochondrial amidoxime reducing component 2	0.630807
ENSG00000165029	ABCA1	ATP binding cassette subfamily A member 1	0.616379
ENSG00000280055	LINC02912	long intergenic non-protein coding RNA 2912	0.615693
ENSG00000275976	SPDYE11	speedy/RINGO cell cycle regulator family member E11	0.614533
ENSG00000158286	RNF207	ring finger protein 207	0.60896
ENSG00000000971	CFH	complement factor H	0.607917
ENSG00000100918	REC8	REC8 meiotic recombination protein	0.601513
ENSG00000120693	SMAD9	SMAD family member 9	0.598915
ENSG00000138735	PDE5A	phosphodiesterase 5A	0.598907
ENSG00000038427	VCAN	versican	0.597141
ENSG00000073849	ST6GAL1	ST6 beta-galactoside alpha-2,6-sialyltransferase 1	0.594871
ENSG00000258399	MIR493HG	MIR493 cluster host gene	0.59078
ENSG00000165949	IFI27	interferon alpha inducible protein 27	0.589616
ENSG00000196502	SULT1A1	sulfotransferase family 1A member 1	0.575318
ENSG00000211448	DIO2	iodothyronine deiodinase 2	0.573949
ENSG00000260735	LOC100505915	uncharacterized LOC100505915	0.573029
ENSG00000174938	SEZ6L2	seizure related 6 homolog like 2	0.571028
ENSG00000213366	GSTM2	glutathione S-transferase mu 2	0.568962
ENSG00000126861	OMG	oligodendrocyte myelin glycoprotein	0.568041
ENSG00000185040	SPDYE16	speedy/RINGO cell cycle regulator family member E16	0.566009
ENSG00000179242	CDH4	cadherin 4	0.565109
ENSG00000235770	LINC00607	long intergenic non-protein coding RNA 607	0.56387
ENSG00000138449	SLC40A1	solute carrier family 40 member 1	0.56333
ENSG00000120738	EGR1	early growth response 1	0.559156
ENSG00000073331	ALPK1	alpha kinase 1	0.557152
ENSG00000146374	RSPO3	R-spondin 3	0.555946
ENSG00000090339	ICAM1	intercellular adhesion molecule 1	0.55575
ENSG00000137834	SMAD6	SMAD family member 6	0.555493
ENSG00000213983	AP1G2	adaptor related protein complex 1 subunit gamma 2	0.55506
ENSG00000115267	IFIH1	interferon induced with helicase C domain 1	0.552973
ENSG00000230267	HERC2P4	HERC2 pseudogene 4	0.552334
ENSG00000120256	LRP11	LDL receptor related protein 11	0.547347
ENSG00000112655	PTK7	protein tyrosine kinase 7 (inactive)	0.547271
ENSG00000100092	SH3BP1	SH3 domain binding protein 1	0.54576
ENSG00000109046	WSB1	WD repeat and SOCS box containing 1	0.544493
ENSG00000239202	RN7SL499P	RNA, 7SL, cytoplasmic 499, pseudogene	0.543644
ENSG00000100889	PCK2	phosphoenolpyruvate carboxykinase 2, mitochondrial	0.54196
ENSG00000154898	CCDC144CP	coiled-coil domain containing 144C, pseudogene	0.541502
ENSG00000151240	DIP2C	disco interacting protein 2 homolog C	0.539303
ENSG00000124772	CPNE5	copine 5	0.533985
ENSG00000102802	MEDAG	mesenteric estrogen dependent adipogenesis	0.531923
ENSG00000196796	NPIPB10P	nuclear pore complex interacting protein family, member B10, pseudogene	0.530333
ENSG00000108342	CSF3	colony stimulating factor 3	0.529215
ENSG00000234118	RPL13AP6	ribosomal protein L13a pseudogene 6	0.527565
ENSG00000163739	CXCL1	C-X-C motif chemokine ligand 1	0.527428
ENSG00000233608	TWIST2	twist family bHLH transcription factor 2	0.525549
ENSG00000162591	MEGF6	multiple EGF like domains 6	0.5216
ENSG00000178852	EFCAB13	EF-hand calcium binding domain 13	0.521392
ENSG00000154134	ROBO3	roundabout guidance receptor 3	0.521362
ENSG00000146856	AGBL3	AGBL carboxypeptidase 3	0.517254
ENSG00000149212	SESN3	sestrin 3	0.516893
ENSG00000157514	TSC22D3	TSC22 domain family member 3	0.515884
ENSG00000158716	DUSP23	dual specificity phosphatase 23	0.515499
ENSG00000135678	CPM	carboxypeptidase M	0.513503
ENSG00000142102	PGGHG	protein-glucosylgalactosylhydroxylysine glucosidase	0.512417
ENSG00000121900	TMEM54	transmembrane protein 54	0.51085
ENSG00000090376	IRAK3	interleukin 1 receptor associated kinase 3	0.510199
ENSG00000165424	ZCCHC24	zinc finger CCHC-type containing 24	0.509997
ENSG00000175106	TVP23C	trans-golgi network vesicle protein 23 homolog C	0.508261
ENSG00000264343	NOTCH2NLA	notch 2 N-terminal like A	0.507915
ENSG00000138722	MMRN1	multimerin 1	0.507832
ENSG00000163874	ZC3H12A	zinc finger CCCH-type containing 12A	0.50534
ENSG00000174080	CTSF	cathepsin F	0.504621
ENSG00000198846	TOX	thymocyte selection associated high mobility group box	0.503497
ENSG00000256525	POLG2	DNA polymerase gamma 2, accessory subunit	0.502626
ENSG00000154874	CCDC144BP	coiled-coil domain containing 144B, pseudogene	0.502451
ENSG00000115414	FN1	fibronectin 1	0.502037
ENSG00000168077	SCARA3	scavenger receptor class A member 3	0.498656
ENSG00000261599	HERC2P8	HERC2 pseudogene 8	0.497861
ENSG00000266439	RN7SL493P	RNA, 7SL, cytoplasmic 493, pseudogene	0.494912
ENSG00000100979	PLTP	phospholipid transfer protein	0.494654
ENSG00000204262	COL5A2	collagen type V alpha 2 chain	0.492246
ENSG00000176907	TCIM	transcriptional and immune response regulator	0.490304
ENSG00000136274	NACAD	NAC alpha domain containing	0.489954
ENSG00000184371	CSF1	colony stimulating factor 1	0.489073
ENSG00000183087	GAS6	growth arrest specific 6	0.488915
ENSG00000197565	COL4A6	collagen type IV alpha 6 chain	0.487875
ENSG00000124440	HIF3A	hypoxia inducible factor 3 subunit alpha	0.487596
ENSG00000184867	ARMCX2	armadillo repeat containing X-linked 2	0.486414
ENSG00000241175	RN7SL494P	RNA, 7SL, cytoplasmic 494, pseudogene	0.485613
ENSG00000168010	ATG16L2	autophagy related 16 like 2	0.482869
ENSG00000185630	PBX1	PBX homeobox 1	0.482163
ENSG00000049323	LTBP1	latent transforming growth factor beta binding protein 1	0.481451
ENSG00000144935	TRPC1	transient receptor potential cation channel subfamily C member 1	0.48087
ENSG00000156587	UBE2L6	ubiquitin conjugating enzyme E2 L6	0.479851
ENSG00000183060	LYSMD4	LysM domain containing 4	0.479279
ENSG00000179163	FUCA1	alpha-L-fucosidase 1	0.475105
ENSG00000180229	HERC2P3	HERC2 pseudogene 3	0.474779
ENSG00000108691	CCL2	C-C motif chemokine ligand 2	0.474504
ENSG00000078018	MAP2	microtubule associated protein 2	0.473531
ENSG00000163412	EIF4E3	eukaryotic translation initiation factor 4E family member 3	0.471099
ENSG00000101665	SMAD7	SMAD family member 7	0.470844
ENSG00000138448	ITGAV	integrin subunit alpha V	0.469817
ENSG00000239702	RN7SL507P	RNA, 7SL, cytoplasmic 507, pseudogene	0.466264
ENSG00000099864	PALM	paralemmin	0.46616
ENSG00000197978	GOLGA6L9	golgin A6 family like 9	0.466091
ENSG00000168056	LTBP3	latent transforming growth factor beta binding protein 3	0.464927
ENSG00000281490	CICP14	capicua transcriptional repressor pseudogene 14	0.4622
ENSG00000090006	LTBP4	latent transforming growth factor beta binding protein 4	0.462175
ENSG00000182492	BGN	biglycan	0.46205
ENSG00000023608	SNAPC1	small nuclear RNA activating complex polypeptide 1	0.461884
ENSG00000198156	NPIPB6	nuclear pore complex interacting protein family member B6	0.461014
ENSG00000157224	CLDN12	claudin 12	0.458856
ENSG00000257513	NPIPB1P	nuclear pore complex interacting protein family member B1, pseudogene	0.458074
ENSG00000169231	THBS3	thrombospondin 3	0.457486
ENSG00000099954	CECR2	CECR2 histone acetyl-lysine reader	0.457274
ENSG00000276550	HERC2P2	HERC2 pseudogene 2	0.45682
ENSG00000122644	ARL4A	ADP ribosylation factor like GTPase 4A	0.456735
ENSG00000129467	ADCY4	adenylate cyclase 4	0.456521
ENSG00000153246	PLA2R1	phospholipase A2 receptor 1	0.455878
ENSG00000100767	PAPLN	papilin, proteoglycan like sulfated glycoprotein	0.454371
ENSG00000204681	GABBR1	gamma-aminobutyric acid type B receptor subunit 1	0.451976
ENSG00000168314	MOBP	myelin associated oligodendrocyte basic protein	0.450617
ENSG00000230373	GOLGA6L17P	golgin A6 family like 17, pseudogene	0.450214
ENSG00000162614	NEXN	nexilin F-actin binding protein	0.449811
ENSG00000163453	IGFBP7	insulin like growth factor binding protein 7	0.447618
ENSG00000100968	NFATC4	nuclear factor of activated T cells 4	0.447157
ENSG00000135919	SERPINE2	serpin family E member 2	0.44668
ENSG00000197140	ADAM32	ADAM metallopeptidase domain 32	0.446209
ENSG00000260644	HERC2P5	HERC2 pseudogene 5	0.445977
ENSG00000139263	LRIG3	leucine rich repeats and immunoglobulin like domains 3	0.445968
ENSG00000109906	ZBTB16	zinc finger and BTB domain containing 16	0.444482
ENSG00000184206	GOLGA6L4	golgin A6 family like 4	0.443936
ENSG00000204650	LINC02210	long intergenic non-protein coding RNA 2210	0.443442
ENSG00000108797	CNTNAP1	contactin associated protein 1	0.439173
ENSG00000196268	ZNF493	zinc finger protein 493	0.438107
ENSG00000130066	SAT1	spermidine/spermine N1-acetyltransferase 1	0.437899
ENSG00000215252	GOLGA8B	golgin A8 family member B	0.433731
ENSG00000188153	COL4A5	collagen type IV alpha 5 chain	0.433716
ENSG00000260097	SPDYE6	speedy/RINGO cell cycle regulator family member E6	0.432181
ENSG00000214021	TTLL3	tubulin tyrosine ligase like 3	0.42985
ENSG00000137496	IL18BP	interleukin 18 binding protein	0.428438
ENSG00000170921	TANC2	tetratricopeptide repeat, ankyrin repeat and coiled-coil containing 2	0.427241
ENSG00000241717	VWFP1	von Willebrand factor pseudogene 1	0.42681
ENSG00000072163	LIMS2	LIM zinc finger domain containing 2	0.426432
ENSG00000088280	ASAP3	ArfGAP with SH3 domain, ankyrin repeat and PH domain 3	0.426265
ENSG00000206149	HERC2P9	HERC2 pseudogene 9	0.425838
ENSG00000236438	FAM157A	family with sequence similarity 157 member A	0.425606
ENSG00000154553	PDLIM3	PDZ and LIM domain 3	0.425452
ENSG00000137463	MGARP	mitochondria localized glutamic acid rich protein	0.42255
ENSG00000107331	ABCA2	ATP binding cassette subfamily A member 2	0.421479
ENSG00000180354	MTURN	maturin, neural progenitor differentiation regulator homolog	0.421414
ENSG00000144810	COL8A1	collagen type VIII alpha 1 chain	0.41895
ENSG00000167693	NXN	nucleoredoxin	0.41807
ENSG00000111817	DSE	dermatan sulfate epimerase	0.415858
ENSG00000181634	TNFSF15	TNF superfamily member 15	0.412971
ENSG00000263934	SNORD3A	small nucleolar RNA, C/D box 3A	0.411467
ENSG00000230590	FTX	FTX transcript, XIST regulator	0.410239
ENSG00000172819	RARG	retinoic acid receptor gamma	0.409499
ENSG00000140873	ADAMTS18	ADAM metallopeptidase with thrombospondin type 1 motif 18	0.409137
ENSG00000128487	SPECC1	sperm antigen with calponin homology and coiled-coil domains 1	0.408674
ENSG00000277117	LOC102723996	ICOS ligand	0.408462
ENSG00000114698	PLSCR4	phospholipid scramblase 4	0.407384
ENSG00000164692	COL1A2	collagen type I alpha 2 chain	0.407155
ENSG00000265185	SNORD3B-1	small nucleolar RNA, C/D box 3B-1	0.40697
ENSG00000105426	PTPRS	protein tyrosine phosphatase receptor type S	0.405435
ENSG00000175265	GOLGA8A	golgin A8 family member A	0.405248
ENSG00000107779	BMPR1A	bone morphogenetic protein receptor type 1A	0.403358
ENSG00000163482	STK36	serine/threonine kinase 36	0.402966
ENSG00000111339	ART4	ADP-ribosyltransferase 4 (inactive) (Dombrock blood group)	0.401628
ENSG00000100100	PIK3IP1	phosphoinositide-3-kinase interacting protein 1	0.401557
ENSG00000204580	DDR1	discoidin domain receptor tyrosine kinase 1	0.401439
ENSG00000168209	DDIT4	DNA damage inducible transcript 4	0.400402
ENSG00000260916	CCPG1	cell cycle progression 1	0.399319
ENSG00000167772	ANGPTL4	angiopoietin like 4	0.396912
ENSG00000169992	NLGN2	neuroligin 2	0.396236
ENSG00000123146	ADGRE5	adhesion G protein-coupled receptor E5	0.396178
ENSG00000035115	SH3YL1	SH3 and SYLF domain containing 1	0.39394
ENSG00000164176	EDIL3	EGF like repeats and discoidin domains 3	0.39298
ENSG00000150764	DIXDC1	DIX domain containing 1	0.392204
ENSG00000131002	TXLNGY	taxilin gamma pseudogene, Y-linked	0.391955
ENSG00000184465	WDR27	WD repeat domain 27	0.390699
ENSG00000010818	HIVEP2	HIVEP zinc finger 2	0.389691
ENSG00000162496	DHRS3	dehydrogenase/reductase 3	0.388327
ENSG00000169429	CXCL8	C-X-C motif chemokine ligand 8	0.386788
ENSG00000162512	SDC3	syndecan 3	0.386394
ENSG00000271425	NBPF10	NBPF member 10	0.386361
ENSG00000188559	RALGAPA2	Ral GTPase activating protein catalytic subunit alpha 2	0.385714
ENSG00000109193	SULT1E1	sulfotransferase family 1E member 1	0.385536
ENSG00000104856	RELB	RELB proto-oncogene, NF-kB subunit	0.385307
ENSG00000168016	TRANK1	tetratricopeptide repeat and ankyrin repeat containing 1	0.383402
ENSG00000134250	NOTCH2	notch receptor 2	0.383331
ENSG00000126870	DYNC2I1	dynein 2 intermediate chain 1	0.382368
ENSG00000145335	SNCA	synuclein alpha	0.381459
ENSG00000141736	ERBB2	erb-b2 receptor tyrosine kinase 2	0.38103
ENSG00000072071	ADGRL1	adhesion G protein-coupled receptor L1	0.380924
ENSG00000169946	ZFPM2	zinc finger protein, FOG family member 2	0.380036
ENSG00000108960	MMD	monocyte to macrophage differentiation associated	0.380003
ENSG00000110799	VWF	von Willebrand factor	0.379662
ENSG00000168961	LGALS9	galectin 9	0.378653
ENSG00000071967	CYBRD1	cytochrome b reductase 1	0.37861
ENSG00000272168	CASC15	cancer susceptibility 15	0.377977
ENSG00000065357	DGKA	diacylglycerol kinase alpha	0.376803
ENSG00000070669	ASNS	asparagine synthetase (glutamine-hydrolyzing)	0.376706
ENSG00000270629	NBPF14	NBPF member 14	0.376201
ENSG00000037042	TUBG2	tubulin gamma 2	0.375382
ENSG00000188199	NUTM2B	NUT family member 2B	0.374976
ENSG00000092969	TGFB2	transforming growth factor beta 2	0.372793
ENSG00000258890	CEP95	centrosomal protein 95	0.372003
ENSG00000167100	SAMD14	sterile alpha motif domain containing 14	0.370875
ENSG00000172638	EFEMP2	EGF containing fibulin extracellular matrix protein 2	0.370261
ENSG00000095383	TBC1D2	TBC1 domain family member 2	0.366613
ENSG00000008086	CDKL5	cyclin dependent kinase like 5	0.366085
ENSG00000158859	ADAMTS4	ADAM metallopeptidase with thrombospondin type 1 motif 4	0.365431
ENSG00000255524	NPIPB8	nuclear pore complex interacting protein family member B8	0.365331
ENSG00000271383	NBPF19	NBPF member 19	0.364599
ENSG00000119138	KLF9	KLF transcription factor 9	0.364536
ENSG00000167107	ACSF2	acyl-CoA synthetase family member 2	0.364374
ENSG00000123104	ITPR2	inositol 1,4,5-trisphosphate receptor type 2	0.364115
ENSG00000120708	TGFBI	transforming growth factor beta induced	0.362845
ENSG00000092929	UNC13D	unc-13 homolog D	0.362557
ENSG00000054598	FOXC1	forkhead box C1	0.362518
ENSG00000139182	CLSTN3	calsyntenin 3	0.361382
ENSG00000196993	NPIPB9	nuclear pore complex interacting protein family member B9	0.360588
ENSG00000100342	APOL1	apolipoprotein L1	0.359674
ENSG00000255248	MIR100HG	mir-100-let-7a-2-mir-125b-1 cluster host gene	0.359114
ENSG00000143819	EPHX1	epoxide hydrolase 1	0.358643
ENSG00000185829	ARL17A	ADP ribosylation factor like GTPase 17A	0.357597
ENSG00000112659	CUL9	cullin 9	0.356576
ENSG00000262074	SNORD3B-2	small nucleolar RNA, C/D box 3B-2	0.353928
ENSG00000173209	AHSA2P	activator of HSP90 ATPase homolog 2, pseudogene	0.353892
ENSG00000163703	CRELD1	cysteine rich with EGF like domains 1	0.353318
ENSG00000163611	SPICE1	spindle and centriole associated protein 1	0.349634
ENSG00000205238	SPDYE2	speedy/RINGO cell cycle regulator family member E2	0.349111
ENSG00000105499	PLA2G4C	phospholipase A2 group IVC	0.34846
ENSG00000128590	DNAJB9	DnaJ heat shock protein family (Hsp40) member B9	0.347554
ENSG00000205978	NYNRIN	NYN domain and retroviral integrase containing	0.347016
ENSG00000137628	DDX60	DExD/H-box helicase 60	0.346853
ENSG00000100368	CSF2RB	colony stimulating factor 2 receptor subunit beta	0.345536
ENSG00000196295	GARS1-DT	GARS1 divergent transcript	0.343984
ENSG00000121858	TNFSF10	TNF superfamily member 10	0.343628
ENSG00000265972	TXNIP	thioredoxin interacting protein	0.342966
ENSG00000108582	CPD	carboxypeptidase D	0.342812
ENSG00000179832	MROH1	maestro heat like repeat family member 1	0.342562
ENSG00000228696	ARL17B	ADP ribosylation factor like GTPase 17B	0.34142
ENSG00000178882	RFLNA	refilin A	0.34137
ENSG00000182179	UBA7	ubiquitin like modifier activating enzyme 7	0.341076
ENSG00000171928	TVP23B	trans-golgi network vesicle protein 23 homolog B	0.339598
ENSG00000259045	MTCO1P2	MT-CO1 pseudogene 2	0.338544
ENSG00000122707	RECK	reversion inducing cysteine rich protein with kazal motifs	0.338277
ENSG00000167766	ZNF83	zinc finger protein 83	0.338089
ENSG00000276077	LOC102724951	uncharacterized LOC102724951	0.336879
ENSG00000176809	LRRC37A3	leucine rich repeat containing 37 member A3	0.336052
ENSG00000120156	TEK	TEK receptor tyrosine kinase	0.335198
ENSG00000131018	SYNE1	spectrin repeat containing nuclear envelope protein 1	0.334946
ENSG00000069399	BCL3	BCL3 transcription coactivator	0.334736
ENSG00000274333	LOC102724219	uncharacterized LOC102724219	0.334527
ENSG00000225830	ERCC6	ERCC excision repair 6, chromatin remodeling factor	0.333984
ENSG00000198286	CARD11	caspase recruitment domain family member 11	0.332817
ENSG00000008394	MGST1	microsomal glutathione S-transferase 1	0.332207
ENSG00000141376	BCAS3	BCAS3 microtubule associated cell migration factor	0.331166
ENSG00000133657	ATP13A3	ATPase 13A3	0.330369
ENSG00000238083	LRRC37A2	leucine rich repeat containing 37 member A2	0.330093
ENSG00000277067	LOC102724843	uncharacterized LOC102724843	0.329607
ENSG00000132535	DLG4	discs large MAGUK scaffold protein 4	0.327797
ENSG00000140400	MAN2C1	mannosidase alpha class 2C member 1	0.323817
ENSG00000180747	SMG1P3	SMG1 pseudogene 3	0.322558
ENSG00000183506	PI4KAP2	phosphatidylinositol 4-kinase alpha pseudogene 2	0.321777
ENSG00000168874	ATOH8	atonal bHLH transcription factor 8	0.319907
ENSG00000006118	TMEM132A	transmembrane protein 132A	0.319719
ENSG00000254634	SMG1P6	SMG1 pseudogene 6	0.319264
ENSG00000275090	RN7SL296P	RNA, 7SL, cytoplasmic 296, pseudogene	0.319191
ENSG00000160179	ABCG1	ATP binding cassette subfamily G member 1	0.318224
ENSG00000136205	TNS3	tensin 3	0.318224
ENSG00000099260	PALMD	palmdelphin	0.316172
ENSG00000107438	PDLIM1	PDZ and LIM domain 1	0.314268
ENSG00000131981	LGALS3	galectin 3	0.314108
ENSG00000028137	TNFRSF1B	TNF receptor superfamily member 1B	0.312863
ENSG00000164220	F2RL2	coagulation factor II thrombin receptor like 2	0.311042
ENSG00000013588	GPRC5A	G protein-coupled receptor class C group 5 member A	0.310825
ENSG00000259207	ITGB3	integrin subunit beta 3	0.310558
ENSG00000261556	SMG1P7	SMG1 pseudogene 7	0.310414
ENSG00000135069	PSAT1	phosphoserine aminotransferase 1	0.308341
ENSG00000224078	SNHG14	small nucleolar RNA host gene 14	0.307504
ENSG00000160223	ICOSLG	inducible T cell costimulator ligand	0.307067
ENSG00000185710	SMG1P4	SMG1 pseudogene 4	0.30688
ENSG00000057019	DCBLD2	discoidin, CUB and LCCL domain containing 2	0.306726
ENSG00000274276	LOC102724560	cystathionine beta-synthase like	0.30631
ENSG00000159433	STARD9	StAR related lipid transfer domain containing 9	0.305827
ENSG00000138834	MAPK8IP3	mitogen-activated protein kinase 8 interacting protein 3	0.305584
ENSG00000143669	LYST	lysosomal trafficking regulator	0.305508
ENSG00000176681	LRRC37A	leucine rich repeat containing 37A	0.305007
ENSG00000189221	MAOA	monoamine oxidase A	0.30442
ENSG00000162804	SNED1	sushi, nidogen and EGF like domains 1	0.303932
ENSG00000108509	CAMTA2	calmodulin binding transcription activator 2	0.30352
ENSG00000186260	MRTFB	myocardin related transcription factor B	0.3029
ENSG00000197119	SLC25A29	solute carrier family 25 member 29	0.302835
ENSG00000099998	GGT5	gamma-glutamyltransferase 5	0.302583
ENSG00000173597	SULT1B1	sulfotransferase family 1B member 1	0.302103
ENSG00000104936	DMPK	DM1 protein kinase	0.299943
ENSG00000179094	PER1	period circadian regulator 1	0.298775
ENSG00000111145	ELK3	ETS transcription factor ELK3	0.298259
ENSG00000149577	SIDT2	SID1 transmembrane family member 2	0.297651
ENSG00000166033	HTRA1	HtrA serine peptidase 1	0.297442
ENSG00000114374	USP9Y	ubiquitin specific peptidase 9 Y-linked	0.297284
ENSG00000186815	TPCN1	two pore segment channel 1	0.296353
ENSG00000059588	TARBP1	TAR (HIV-1) RNA binding protein 1	0.296234
ENSG00000125968	ID1	inhibitor of DNA binding 1	0.295449
ENSG00000160200	CBS	cystathionine beta-synthase	0.294763
ENSG00000173821	RNF213	ring finger protein 213	0.294638
ENSG00000272150	NBPF25P	NBPF member 25, pseudogene	0.292949
ENSG00000006282	SPATA20	spermatogenesis associated 20	0.292663
ENSG00000262902	MTCO1P40	MT-CO1 pseudogene 40	0.292451
ENSG00000130702	LAMA5	laminin subunit alpha 5	0.29233
ENSG00000064042	LIMCH1	LIM and calponin homology domains 1	0.291939
ENSG00000183426	NPIPA1	nuclear pore complex interacting protein family member A1	0.290396
ENSG00000221978	CCNL2	cyclin L2	0.289604
ENSG00000275496	LOC102724701	uncharacterized LOC102724701	0.289302
ENSG00000237296	SMG1P1	SMG1 pseudogene 1	0.287279
ENSG00000234456	MAGI2-AS3	MAGI2 antisense RNA 3	0.287275
ENSG00000198804	COX1	cytochrome c oxidase subunit I	0.286304
ENSG00000126709	IFI6	interferon alpha inducible protein 6	0.286231
ENSG00000166147	FBN1	fibrillin 1	0.285489
ENSG00000154734	ADAMTS1	ADAM metallopeptidase with thrombospondin type 1 motif 1	0.284627
ENSG00000070540	WIPI1	WD repeat domain, phosphoinositide interacting 1	0.284022
ENSG00000228495	LINC01013	long intergenic non-protein coding RNA 1013	0.283287
ENSG00000102359	SRPX2	sushi repeat containing protein X-linked 2	0.281509
ENSG00000269713	NBPF9	NBPF member 9	0.280281
ENSG00000162733	DDR2	discoidin domain receptor tyrosine kinase 2	0.28021
ENSG00000175745	NR2F1	nuclear receptor subfamily 2 group F member 1	0.280184
ENSG00000171992	SYNPO	synaptopodin	0.279469
ENSG00000166167	BTRC	beta-transducin repeat containing E3 ubiquitin protein ligase	0.278799
ENSG00000072778	ACADVL	acyl-CoA dehydrogenase very long chain	0.277143
ENSG00000135503	ACVR1B	activin A receptor type 1B	0.27581
ENSG00000100906	NFKBIA	NFKB inhibitor alpha	0.27508
ENSG00000035862	TIMP2	TIMP metallopeptidase inhibitor 2	0.273811
ENSG00000134986	NREP	neuronal regeneration related protein	0.272692
ENSG00000237973	MTCO1P12	MT-CO1 pseudogene 12	0.272689
ENSG00000122641	INHBA	inhibin subunit beta A	0.272201
ENSG00000147872	PLIN2	perilipin 2	0.271471
ENSG00000266338	NBPF15	NBPF member 15	0.271266
ENSG00000111859	NEDD9	neural precursor cell expressed, developmentally down-regulated 9	0.270477
ENSG00000091592	NLRP1	NLR family pyrin domain containing 1	0.270435
ENSG00000096060	FKBP5	FKBP prolyl isomerase 5	0.26917
ENSG00000163430	FSTL1	follistatin like 1	0.267732
ENSG00000113580	NR3C1	nuclear receptor subfamily 3 group C member 1	0.267379
ENSG00000166833	NAV2	neuron navigator 2	0.267023
ENSG00000121064	SCPEP1	serine carboxypeptidase 1	0.266869
ENSG00000151491	EPS8	epidermal growth factor receptor pathway substrate 8	0.266782
ENSG00000205534	SMG1P2	SMG1 pseudogene 2	0.266491
ENSG00000266074	BAHCC1	BAH domain and coiled-coil containing 1	0.266043
ENSG00000129538	RNASE1	ribonuclease A family member 1, pancreatic	0.265177
ENSG00000183889	NPIPA9	nuclear pore complex interacting protein family, member A9	0.264962
ENSG00000111912	NCOA7	nuclear receptor coactivator 7	0.263855
ENSG00000126785	RHOJ	ras homolog family member J	0.263252
ENSG00000106624	AEBP1	AE binding protein 1	0.263022
ENSG00000161638	ITGA5	integrin subunit alpha 5	0.262945
ENSG00000239264	TXNDC5	thioredoxin domain containing 5	0.262716
ENSG00000185189	NRBP2	nuclear receptor binding protein 2	0.262396
ENSG00000020181	ADGRA2	adhesion G protein-coupled receptor A2	0.26228
ENSG00000172037	LAMB2	laminin subunit beta 2	0.261568
ENSG00000197969	VPS13A	vacuolar protein sorting 13 homolog A	0.260902
ENSG00000141258	SGSM2	small G protein signaling modulator 2	0.260264
ENSG00000145348	TBCK	TBC1 domain containing kinase	0.260202
ENSG00000101901	ALG13	ALG13 UDP-N-acetylglucosaminyltransferase subunit	0.260088
ENSG00000250251	PKD1P6	polycystin 1, transient receptor potential channel interacting pseudogene 6	0.259631
ENSG00000163661	PTX3	pentraxin 3	0.259285
ENSG00000183604	SMG1P5	SMG1 pseudogene 5	0.259041
ENSG00000148082	SHC3	SHC adaptor protein 3	0.257463
ENSG00000164830	OXR1	oxidation resistance 1	0.257254
ENSG00000175471	MCTP1	multiple C2 and transmembrane domain containing 1	0.257014
ENSG00000102265	TIMP1	TIMP metallopeptidase inhibitor 1	0.256607
ENSG00000110888	CAPRIN2	caprin family member 2	0.255676
ENSG00000154237	LRRK1	leucine rich repeat kinase 1	0.255441
ENSG00000105270	CLIP3	CAP-Gly domain containing linker protein 3	0.254978
ENSG00000149573	MPZL2	myelin protein zero like 2	0.252318
ENSG00000103168	TAF1C	TATA-box binding protein associated factor, RNA polymerase I subunit C	0.252213
ENSG00000160932	LY6E	lymphocyte antigen 6 family member E	0.251793
ENSG00000105967	TFEC	transcription factor EC	0.250347
ENSG00000162825	NBPF20	NBPF member 20	0.250204
ENSG00000185864	NPIPB4	nuclear pore complex interacting protein family member B4	0.248363
ENSG00000263956	NBPF11	NBPF member 11	0.246899
ENSG00000124222	STX16	syntaxin 16	0.24589
ENSG00000091129	NRCAM	neuronal cell adhesion molecule	0.245597
ENSG00000104341	LAPTM4B	lysosomal protein transmembrane 4 beta	0.245205
ENSG00000145246	ATP10D	ATPase phospholipid transporting 10D (putative)	0.244465
ENSG00000133812	SBF2	SET binding factor 2	0.244288
ENSG00000177728	TMEM94	transmembrane protein 94	0.244257
ENSG00000144369	FAM171B	family with sequence similarity 171 member B	0.243908
ENSG00000167615	LENG8	leukocyte receptor cluster member 8	0.242666
ENSG00000137507	LRRC32	leucine rich repeat containing 32	0.242606
ENSG00000154277	UCHL1	ubiquitin C-terminal hydrolase L1	0.240879
ENSG00000010278	CD9	CD9 molecule	0.240856
ENSG00000100731	PCNX1	pecanex 1	0.23904
ENSG00000197081	IGF2R	insulin like growth factor 2 receptor	0.238954
ENSG00000169246	NPIPB3	nuclear pore complex interacting protein family member B3	0.238813
ENSG00000172869	DMXL1	Dmx like 1	0.237876
ENSG00000106460	TMEM106B	transmembrane protein 106B	0.237781
ENSG00000147162	OGT	O-linked N-acetylglucosamine (GlcNAc) transferase	0.237763
ENSG00000205746	PKD1P4	polycystin 1, transient receptor potential channel interacting pseudogene 4	0.236774
ENSG00000130589	HELZ2	helicase with zinc finger 2	0.236255
ENSG00000147421	HMBOX1	homeobox containing 1	0.23556
ENSG00000130827	PLXNA3	plexin A3	0.235211
ENSG00000110811	P3H3	prolyl 3-hydroxylase 3	0.233692
ENSG00000129667	RHBDF2	rhomboid 5 homolog 2	0.232595
ENSG00000105223	PLD3	phospholipase D family member 3	0.232302
ENSG00000072682	P4HA2	prolyl 4-hydroxylase subunit alpha 2	0.232075
ENSG00000118971	CCND2	cyclin D2	0.231797
ENSG00000129566	TEP1	telomerase associated protein 1	0.23173
ENSG00000022267	FHL1	four and a half LIM domains 1	0.231504
ENSG00000244754	N4BP2L2	NEDD4 binding protein 2 like 2	0.230748
ENSG00000164823	OSGIN2	oxidative stress induced growth inhibitor family member 2	0.229821
ENSG00000230606	APPAT	atherosclerotic plaque pathogenesis associated transcript	0.229485
ENSG00000254681	PKD1P5	polycystin 1, transient receptor potential channel interacting pseudogene 5	0.227754
ENSG00000148180	GSN	gelsolin	0.227628
ENSG00000188554	NBR1	NBR1 autophagy cargo receptor	0.226928
ENSG00000144426	NBEAL1	neurobeachin like 1	0.225522
ENSG00000197603	CPLANE1	ciliogenesis and planar polarity effector complex subunit 1	0.224803
ENSG00000181381	DDX60L	DExD/H-box 60 like	0.224796
ENSG00000145685	LHFPL2	LHFPL tetraspan subfamily member 2	0.224718
ENSG00000234745	HLA-B	major histocompatibility complex, class I, B	0.22461
ENSG00000140945	CDH13	cadherin 13	0.224209
ENSG00000138685	FGF2	fibroblast growth factor 2	0.22166
ENSG00000227827	PKD1P2	polycystin 1, transient receptor potential channel interacting pseudogene 2	0.220891
ENSG00000084112	SSH1	slingshot protein phosphatase 1	0.220748
ENSG00000268043	NBPF12	NBPF member 12	0.219563
ENSG00000067208	EVI5	ecotropic viral integration site 5	0.219532
ENSG00000136048	DRAM1	DNA damage regulated autophagy modulator 1	0.218771
ENSG00000008710	PKD1	polycystin 1, transient receptor potential channel interacting	0.218174
ENSG00000138688	BLTP1	bridge-like lipid transfer protein family member 1	0.217228
ENSG00000064989	CALCRL	calcitonin receptor like receptor	0.216665
ENSG00000103657	HERC1	HECT and RLD domain containing E3 ubiquitin protein ligase family member 1	0.216062
ENSG00000114857	NKTR	natural killer cell triggering receptor	0.215996
ENSG00000171298	GAA	alpha glucosidase	0.215641
ENSG00000027697	IFNGR1	interferon gamma receptor 1	0.215571
ENSG00000145014	TMEM44	transmembrane protein 44	0.214606
ENSG00000127481	UBR4	ubiquitin protein ligase E3 component n-recognin 4	0.21222
ENSG00000156976	EIF4A2	eukaryotic translation initiation factor 4A2	0.212123
ENSG00000107186	MPDZ	multiple PDZ domain crumbs cell polarity complex component	0.210596
ENSG00000101384	JAG1	jagged canonical Notch ligand 1	0.210263
ENSG00000169203	NPIPB12	nuclear pore complex interacting protein family member B12	0.20988
ENSG00000122417	ODF2L	outer dense fiber of sperm tails 2 like	0.208014
ENSG00000112414	ADGRG6	adhesion G protein-coupled receptor G6	0.207224
ENSG00000138759	FRAS1	Fraser extracellular matrix complex subunit 1	0.207183
ENSG00000170145	SIK2	salt inducible kinase 2	0.206779
ENSG00000144560	VGLL4	vestigial like family member 4	0.206674
ENSG00000169744	LDB2	LIM domain binding 2	0.206236
ENSG00000128731	HERC2	HECT and RLD domain containing E3 ubiquitin protein ligase 2	0.205926
ENSG00000198064	NPIPB13	nuclear pore complex interacting protein family, member B13	0.205868
ENSG00000130635	COL5A1	collagen type V alpha 1 chain	0.205599
ENSG00000104219	ZDHHC2	zinc finger DHHC-type palmitoyltransferase 2	0.204639
ENSG00000008517	IL32	interleukin 32	0.20293
ENSG00000170266	GLB1	galactosidase beta 1	0.20279
ENSG00000275023	MLLT6	MLLT6, PHD finger containing	0.202741
ENSG00000152661	GJA1	gap junction protein alpha 1	0.202216
ENSG00000137509	PRCP	prolylcarboxypeptidase	0.201795
ENSG00000049192	ADAMTS6	ADAM metallopeptidase with thrombospondin type 1 motif 6	0.201769
ENSG00000147854	UHRF2	ubiquitin like with PHD and ring finger domains 2	0.201471
ENSG00000145860	RNF145	ring finger protein 145	0.19977
ENSG00000106484	MEST	mesoderm specific transcript	0.199524
ENSG00000131389	SLC6A6	solute carrier family 6 member 6	0.199149
ENSG00000054654	SYNE2	spectrin repeat containing nuclear envelope protein 2	0.195996
ENSG00000143127	ITGA10	integrin subunit alpha 10	0.195912
ENSG00000134294	SLC38A2	solute carrier family 38 member 2	0.195282
ENSG00000270231	NBPF8	NBPF member 8	0.193895
ENSG00000064932	SBNO2	strawberry notch homolog 2	0.193182
ENSG00000171055	FEZ2	fasciculation and elongation protein zeta 2	0.193026
ENSG00000136869	TLR4	toll like receptor 4	0.192518
ENSG00000075651	PLD1	phospholipase D1	0.192309
ENSG00000151914	DST	dystonin	0.190943
ENSG00000177425	PAWR	pro-apoptotic WT1 regulator	0.190807
ENSG00000197256	KANK2	KN motif and ankyrin repeat domains 2	0.19077
ENSG00000136603	SKIL	SKI like proto-oncogene	0.190346
ENSG00000196712	NF1	neurofibromin 1	0.189998
ENSG00000187079	TEAD1	TEA domain transcription factor 1	0.188073
ENSG00000134247	PTGFRN	prostaglandin F2 receptor inhibitor	0.187227
ENSG00000179364	PACS2	phosphofurin acidic cluster sorting protein 2	0.187208
ENSG00000112992	NNT	nicotinamide nucleotide transhydrogenase	0.18719
ENSG00000136436	CALCOCO2	calcium binding and coiled-coil domain 2	0.187054
ENSG00000186716	BCR	BCR activator of RhoGEF and GTPase	0.186669
ENSG00000110330	BIRC2	baculoviral IAP repeat containing 2	0.186547
ENSG00000131724	IL13RA1	interleukin 13 receptor subunit alpha 1	0.186348
ENSG00000175662	TOM1L2	target of myb1 like 2 membrane trafficking protein	0.185306
ENSG00000198682	PAPSS2	3'-phosphoadenosine 5'-phosphosulfate synthase 2	0.184853
ENSG00000070081	NUCB2	nucleobindin 2	0.184658
ENSG00000166341	DCHS1	dachsous cadherin-related 1	0.184445
ENSG00000004399	PLXND1	plexin D1	0.183631
ENSG00000110090	CPT1A	carnitine palmitoyltransferase 1A	0.183581
ENSG00000114861	FOXP1	forkhead box P1	0.18336
ENSG00000104884	ERCC2	ERCC excision repair 2, TFIIH core complex helicase subunit	0.183287
ENSG00000174501	ANKRD36C	ankyrin repeat domain 36C	0.181943
ENSG00000273136	NBPF26	NBPF member 26	0.18161
ENSG00000126458	RRAS	RAS related	0.17988
ENSG00000116285	ERRFI1	ERBB receptor feedback inhibitor 1	0.178582
ENSG00000049239	H6PD	hexose-6-phosphate dehydrogenase/glucose 1-dehydrogenase	0.176374
ENSG00000111144	LTA4H	leukotriene A4 hydrolase	0.175935
ENSG00000135976	ANKRD36	ankyrin repeat domain 36	0.174286
ENSG00000120008	WDR11	WD repeat domain 11	0.173633
ENSG00000138650	PCDH10	protocadherin 10	0.173207
ENSG00000010322	NISCH	nischarin	0.171314
ENSG00000068305	MEF2A	myocyte enhancer factor 2A	0.170223
ENSG00000086062	B4GALT1	beta-1,4-galactosyltransferase 1	0.16966
ENSG00000227195	MIR663AHG	MIR663A host gene	0.168531
ENSG00000152952	PLOD2	procollagen-lysine,2-oxoglutarate 5-dioxygenase 2	0.165787
ENSG00000010327	STAB1	stabilin 1	0.165699
ENSG00000198677	SKIC3	SKI3 subunit of superkiller complex	0.165035
ENSG00000075711	DLG1	discs large MAGUK scaffold protein 1	0.164574
ENSG00000185070	FLRT2	fibronectin leucine rich transmembrane protein 2	0.16415
ENSG00000047644	WWC3	WWC family member 3	0.163235
ENSG00000115415	STAT1	signal transducer and activator of transcription 1	0.162713
ENSG00000091490	SEL1L3	SEL1L family member 3	0.1625
ENSG00000104805	NUCB1	nucleobindin 1	0.16091
ENSG00000173575	CHD2	chromodomain helicase DNA binding protein 2	0.16061
ENSG00000142798	HSPG2	heparan sulfate proteoglycan 2	0.159933
ENSG00000048707	VPS13D	vacuolar protein sorting 13 homolog D	0.159559
ENSG00000173269	MMRN2	multimerin 2	0.154447
ENSG00000243716	NPIPB5	nuclear pore complex interacting protein family member B5	0.154365
ENSG00000166888	STAT6	signal transducer and activator of transcription 6	0.154243
ENSG00000074527	NTN4	netrin 4	0.15312
ENSG00000166750	SLFN5	schlafen family member 5	0.15259
ENSG00000103335	PIEZO1	piezo type mechanosensitive ion channel component 1	0.150947
ENSG00000171943	SRGAP2C	SLIT-ROBO Rho GTPase activating protein 2C	0.149814
ENSG00000143878	RHOB	ras homolog family member B	0.149271
ENSG00000151414	NEK7	NIMA related kinase 7	0.14882
ENSG00000122862	SRGN	serglycin	0.145979
ENSG00000141756	FKBP10	FKBP prolyl isomerase 10	0.145334
ENSG00000079308	TNS1	tensin 1	0.145041
ENSG00000116016	EPAS1	endothelial PAS domain protein 1	0.144128
ENSG00000134352	IL6ST	interleukin 6 cytokine family signal transducer	0.140168
ENSG00000118515	SGK1	serum/glucocorticoid regulated kinase 1	0.137363
ENSG00000166340	TPP1	tripeptidyl peptidase 1	0.130443
ENSG00000196411	EPHB4	EPH receptor B4	0.129294
ENSG00000151458	ANKRD50	ankyrin repeat domain containing 50	0.127012
ENSG00000006125	AP2B1	adaptor related protein complex 2 subunit beta 1	0.125981
ENSG00000173706	HEG1	heart development protein with EGF like domains 1	0.124479
ENSG00000168615	ADAM9	ADAM metallopeptidase domain 9	0.123563
ENSG00000118816	CCNI	cyclin I	0.12153
ENSG00000197746	PSAP	prosaposin	0.12025
ENSG00000085063	CD59	CD59 molecule (CD59 blood group)	0.117451
ENSG00000136026	CKAP4	cytoskeleton associated protein 4	0.112277
ENSG00000134369	NAV1	neuron navigator 1	0.11203
ENSG00000091136	LAMB1	laminin subunit beta 1	0.101125
ENSG00000142192	APP	amyloid beta precursor protein	0.100232
ENSG00000113140	SPARC	secreted protein acidic and cysteine rich	0.0973745
ENSG00000106366	SERPINE1	serpin family E member 1	0.0971239

## Sheet: RNAseq Down
ENSEMBL	SYMBOL	name	log2FoldChange
ENSG00000242265	PEG10	paternally expressed 10	-1.32239
ENSG00000172927	MYEOV	myeloma overexpressed	-1.28904
ENSG00000196611	MMP1	matrix metallopeptidase 1	-1.26997
ENSG00000201665	RN7SKP6	RN7SK pseudogene 6	-1.12908
ENSG00000159167	STC1	stanniocalcin 1	-1.12147
ENSG00000171388	APLN	apelin	-1.08328
ENSG00000249992	TMEM158	transmembrane protein 158	-1.03752
ENSG00000163814	CDCP1	CUB domain containing protein 1	-0.999598
ENSG00000057657	PRDM1	PR/SET domain 1	-0.962323
ENSG00000064692	SNCAIP	synuclein alpha interacting protein	-0.939005
ENSG00000138678	GPAT3	glycerol-3-phosphate acyltransferase 3	-0.937668
ENSG00000230844	ZNF674-AS1	ZNF674 antisense RNA 1 (head to head)	-0.934218
ENSG00000186479	RGS7BP	regulator of G protein signaling 7 binding protein	-0.925308
ENSG00000134242	PTPN22	protein tyrosine phosphatase non-receptor type 22	-0.923123
ENSG00000112297	CRYBG1	crystallin beta-gamma domain containing 1	-0.916065
ENSG00000249279	LINC02057	long intergenic non-protein coding RNA 2057	-0.899397
ENSG00000091879	ANGPT2	angiopoietin 2	-0.898461
ENSG00000278233	RNA5-8SN2	RNA, 5.8S ribosomal N2	-0.87001
ENSG00000173917	HOXB2	homeobox B2	-0.864065
ENSG00000277739	RNA5-8SP10	RNA, 5.8S ribosomal pseudogene 10	-0.858921
ENSG00000185477	GPRIN3	GPRIN family member 3	-0.850123
ENSG00000163083	INHBB	inhibin subunit beta B	-0.836377
ENSG00000275215	RNA5-8SN3	RNA, 5.8S ribosomal N3	-0.827855
ENSG00000197632	SERPINB2	serpin family B member 2	-0.824243
ENSG00000182118	FAM89A	family with sequence similarity 89 member A	-0.814851
ENSG00000168309	FAM107A	family with sequence similarity 107 member A	-0.772249
ENSG00000150540	HNMT	histamine N-methyltransferase	-0.771323
ENSG00000087303	NID2	nidogen 2	-0.768993
ENSG00000166670	MMP10	matrix metallopeptidase 10	-0.758512
ENSG00000278189	RNA5-8SN1	RNA, 5.8S ribosomal N1	-0.743935
ENSG00000120437	ACAT2	acetyl-CoA acetyltransferase 2	-0.735877
ENSG00000256103	ATP5MFP5	ATP synthase membrane subunit f pseudogene 5	-0.726097
ENSG00000107562	CXCL12	C-X-C motif chemokine ligand 12	-0.718171
ENSG00000105825	TFPI2	tissue factor pathway inhibitor 2	-0.709933
ENSG00000103647	CORO2B	coronin 2B	-0.709863
ENSG00000101265	RASSF2	Ras association domain family member 2	-0.709616
ENSG00000164684	ZNF704	zinc finger protein 704	-0.701081
ENSG00000128917	DLL4	delta like canonical Notch ligand 4	-0.689342
ENSG00000119630	PGF	placental growth factor	-0.686933
ENSG00000175768	TOMM5	translocase of outer mitochondrial membrane 5	-0.686564
ENSG00000136732	GYPC	glycophorin C (Gerbich blood group)	-0.683787
ENSG00000138435	CHRNA1	cholinergic receptor nicotinic alpha 1 subunit	-0.676097
ENSG00000107731	UNC5B	unc-5 netrin receptor B	-0.672811
ENSG00000162631	NTNG1	netrin G1	-0.668153
ENSG00000110852	CLEC2B	C-type lectin domain family 2 member B	-0.664765
ENSG00000259169	GNRHR2P1	GNRHR2 pseudogene 1	-0.664651
ENSG00000226549	SCDP1	stearoyl-CoA desaturase pseudogene 1	-0.652564
ENSG00000163884	KLF15	KLF transcription factor 15	-0.649569
ENSG00000145911	N4BP3	NEDD4 binding protein 3	-0.635823
ENSG00000121966	CXCR4	C-X-C motif chemokine receptor 4	-0.632098
ENSG00000260314	MRC1	mannose receptor C-type 1	-0.624502
ENSG00000115896	PLCL1	phospholipase C like 1 (inactive)	-0.62249
ENSG00000154639	CXADR	CXADR Ig-like cell adhesion molecule	-0.621884
ENSG00000157613	CREB3L1	cAMP responsive element binding protein 3 like 1	-0.618647
ENSG00000116133	DHCR24	24-dehydrocholesterol reductase	-0.611052
ENSG00000182742	HOXB4	homeobox B4	-0.608544
ENSG00000165072	MAMDC2	MAM domain containing 2	-0.605501
ENSG00000216753	HMGA1P7	high mobility group AT-hook 1 pseudogene 7	-0.601084
ENSG00000128641	MYO1B	myosin IB	-0.599848
ENSG00000144063	MALL	mal, T cell differentiation protein like	-0.594809
ENSG00000175264	CHST1	carbohydrate sulfotransferase 1	-0.593342
ENSG00000152953	STK32B	serine/threonine kinase 32B	-0.591512
ENSG00000225416	RPL36AP28	ribosomal protein L36a pseudogene 28	-0.589858
ENSG00000188042	ARL4C	ADP ribosylation factor like GTPase 4C	-0.581846
ENSG00000152402	GUCY1A2	guanylate cyclase 1 soluble subunit alpha 2	-0.5772
ENSG00000112972	HMGCS1	3-hydroxy-3-methylglutaryl-CoA synthase 1	-0.563143
ENSG00000251705	LOC124907582	5.8S ribosomal RNA	-0.562167
ENSG00000131016	AKAP12	A-kinase anchoring protein 12	-0.553797
ENSG00000156466	GDF6	growth differentiation factor 6	-0.553289
ENSG00000112183	RBM24	RNA binding motif protein 24	-0.550886
ENSG00000184226	PCDH9	protocadherin 9	-0.550578
ENSG00000267583	ZNF24TR	ZNF24 transcription regulator	-0.550401
ENSG00000236972	FABP5P1	fatty acid binding protein 5 pseudogene 1	-0.542961
ENSG00000196562	SULF2	sulfatase 2	-0.539439
ENSG00000183873	SCN5A	sodium voltage-gated channel alpha subunit 5	-0.539332
ENSG00000213104	NPM1P46	nucleophosmin 1 pseudogene 46	-0.528449
ENSG00000052802	MSMO1	methylsterol monooxygenase 1	-0.522069
ENSG00000174059	CD34	CD34 molecule	-0.518052
ENSG00000111799	COL12A1	collagen type XII alpha 1 chain	-0.516561
ENSG00000175806	MSRA	methionine sulfoxide reductase A	-0.515834
ENSG00000150551	LYPD1	LY6/PLAUR domain containing 1	-0.50705
ENSG00000104549	SQLE	squalene epoxidase	-0.504428
ENSG00000224383	PRR29	proline rich 29	-0.503646
ENSG00000134824	FADS2	fatty acid desaturase 2	-0.496081
ENSG00000082126	MPP4	MAGUK p55 scaffold protein 4	-0.495311
ENSG00000186480	INSIG1	insulin induced gene 1	-0.494633
ENSG00000131773	KHDRBS3	KH RNA binding domain containing, signal transduction associated 3	-0.489622
ENSG00000240694	PNMA2	PNMA family member 2	-0.48815
ENSG00000113070	HBEGF	heparin binding EGF like growth factor	-0.48703
ENSG00000099194	SCD	stearoyl-CoA desaturase	-0.486809
ENSG00000147408	CSGALNACT1	chondroitin sulfate N-acetylgalactosaminyltransferase 1	-0.481807
ENSG00000257219	LNCOG	lncRNA osteogenesis associated	-0.481645
ENSG00000105851	PIK3CG	phosphatidylinositol-4,5-bisphosphate 3-kinase catalytic subunit gamma	-0.481427
ENSG00000127920	GNG11	G protein subunit gamma 11	-0.480476
ENSG00000099937	SERPIND1	serpin family D member 1	-0.474897
ENSG00000086991	NOX4	NADPH oxidase 4	-0.472593
ENSG00000163762	TM4SF18	transmembrane 4 L six family member 18	-0.471262
ENSG00000113555	PCDH12	protocadherin 12	-0.470502
ENSG00000122952	ZWINT	ZW10 interacting kinetochore protein	-0.469496
ENSG00000110092	CCND1	cyclin D1	-0.469139
ENSG00000067064	IDI1	isopentenyl-diphosphate delta isomerase 1	-0.469029
ENSG00000174028	FAM3C2P	family with sequence similarity 3 member C2, pseudogene	-0.466993
ENSG00000155368	DBI	diazepam binding inhibitor, acyl-CoA binding protein	-0.46243
ENSG00000162511	LAPTM5	lysosomal protein transmembrane 5	-0.457156
ENSG00000170006	TMEM154	transmembrane protein 154	-0.456798
ENSG00000242779	ZNF702P	zinc finger protein 702, pseudogene	-0.455036
ENSG00000075643	MOCOS	molybdenum cofactor sulfurase	-0.451278
ENSG00000134809	TIMM10	translocase of inner mitochondrial membrane 10	-0.45122
ENSG00000143772	ITPKB	inositol-trisphosphate 3-kinase B	-0.447742
ENSG00000137841	PLCB2	phospholipase C beta 2	-0.44703
ENSG00000198873	GRK5	G protein-coupled receptor kinase 5	-0.44597
ENSG00000136630	HLX	H2.0 like homeobox	-0.445605
ENSG00000122861	PLAU	plasminogen activator, urokinase	-0.43861
ENSG00000165480	SKA3	spindle and kinetochore associated complex subunit 3	-0.438131
ENSG00000227311	RPL21P20	ribosomal protein L21 pseudogene 20	-0.43779
ENSG00000253159	PCDHGA12	protocadherin gamma subfamily A, 12	-0.43454
ENSG00000258011	HMGA1P3	high mobility group AT-hook 1 pseudogene 3	-0.430949
ENSG00000130921	MTRFR	mitochondrial translation release factor in rescue	-0.429418
ENSG00000101096	NFATC2	nuclear factor of activated T cells 2	-0.423705
ENSG00000234964	FABP5P7	fatty acid binding protein 5 pseudogene 7	-0.423211
ENSG00000120875	DUSP4	dual specificity phosphatase 4	-0.422119
ENSG00000122687	MRM2	mitochondrial rRNA methyltransferase 2	-0.418036
ENSG00000197852	INKA2	inka box actin regulator 2	-0.41611
ENSG00000233254	RPL21P134	ribosomal protein L21 pseudogene 134	-0.414244
ENSG00000117586	TNFSF4	TNF superfamily member 4	-0.413989
ENSG00000277224	H2BC7	H2B clustered histone 7	-0.412939
ENSG00000119718	EIF2B2	eukaryotic translation initiation factor 2B subunit beta	-0.410653
ENSG00000198168	SVIP	small VCP interacting protein	-0.409907
ENSG00000100292	HMOX1	heme oxygenase 1	-0.409728
ENSG00000079459	FDFT1	farnesyl-diphosphate farnesyltransferase 1	-0.409544
ENSG00000176641	RNF152	ring finger protein 152	-0.40877
ENSG00000120093	HOXB3	homeobox B3	-0.408561
ENSG00000170955	CAVIN3	caveolae associated protein 3	-0.407655
ENSG00000188486	H2AX	H2A.X variant histone	-0.407484
ENSG00000127990	SGCE	sarcoglycan epsilon	-0.40117
ENSG00000091409	ITGA6	integrin subunit alpha 6	-0.401054
ENSG00000148229	POLE3	DNA polymerase epsilon 3, accessory subunit	-0.399512
ENSG00000164736	SOX17	SRY-box transcription factor 17	-0.399214
ENSG00000197744	PTMAP2	prothymosin alpha pseudogene 2	-0.398821
ENSG00000164284	GRPEL2	GrpE like 2, mitochondrial	-0.395934
ENSG00000175550	DRAP1	DR1 associated protein 1	-0.393902
ENSG00000175352	NRIP3	nuclear receptor interacting protein 3	-0.393878
ENSG00000147113	DIPK2B	divergent protein kinase domain 2B	-0.39248
ENSG00000069122	ADGRF5	adhesion G protein-coupled receptor F5	-0.391326
ENSG00000167461	RAB8A	RAB8A, member RAS oncogene family	-0.391176
ENSG00000133101	CCNA1	cyclin A1	-0.391036
ENSG00000144677	CTDSPL	CTD small phosphatase like	-0.389996
ENSG00000183496	MEX3B	mex-3 RNA binding family member B	-0.385368
ENSG00000135083	CCNJL	cyclin J like	-0.383046
ENSG00000239470	RPL21P97	ribosomal protein L21 pseudogene 97	-0.381812
ENSG00000111057	KRT18	keratin 18	-0.381722
ENSG00000157510	AFAP1L1	actin filament associated protein 1 like 1	-0.381558
ENSG00000185883	ATP6V0C	ATPase H+ transporting V0 subunit c	-0.381039
ENSG00000120337	TNFSF18	TNF superfamily member 18	-0.380486
ENSG00000188211	NCR3LG1	natural killer cell cytotoxicity receptor 3 ligand 1	-0.378143
ENSG00000168496	FEN1	flap structure-specific endonuclease 1	-0.376817
ENSG00000163171	CDC42EP3	CDC42 effector protein 3	-0.376671
ENSG00000136159	NUDT15	nudix hydrolase 15	-0.37641
ENSG00000147889	CDKN2A	cyclin dependent kinase inhibitor 2A	-0.376307
ENSG00000171497	PPID	peptidylprolyl isomerase D	-0.374406
ENSG00000145912	NHP2	NHP2 ribonucleoprotein	-0.373795
ENSG00000130164	LDLR	low density lipoprotein receptor	-0.372726
ENSG00000152689	RASGRP3	RAS guanyl releasing protein 3	-0.372346
ENSG00000136114	THSD1	thrombospondin type 1 domain containing 1	-0.371865
ENSG00000102760	RGCC	regulator of cell cycle	-0.37148
ENSG00000071246	VASH1	vasohibin 1	-0.371079
ENSG00000142875	PRKACB	protein kinase cAMP-activated catalytic subunit beta	-0.371066
ENSG00000163481	RNF25	ring finger protein 25	-0.370826
ENSG00000142634	EFHD2	EF-hand domain family member D2	-0.369306
ENSG00000167767	KRT80	keratin 80	-0.369172
ENSG00000259781	HMGB1P6	high mobility group box 1 pseudogene 6	-0.36824
ENSG00000256356	HSPA8P5	heat shock protein family A (Hsp70) member 8 pseudogene 5	-0.365708
ENSG00000069812	HES2	hes family bHLH transcription factor 2	-0.362529
ENSG00000134107	BHLHE40	basic helix-loop-helix family member e40	-0.362182
ENSG00000213300	HNRNPA3P6	heterogeneous nuclear ribonucleoprotein A3 pseudogene 6	-0.361251
ENSG00000147383	NSDHL	NAD(P) dependent steroid dehydrogenase-like	-0.359938
ENSG00000165891	E2F7	E2F transcription factor 7	-0.35746
ENSG00000104356	POP1	POP1 homolog, ribonuclease P/MRP subunit	-0.355712
ENSG00000135842	NIBAN1	niban apoptosis regulator 1	-0.353704
ENSG00000260804	LINC01963	long intergenic non-protein coding RNA 1963	-0.351541
ENSG00000179542	SLITRK4	SLIT and NTRK like family member 4	-0.350222
ENSG00000198890	PRMT6	protein arginine methyltransferase 6	-0.349118
ENSG00000175040	CHST2	carbohydrate sulfotransferase 2	-0.348765
ENSG00000118257	NRP2	neuropilin 2	-0.348748
ENSG00000100764	PSMC1	proteasome 26S subunit, ATPase 1	-0.347781
ENSG00000132688	NES	nestin	-0.345032
ENSG00000183684	ALYREF	Aly/REF export factor	-0.3444
ENSG00000112984	KIF20A	kinesin family member 20A	-0.343644
ENSG00000239672	NME1	NME/NM23 nucleoside diphosphate kinase 1	-0.342583
ENSG00000170379	TCAF2	TRPM8 channel associated factor 2	-0.342249
ENSG00000169627	BOLA2B	bolA family member 2B	-0.341967
ENSG00000116991	SIPA1L2	signal induced proliferation associated 1 like 2	-0.341949
ENSG00000170891	CYTL1	cytokine like 1	-0.34187
ENSG00000230291	RPL26P32	ribosomal protein L26 pseudogene 32	-0.341625
ENSG00000102172	SMS	spermine synthase	-0.34072
ENSG00000183018	SPNS2	SPNS lysolipid transporter 2, sphingosine-1-phosphate	-0.340719
ENSG00000117394	SLC2A1	solute carrier family 2 member 1	-0.340667
ENSG00000172893	DHCR7	7-dehydrocholesterol reductase	-0.340629
ENSG00000172572	PDE3A	phosphodiesterase 3A	-0.340404
ENSG00000147155	EBP	EBP cholestenol delta-isomerase	-0.33983
ENSG00000183621	ZNF438	zinc finger protein 438	-0.339092
ENSG00000227770	RPL7P12	ribosomal protein L7 pseudogene 12	-0.338898
ENSG00000184113	CLDN5	claudin 5	-0.337888
ENSG00000168734	PKIG	cAMP-dependent protein kinase inhibitor gamma	-0.337551
ENSG00000175274	TP53I11	tumor protein p53 inducible protein 11	-0.336886
ENSG00000275342	PRAG1	PEAK1 related, kinase-activating pseudokinase 1	-0.336637
ENSG00000200243	RN7SKP79	RN7SK pseudogene 79	-0.336467
ENSG00000162623	TYW3	tRNA-yW synthesizing protein 3 homolog	-0.336184
ENSG00000203811	H3C14	H3 clustered histone 14	-0.336093
ENSG00000134802	SLC43A3	solute carrier family 43 member 3	-0.33563
ENSG00000090061	CCNK	cyclin K	-0.332159
ENSG00000179314	WSCD1	WSC domain containing 1	-0.331977
ENSG00000131370	SH3BP5	SH3 domain binding protein 5	-0.331357
ENSG00000228053	RPL21P87	ribosomal protein L21 pseudogene 87	-0.330996
ENSG00000157557	ETS2	ETS proto-oncogene 2, transcription factor	-0.330327
ENSG00000123700	KCNJ2	potassium inwardly rectifying channel subfamily J member 2	-0.329375
ENSG00000099783	HNRNPM	heterogeneous nuclear ribonucleoprotein M	-0.328367
ENSG00000110104	CCDC86	coiled-coil domain containing 86	-0.328289
ENSG00000201793	RN7SKP9	RN7SK pseudogene 9	-0.326433
ENSG00000135636	DYSF	dysferlin	-0.326101
ENSG00000128052	KDR	kinase insert domain receptor	-0.325783
ENSG00000159658	EFCAB14	EF-hand calcium binding domain 14	-0.325519
ENSG00000229119	RPLP0P9	ribosomal protein lateral stalk subunit P0 pseudogene 9	-0.324588
ENSG00000142945	KIF2C	kinesin family member 2C	-0.323741
ENSG00000170515	PA2G4	proliferation-associated 2G4	-0.322808
ENSG00000180596	H2BC4	H2B clustered histone 4	-0.320635
ENSG00000124191	TOX2	TOX high mobility group box family member 2	-0.320537
ENSG00000141664	ZCCHC2	zinc finger CCHC-type containing 2	-0.320113
ENSG00000031003	FAM13B	family with sequence similarity 13 member B	-0.319652
ENSG00000134531	EMP1	epithelial membrane protein 1	-0.319518
ENSG00000113368	LMNB1	lamin B1	-0.319063
ENSG00000133935	ERG28	ergosterol biosynthesis 28 homolog	-0.31899
ENSG00000128567	PODXL	podocalyxin like	-0.317504
ENSG00000171208	NETO2	neuropilin and tolloid like 2	-0.317446
ENSG00000128849	CGNL1	cingulin like 1	-0.31502
ENSG00000092964	DPYSL2	dihydropyrimidinase like 2	-0.312815
ENSG00000138413	IDH1	isocitrate dehydrogenase (NADP(+)) 1	-0.312279
ENSG00000132467	UTP3	UTP3 small subunit processome component	-0.312196
ENSG00000219133	RPL21P19	ribosomal protein L21 pseudogene 19	-0.311968
ENSG00000200091	RN7SKP163	RN7SK pseudogene 163	-0.311878
ENSG00000105974	CAV1	caveolin 1	-0.31101
ENSG00000240489	SETP14	SET pseudogene 14	-0.310959
ENSG00000188229	TUBB4B	tubulin beta 4B class IVb	-0.310027
ENSG00000053372	MRTO4	MRT4 homolog, ribosome maturation factor	-0.309139
ENSG00000254087	LYN	LYN proto-oncogene, Src family tyrosine kinase	-0.308322
ENSG00000120278	PLEKHG1	pleckstrin homology and RhoGEF domain containing G1	-0.307727
ENSG00000144583	MARCHF4	membrane associated ring-CH-type finger 4	-0.30702
ENSG00000067225	PKM	pyruvate kinase M1/2	-0.306997
ENSG00000161847	RAVER1	ribonucleoprotein, PTB binding 1	-0.305871
ENSG00000139289	PHLDA1	pleckstrin homology like domain family A member 1	-0.305047
ENSG00000034677	RNF19A	ring finger protein 19A, RBR E3 ubiquitin protein ligase	-0.304994
ENSG00000177374	HIC1	HIC ZBTB transcriptional repressor 1	-0.304404
ENSG00000113319	RASGRF2	Ras protein specific guanine nucleotide releasing factor 2	-0.30435
ENSG00000225200	RPS8P1	ribosomal protein S8 pseudogene 1	-0.30424
ENSG00000175467	SART1	spliceosome associated factor 1, recruiter of U4/U6.U5 tri-snRNP	-0.303532
ENSG00000187514	PTMA	prothymosin alpha	-0.303265
ENSG00000198042	MAK16	MAK16 homolog	-0.303197
ENSG00000170525	PFKFB3	6-phosphofructo-2-kinase/fructose-2,6-biphosphatase 3	-0.302729
ENSG00000180185	FAHD1	fumarylacetoacetate hydrolase domain containing 1	-0.302535
ENSG00000113161	HMGCR	3-hydroxy-3-methylglutaryl-CoA reductase	-0.302395
ENSG00000124019	FAM124B	family with sequence similarity 124 member B	-0.301494
ENSG00000230383	RPL6P19	ribosomal protein L6 pseudogene 19	-0.300855
ENSG00000265681	RPL17	ribosomal protein L17	-0.300081
ENSG00000167680	SEMA6B	semaphorin 6B	-0.299775
ENSG00000176014	TUBB6	tubulin beta 6 class V	-0.299064
ENSG00000159228	CBR1	carbonyl reductase 1	-0.299041
ENSG00000213432	RPL17P34	ribosomal protein L17 pseudogene 34	-0.297733
ENSG00000165916	PSMC3	proteasome 26S subunit, ATPase 3	-0.297463
ENSG00000035141	FAM136A	family with sequence similarity 136 member A	-0.297418
ENSG00000150753	CCT5	chaperonin containing TCP1 subunit 5	-0.297394
ENSG00000273802	H2BC8	H2B clustered histone 8	-0.297054
ENSG00000211772	TRBC2	T cell receptor beta constant 2	-0.295369
ENSG00000154310	TNIK	TRAF2 and NCK interacting kinase	-0.294842
ENSG00000172578	KLHL6	kelch like family member 6	-0.294832
ENSG00000140307	GTF2A2	general transcription factor IIA subunit 2	-0.294529
ENSG00000152465	NMT2	N-myristoyltransferase 2	-0.29448
ENSG00000220793	RPL21P119	ribosomal protein L21 pseudogene 119	-0.294281
ENSG00000137547	MRPL15	mitochondrial ribosomal protein L15	-0.294275
ENSG00000037474	NSUN2	NOP2/Sun RNA methyltransferase 2	-0.292281
ENSG00000138604	GLCE	glucuronic acid epimerase	-0.291672
ENSG00000185361	TNFAIP8L1	TNF alpha induced protein 8 like 1	-0.29043
ENSG00000134324	LPIN1	lipin 1	-0.290285
ENSG00000117748	RPA2	replication protein A2	-0.28961
ENSG00000164687	FABP5	fatty acid binding protein 5	-0.289494
ENSG00000198833	UBE2J1	ubiquitin conjugating enzyme E2 J1	-0.289173
ENSG00000198435	NRARP	NOTCH regulated ankyrin repeat protein	-0.288379
ENSG00000142657	PGD	phosphogluconate dehydrogenase	-0.288216
ENSG00000153551	CMTM7	CKLF like MARVEL transmembrane domain containing 7	-0.287852
ENSG00000183688	RFLNB	refilin B	-0.287692
ENSG00000166825	ANPEP	alanyl aminopeptidase, membrane	-0.287605
ENSG00000107262	BAG1	BAG cochaperone 1	-0.287437
ENSG00000224411	HSP90AA2P	heat shock protein 90 alpha family class A member 2, pseudogene	-0.287437
ENSG00000169291	SHE	Src homology 2 domain containing E	-0.287356
ENSG00000196747	H2AC13	H2A clustered histone 13	-0.287173
ENSG00000124614	RPS10	ribosomal protein S10	-0.287058
ENSG00000163866	SMIM12	small integral membrane protein 12	-0.286121
ENSG00000173457	PPP1R14B	protein phosphatase 1 regulatory inhibitor subunit 14B	-0.285347
ENSG00000174136	RGMB	repulsive guidance molecule BMP co-receptor b	-0.285304
ENSG00000154556	SORBS2	sorbin and SH3 domain containing 2	-0.284587
ENSG00000129911	KLF16	KLF transcription factor 16	-0.284122
ENSG00000138778	CENPE	centromere protein E	-0.2839
ENSG00000135766	EGLN1	egl-9 family hypoxia inducible factor 1	-0.281849
ENSG00000161970	RPL26	ribosomal protein L26	-0.281431
ENSG00000108106	UBE2S	ubiquitin conjugating enzyme E2 S	-0.281397
ENSG00000136928	GABBR2	gamma-aminobutyric acid type B receptor subunit 2	-0.281212
ENSG00000182621	PLCB1	phospholipase C beta 1	-0.280573
ENSG00000243678	NME2	NME/NM23 nucleoside diphosphate kinase 2	-0.280279
ENSG00000185515	BRCC3	BRCA1/BRCA2-containing complex subunit 3	-0.279996
ENSG00000087074	PPP1R15A	protein phosphatase 1 regulatory subunit 15A	-0.279326
ENSG00000137818	RPLP1	ribosomal protein lateral stalk subunit P1	-0.278723
ENSG00000134333	LDHA	lactate dehydrogenase A	-0.278629
ENSG00000239797	RPL21P39	ribosomal protein L21 pseudogene 39	-0.278027
ENSG00000105127	AKAP8	A-kinase anchoring protein 8	-0.277457
ENSG00000171566	PLRG1	pleiotropic regulator 1	-0.276026
ENSG00000026508	CD44	CD44 molecule (Indian blood group)	-0.275676
ENSG00000079257	LXN	latexin	-0.275546
ENSG00000132967	HMGB1P5	high mobility group box 1 pseudogene 5	-0.27508
ENSG00000163634	THOC7	THO complex subunit 7	-0.274631
ENSG00000149485	FADS1	fatty acid desaturase 1	-0.274367
ENSG00000277443	MARCKS	myristoylated alanine rich protein kinase C substrate	-0.273745
ENSG00000006451	RALA	RAS like proto-oncogene A	-0.272924
ENSG00000113312	TTC1	tetratricopeptide repeat domain 1	-0.272782
ENSG00000149781	FERMT3	FERM domain containing kindlin 3	-0.272612
ENSG00000141429	GALNT1	polypeptide N-acetylgalactosaminyltransferase 1	-0.272267
ENSG00000060982	BCAT1	branched chain amino acid transaminase 1	-0.271954
ENSG00000101670	LIPG	lipase G, endothelial type	-0.270047
ENSG00000200312	RN7SKP255	RN7SK pseudogene 255	-0.269821
ENSG00000136522	MRPL47	mitochondrial ribosomal protein L47	-0.269082
ENSG00000220749	RPL21P28	ribosomal protein L21 pseudogene 28	-0.268961
ENSG00000072042	RDH11	retinol dehydrogenase 11	-0.268763
ENSG00000220842	RPL21P16	ribosomal protein L21 pseudogene 16	-0.268545
ENSG00000167553	TUBA1C	tubulin alpha 1c	-0.268233
ENSG00000198730	CTR9	CTR9 homolog, Paf1/RNA polymerase II complex component	-0.266867
ENSG00000104689	TNFRSF10A	TNF receptor superfamily member 10a	-0.266812
ENSG00000067798	NAV3	neuron navigator 3	-0.26652
ENSG00000163638	ADAMTS9	ADAM metallopeptidase with thrombospondin type 1 motif 9	-0.266423
ENSG00000276043	UHRF1	ubiquitin like with PHD and ring finger domains 1	-0.266295
ENSG00000090975	PITPNM2	phosphatidylinositol transfer protein membrane associated 2	-0.265483
ENSG00000063244	U2AF2	U2 small nuclear RNA auxiliary factor 2	-0.265387
ENSG00000203852	H3C15	H3 clustered histone 15	-0.26515
ENSG00000112419	PHACTR2	phosphatase and actin regulator 2	-0.264953
ENSG00000160785	SLC25A44	solute carrier family 25 member 44	-0.26398
ENSG00000049130	KITLG	KIT ligand	-0.263891
ENSG00000124172	ATP5F1E	ATP synthase F1 subunit epsilon	-0.263806
ENSG00000197747	S100A10	S100 calcium binding protein A10	-0.262039
ENSG00000089280	FUS	FUS RNA binding protein	-0.261714
ENSG00000175756	AURKAIP1	aurora kinase A interacting protein 1	-0.26038
ENSG00000149136	SSRP1	structure specific recognition protein 1	-0.260196
ENSG00000129968	ABHD17A	abhydrolase domain containing 17A, depalmitoylase	-0.26016
ENSG00000124160	NCOA5	nuclear receptor coactivator 5	-0.259633
ENSG00000143344	RGL1	ral guanine nucleotide dissociation stimulator like 1	-0.259226
ENSG00000152127	MGAT5	alpha-1,6-mannosylglycoprotein 6-beta-N-acetylglucosaminyltransferase	-0.258507
ENSG00000202198	7SK	7SK RNA	-0.258399
ENSG00000148730	EIF4EBP2	eukaryotic translation initiation factor 4E binding protein 2	-0.258361
ENSG00000111737	RAB35	RAB35, member RAS oncogene family	-0.2574
ENSG00000137831	UACA	uveal autoantigen with coiled-coil domains and ankyrin repeats	-0.257219
ENSG00000099901	RANBP1	RAN binding protein 1	-0.25654
ENSG00000184007	PTP4A2	protein tyrosine phosphatase 4A2	-0.256523
ENSG00000214455	RCN1P2	reticulocalbin 1 pseudogene 2	-0.255798
ENSG00000115053	NCL	nucleolin	-0.255481
ENSG00000144635	DYNC1LI1	dynein cytoplasmic 1 light intermediate chain 1	-0.255384
ENSG00000110906	KCTD10	potassium channel tetramerization domain containing 10	-0.255323
ENSG00000109861	CTSC	cathepsin C	-0.254892
ENSG00000125753	VASP	vasodilator stimulated phosphoprotein	-0.254802
ENSG00000157216	SSBP3	single stranded DNA binding protein 3	-0.25471
ENSG00000135414	GDF11	growth differentiation factor 11	-0.254686
ENSG00000005302	MSL3	MSL complex subunit 3	-0.254058
ENSG00000074416	MGLL	monoglyceride lipase	-0.253985
ENSG00000198805	PNP	purine nucleoside phosphorylase	-0.253872
ENSG00000197147	LRRC8B	leucine rich repeat containing 8 VRAC subunit B	-0.253809
ENSG00000180398	MCFD2	multiple coagulation factor deficiency 2, ER cargo receptor complex subunit	-0.253492
ENSG00000026025	VIM	vimentin	-0.252775
ENSG00000218426	RPL27AP6	ribosomal protein L27a pseudogene 6	-0.25247
ENSG00000123983	ACSL3	acyl-CoA synthetase long chain family member 3	-0.25235
ENSG00000111348	ARHGDIB	Rho GDP dissociation inhibitor beta	-0.252127
ENSG00000011422	PLAUR	plasminogen activator, urokinase receptor	-0.252096
ENSG00000138668	HNRNPD	heterogeneous nuclear ribonucleoprotein D	-0.25189
ENSG00000129474	AJUBA	ajuba LIM protein	-0.251881
ENSG00000128805	ARHGAP22	Rho GTPase activating protein 22	-0.250929
ENSG00000171848	RRM2	ribonucleotide reductase regulatory subunit M2	-0.25088
ENSG00000111832	RWDD1	RWD domain containing 1	-0.250425
ENSG00000167770	OTUB1	OTU deubiquitinase, ubiquitin aldehyde binding 1	-0.250394
ENSG00000143153	ATP1B1	ATPase Na+/K+ transporting subunit beta 1	-0.25018
ENSG00000123213	NLN	neurolysin	-0.248882
ENSG00000107949	BCCIP	BRCA2 and CDKN1A interacting protein	-0.248379
ENSG00000110958	PTGES3	prostaglandin E synthase 3	-0.2483
ENSG00000143368	SF3B4	splicing factor 3b subunit 4	-0.248086
ENSG00000176788	BASP1	brain abundant membrane attached signal protein 1	-0.248083
ENSG00000005249	PRKAR2B	protein kinase cAMP-dependent type II regulatory subunit beta	-0.247667
ENSG00000235508	RPS2P7	ribosomal protein S2 pseudogene 7	-0.247221
ENSG00000137040	RANBP6	RAN binding protein 6	-0.246506
ENSG00000148773	MKI67	marker of proliferation Ki-67	-0.246133
ENSG00000121210	TMEM131L	transmembrane 131 like	-0.246022
ENSG00000123144	TRIR	telomerase RNA component interacting RNase	-0.245768
ENSG00000132646	PCNA	proliferating cell nuclear antigen	-0.245712
ENSG00000223496	EXOSC6	exosome component 6	-0.245569
ENSG00000166086	JAM3	junctional adhesion molecule 3	-0.244472
ENSG00000249353	NPM1P27	nucleophosmin 1 pseudogene 27	-0.243854
ENSG00000178458	H3P16	H3 histone pseudogene 16	-0.243741
ENSG00000070614	NDST1	N-deacetylase and N-sulfotransferase 1	-0.243691
ENSG00000154133	ROBO4	roundabout guidance receptor 4	-0.243508
ENSG00000110768	GTF2H1	general transcription factor IIH subunit 1	-0.243062
ENSG00000176903	PNMA1	PNMA family member 1	-0.242109
ENSG00000172531	PPP1CA	protein phosphatase 1 catalytic subunit alpha	-0.242066
ENSG00000145675	PIK3R1	phosphoinositide-3-kinase regulatory subunit 1	-0.241907
ENSG00000065833	ME1	malic enzyme 1	-0.241769
ENSG00000002586	CD99	CD99 molecule (Xg blood group)	-0.241424
ENSG00000063660	GPC1	glypican 1	-0.241369
ENSG00000226415	TPI1P1	triosephosphate isomerase 1 pseudogene 1	-0.24128
ENSG00000131174	COX7B	cytochrome c oxidase subunit 7B	-0.240569
ENSG00000226784	PGAM4	phosphoglycerate mutase family member 4	-0.239792
ENSG00000111412	SPRING1	SREBF pathway regulator in golgi 1	-0.239348
ENSG00000162734	PEA15	proliferation and apoptosis adaptor protein 15	-0.238582
ENSG00000164171	ITGA2	integrin subunit alpha 2	-0.238352
ENSG00000184588	PDE4B	phosphodiesterase 4B	-0.23822
ENSG00000137486	ARRB1	arrestin beta 1	-0.237903
ENSG00000170365	SMAD1	SMAD family member 1	-0.237724
ENSG00000177606	JUN	Jun proto-oncogene, AP-1 transcription factor subunit	-0.23709
ENSG00000198721	ECI2	enoyl-CoA delta isomerase 2	-0.237036
ENSG00000136045	PWP1	PWP1 homolog, endonuclein	-0.237011
ENSG00000214535	RPS15AP1	ribosomal protein S15a pseudogene 1	-0.23698
ENSG00000145247	OCIAD2	OCIA domain containing 2	-0.236808
ENSG00000116161	CACYBP	calcyclin binding protein	-0.236569
ENSG00000224861	YBX1P1	Y-box binding protein 1 pseudogene 1	-0.235815
ENSG00000010404	IDS	iduronate 2-sulfatase	-0.235722
ENSG00000103415	HMOX2	heme oxygenase 2	-0.23557
ENSG00000107719	PALD1	phosphatase domain containing paladin 1	-0.235355
ENSG00000104903	LYL1	LYL1 basic helix-loop-helix family member	-0.235138
ENSG00000143977	SNRPG	small nuclear ribonucleoprotein polypeptide G	-0.234367
ENSG00000158545	ZC3H18	zinc finger CCCH-type containing 18	-0.234283
ENSG00000115758	ODC1	ornithine decarboxylase 1	-0.233964
ENSG00000126524	SBDS	SBDS ribosome maturation factor	-0.233862
ENSG00000113407	TARS1	threonyl-tRNA synthetase 1	-0.233518
ENSG00000108064	TFAM	transcription factor A, mitochondrial	-0.233241
ENSG00000121774	KHDRBS1	KH RNA binding domain containing, signal transduction associated 1	-0.232931
ENSG00000088325	TPX2	TPX2 microtubule nucleation factor	-0.232715
ENSG00000086061	DNAJA1	DnaJ heat shock protein family (Hsp40) member A1	-0.232418
ENSG00000241468	ATP5MF	ATP synthase membrane subunit f	-0.231192
ENSG00000141759	TXNL4A	thioredoxin like 4A	-0.231158
ENSG00000104131	EIF3J	eukaryotic translation initiation factor 3 subunit J	-0.230618
ENSG00000166130	IKBIP	IKBKB interacting protein	-0.230572
ENSG00000051128	HOMER3	homer scaffold protein 3	-0.23038
ENSG00000133313	CNDP2	carnosine dipeptidase 2	-0.230218
ENSG00000231298	MANCR	mitotically associated long non coding RNA	-0.229836
ENSG00000115241	PPM1G	protein phosphatase, Mg2+/Mn2+ dependent 1G	-0.229737
ENSG00000166851	PLK1	polo like kinase 1	-0.229619
ENSG00000135905	DOCK10	dedicator of cytokinesis 10	-0.229591
ENSG00000065809	FAM107B	family with sequence similarity 107 member B	-0.229323
ENSG00000222974	RN7SKP228	RN7SK pseudogene 228	-0.22918
ENSG00000184292	TACSTD2	tumor associated calcium signal transducer 2	-0.229093
ENSG00000102054	RBBP7	RB binding protein 7, chromatin remodeling factor	-0.22897
ENSG00000132334	PTPRE	protein tyrosine phosphatase receptor type E	-0.228859
ENSG00000160752	FDPS	farnesyl diphosphate synthase	-0.228553
ENSG00000088247	KHSRP	KH-type splicing regulatory protein	-0.228128
ENSG00000197956	S100A6	S100 calcium binding protein A6	-0.227658
ENSG00000102317	RBM3	RNA binding motif protein 3	-0.227314
ENSG00000147027	TMEM47	transmembrane protein 47	-0.227155
ENSG00000204389	HSPA1A	heat shock protein family A (Hsp70) member 1A	-0.227152
ENSG00000081189	MEF2C	myocyte enhancer factor 2C	-0.227134
ENSG00000177733	HNRNPA0	heterogeneous nuclear ribonucleoprotein A0	-0.22676
ENSG00000265241	RBM8A	RNA binding motif protein 8A	-0.226385
ENSG00000167552	TUBA1A	tubulin alpha 1a	-0.226076
ENSG00000146676	PURB	purine rich element binding protein B	-0.225891
ENSG00000164035	EMCN	endomucin	-0.225744
ENSG00000157570	TSPAN18	tetraspanin 18	-0.225516
ENSG00000110107	PRPF19	pre-mRNA processing factor 19	-0.224975
ENSG00000197312	DDI2	DNA damage inducible 1 homolog 2	-0.224491
ENSG00000184357	H1-5	H1.5 linker histone, cluster member	-0.223625
ENSG00000146376	ARHGAP18	Rho GTPase activating protein 18	-0.223137
ENSG00000132963	POMP	proteasome maturation protein	-0.223136
ENSG00000159176	CSRP1	cysteine and glycine rich protein 1	-0.223118
ENSG00000163659	TIPARP	TCDD inducible poly(ADP-ribose) polymerase	-0.22249
ENSG00000169813	HNRNPF	heterogeneous nuclear ribonucleoprotein F	-0.222222
ENSG00000108622	ICAM2	intercellular adhesion molecule 2	-0.221689
ENSG00000114850	SSR3	signal sequence receptor subunit 3	-0.221401
ENSG00000136450	SRSF1	serine and arginine rich splicing factor 1	-0.221389
ENSG00000243199	RPL6P10	ribosomal protein L6 pseudogene 10	-0.220961
ENSG00000092841	MYL6	myosin light chain 6	-0.220673
ENSG00000130204	TOMM40	translocase of outer mitochondrial membrane 40	-0.220663
ENSG00000123416	TUBA1B	tubulin alpha 1b	-0.2202
ENSG00000142230	SAE1	SUMO1 activating enzyme subunit 1	-0.219657
ENSG00000151929	BAG3	BAG cochaperone 3	-0.219292
ENSG00000106628	POLD2	DNA polymerase delta 2, accessory subunit	-0.218747
ENSG00000126698	DNAJC8	DnaJ heat shock protein family (Hsp40) member C8	-0.218563
ENSG00000100591	AHSA1	activator of HSP90 ATPase activity 1	-0.217999
ENSG00000165757	JCAD	junctional cadherin 5 associated	-0.21706
ENSG00000170144	HNRNPA3	heterogeneous nuclear ribonucleoprotein A3	-0.217009
ENSG00000119812	FAM98A	family with sequence similarity 98 member A	-0.216837
ENSG00000189403	HMGB1	high mobility group box 1	-0.216378
ENSG00000169564	PCBP1	poly(rC) binding protein 1	-0.215844
ENSG00000125835	SNRPB	small nuclear ribonucleoprotein polypeptides B and B1	-0.215758
ENSG00000213719	CLIC1	chloride intracellular channel 1	-0.215416
ENSG00000139629	GALNT6	polypeptide N-acetylgalactosaminyltransferase 6	-0.215109
ENSG00000122026	RPL21	ribosomal protein L21	-0.215006
ENSG00000143549	TPM3	tropomyosin 3	-0.214731
ENSG00000135829	DHX9	DExH-box helicase 9	-0.214257
ENSG00000105669	COPE	COPI coat complex subunit epsilon	-0.214124
ENSG00000116560	SFPQ	splicing factor proline and glutamine rich	-0.213574
ENSG00000204388	HSPA1B	heat shock protein family A (Hsp70) member 1B	-0.213571
ENSG00000080824	HSP90AA1	heat shock protein 90 alpha family class A member 1	-0.213312
ENSG00000133789	SWAP70	switching B cell complex subunit SWAP70	-0.21312
ENSG00000090273	NUDC	nuclear distribution C, dynein complex regulator	-0.21312
ENSG00000183431	SF3A3	splicing factor 3a subunit 3	-0.212947
ENSG00000133574	GIMAP4	GTPase, IMAP family member 4	-0.212909
ENSG00000278053	DDX52	DExD-box helicase 52	-0.21182
ENSG00000177054	ZDHHC13	zinc finger DHHC-type palmitoyltransferase 13	-0.211801
ENSG00000101057	MYBL2	MYB proto-oncogene like 2	-0.21162
ENSG00000171490	RSL1D1	ribosomal L1 domain containing 1	-0.211311
ENSG00000102144	PGK1	phosphoglycerate kinase 1	-0.211128
ENSG00000101000	PROCR	protein C receptor	-0.210868
ENSG00000130962	PRRG1	proline rich and Gla domain 1	-0.210481
ENSG00000107554	DNMBP	dynamin binding protein	-0.210286
ENSG00000138190	EXOC6	exocyst complex component 6	-0.209492
ENSG00000171148	TADA3	transcriptional adaptor 3	-0.209261
ENSG00000139718	SETD1B	SET domain containing 1B, histone lysine methyltransferase	-0.209049
ENSG00000103653	CSK	C-terminal Src kinase	-0.208829
ENSG00000168497	CAVIN2	caveolae associated protein 2	-0.208586
ENSG00000112118	MCM3	minichromosome maintenance complex component 3	-0.208431
ENSG00000126457	PRMT1	protein arginine methyltransferase 1	-0.20843
ENSG00000112977	DAP	death associated protein	-0.208271
ENSG00000167468	GPX4	glutathione peroxidase 4	-0.20826
ENSG00000166987	MBD6	methyl-CpG binding domain protein 6	-0.208123
ENSG00000140575	IQGAP1	IQ motif containing GTPase activating protein 1	-0.207792
ENSG00000099341	PSMD8	proteasome 26S subunit, non-ATPase 8	-0.207617
ENSG00000148843	PDCD11	programmed cell death 11	-0.206965
ENSG00000100034	PPM1F	protein phosphatase, Mg2+/Mn2+ dependent 1F	-0.206953
ENSG00000147526	TACC1	transforming acidic coiled-coil containing protein 1	-0.206672
ENSG00000093000	NUP50	nucleoporin 50	-0.206588
ENSG00000176619	LMNB2	lamin B2	-0.205513
ENSG00000168090	COPS6	COP9 signalosome subunit 6	-0.205347
ENSG00000065308	TRAM2	translocation associated membrane protein 2	-0.205017
ENSG00000167491	GATAD2A	GATA zinc finger domain containing 2A	-0.204984
ENSG00000140350	ANP32A	acidic nuclear phosphoprotein 32 family member A	-0.20484
ENSG00000144381	HSPD1	heat shock protein family D (Hsp60) member 1	-0.2044
ENSG00000135966	TGFBRAP1	transforming growth factor beta receptor associated protein 1	-0.204371
ENSG00000171617	ENC1	ectodermal-neural cortex 1	-0.204269
ENSG00000086200	IPO11	importin 11	-0.203789
ENSG00000140632	GLYR1	glyoxylate reductase 1 homolog	-0.203714
ENSG00000171314	PGAM1	phosphoglycerate mutase 1	-0.203561
ENSG00000100029	PES1	pescadillo ribosomal biogenesis factor 1	-0.203456
ENSG00000113810	SMC4	structural maintenance of chromosomes 4	-0.203069
ENSG00000110660	SLC35F2	solute carrier family 35 member F2	-0.203031
ENSG00000198668	CALM1	calmodulin 1	-0.202948
ENSG00000119335	SET	SET nuclear proto-oncogene	-0.202861
ENSG00000148468	FAM171A1	family with sequence similarity 171 member A1	-0.202837
ENSG00000131236	CAP1	cyclase associated actin cytoskeleton regulatory protein 1	-0.202532
ENSG00000112658	SRF	serum response factor	-0.202371
ENSG00000221914	PPP2R2A	protein phosphatase 2 regulatory subunit Balpha	-0.202149
ENSG00000159335	PTMS	parathymosin	-0.201602
ENSG00000120694	HSPH1	heat shock protein family H (Hsp110) member 1	-0.201177
ENSG00000103111	MON1B	MON1 homolog B, secretory trafficking associated	-0.201018
ENSG00000233762	RPS15P4	ribosomal protein S15 pseudogene 4	-0.200642
ENSG00000168175	MAPK1IP1L	mitogen-activated protein kinase 1 interacting protein 1 like	-0.20043
ENSG00000231574	LINC02015	long intergenic non-protein coding RNA 2015	-0.200373
ENSG00000139726	DENR	density regulated re-initiation and release factor	-0.19988
ENSG00000108094	CUL2	cullin 2	-0.19965
ENSG00000011009	LYPLA2	lysophospholipase 2	-0.199293
ENSG00000130749	ZC3H4	zinc finger CCCH-type containing 4	-0.199111
ENSG00000110321	EIF4G2	eukaryotic translation initiation factor 4 gamma 2	-0.198583
ENSG00000174749	FAM241A	family with sequence similarity 241 member A	-0.198228
ENSG00000142507	PSMB6	proteasome 20S subunit beta 6	-0.198061
ENSG00000068878	PSME4	proteasome activator subunit 4	-0.197979
ENSG00000162434	JAK1	Janus kinase 1	-0.197807
ENSG00000151465	CDC123	cell division cycle 123	-0.197805
ENSG00000206585	RNVU1-7	RNA, variant U1 small nuclear 7	-0.197614
ENSG00000139433	GLTP	glycolipid transfer protein	-0.197129
ENSG00000124098	FAM210B	family with sequence similarity 210 member B	-0.197008
ENSG00000011304	PTBP1	polypyrimidine tract binding protein 1	-0.196994
ENSG00000173674	EIF1AX	eukaryotic translation initiation factor 1A X-linked	-0.196948
ENSG00000207513	RNU1-3	RNA, U1 small nuclear 3	-0.196887
ENSG00000079785	DDX1	DEAD-box helicase 1	-0.196734
ENSG00000169710	FASN	fatty acid synthase	-0.196624
ENSG00000110492	MDK	midkine	-0.196454
ENSG00000149925	ALDOA	aldolase, fructose-bisphosphate A	-0.196424
ENSG00000142867	BCL10	BCL10 immune signaling adaptor	-0.196401
ENSG00000113013	HSPA9	heat shock protein family A (Hsp70) member 9	-0.19639
ENSG00000149480	MTA2	metastasis associated 1 family member 2	-0.196321
ENSG00000106244	PDAP1	PDGFA associated protein 1	-0.195885
ENSG00000088986	DYNLL1	dynein light chain LC8-type 1	-0.19571
ENSG00000125944	HNRNPR	heterogeneous nuclear ribonucleoprotein R	-0.195422
ENSG00000070010	UFD1	ubiquitin recognition factor in ER associated degradation 1	-0.195416
ENSG00000116649	SRM	spermidine synthase	-0.195349
ENSG00000143815	LBR	lamin B receptor	-0.195143
ENSG00000117519	CNN3	calponin 3	-0.195032
ENSG00000186575	NF2	NF2, moesin-ezrin-radixin like (MERLIN) tumor suppressor	-0.19485
ENSG00000064666	CNN2	calponin 2	-0.194826
ENSG00000112249	ASCC3	activating signal cointegrator 1 complex subunit 3	-0.194819
ENSG00000095370	SH2D3C	SH2 domain containing 3C	-0.194795
ENSG00000120948	TARDBP	TAR DNA binding protein	-0.19456
ENSG00000234743	EIF5AP4	eukaryotic translation initiation factor 5A pseudogene 4	-0.194499
ENSG00000172757	CFL1	cofilin 1	-0.194474
ENSG00000166441	RPL27A	ribosomal protein L27a	-0.193999
ENSG00000206652	RNU1-1	RNA, U1 small nuclear 1	-0.193788
ENSG00000187840	EIF4EBP1	eukaryotic translation initiation factor 4E binding protein 1	-0.193225
ENSG00000214391	TUBAP2	tubulin alpha pseudogene 2	-0.19279
ENSG00000198618	PPIAP22	peptidylprolyl isomerase A pseudogene 22	-0.192483
ENSG00000105968	H2AZ2	H2A.Z variant histone 2	-0.192452
ENSG00000206588	RNU1-28P	RNA, U1 small nuclear 28, pseudogene	-0.191722
ENSG00000206737	RNVU1-18	RNA, variant U1 small nuclear 18	-0.191704
ENSG00000273768	LOC124904613	U1 spliceosomal RNA	-0.19155
ENSG00000156535	CD109	CD109 molecule	-0.191449
ENSG00000088930	XRN2	5'-3' exoribonuclease 2	-0.191286
ENSG00000071054	MAP4K4	mitogen-activated protein kinase kinase kinase kinase 4	-0.191253
ENSG00000183963	SMTN	smoothelin	-0.191114
ENSG00000070610	GBA2	glucosylceramidase beta 2	-0.191049
ENSG00000109971	HSPA8	heat shock protein family A (Hsp70) member 8	-0.190756
ENSG00000202058	RN7SKP80	RN7SK pseudogene 80	-0.190656
ENSG00000087087	SRRT	serrate, RNA effector molecule	-0.189964
ENSG00000153187	HNRNPU	heterogeneous nuclear ribonucleoprotein U	-0.189555
ENSG00000110047	EHD1	EH domain containing 1	-0.189408
ENSG00000129351	ILF3	interleukin enhancer binding factor 3	-0.189407
ENSG00000160877	NACC1	nucleus accumbens associated 1	-0.189365
ENSG00000113558	SKP1	S-phase kinase associated protein 1	-0.188973
ENSG00000196591	HDAC2	histone deacetylase 2	-0.188691
ENSG00000107984	DKK1	dickkopf WNT signaling pathway inhibitor 1	-0.188411
ENSG00000169604	ANTXR1	ANTXR cell adhesion molecule 1	-0.188351
ENSG00000204673	AKT1S1	AKT1 substrate 1	-0.18829
ENSG00000135316	SYNCRIP	synaptotagmin binding cytoplasmic RNA interacting protein	-0.188142
ENSG00000197467	COL13A1	collagen type XIII alpha 1 chain	-0.187853
ENSG00000197451	HNRNPAB	heterogeneous nuclear ribonucleoprotein A/B	-0.187778
ENSG00000174903	RAB1B	RAB1B, member RAS oncogene family	-0.18766
ENSG00000140848	CPNE2	copine 2	-0.18753
ENSG00000145284	SCD5	stearoyl-CoA desaturase 5	-0.187345
ENSG00000155380	SLC16A1	solute carrier family 16 member 1	-0.18622
ENSG00000105401	CDC37	cell division cycle 37, HSP90 cochaperone	-0.186039
ENSG00000120896	SORBS3	sorbin and SH3 domain containing 3	-0.185157
ENSG00000100221	JOSD1	Josephin domain containing 1	-0.185088
ENSG00000207005	RNU1-2	RNA, U1 small nuclear 2	-0.184879
ENSG00000163811	WDR43	WD repeat domain 43	-0.18487
ENSG00000152484	USP12	ubiquitin specific peptidase 12	-0.18467
ENSG00000075618	FSCN1	fascin actin-bundling protein 1	-0.18466
ENSG00000197903	H2BC12	H2B clustered histone 12	-0.184579
ENSG00000116871	MAP7D1	MAP7 domain containing 1	-0.184271
ENSG00000206596	RNU1-27P	RNA, U1 small nuclear 27, pseudogene	-0.184036
ENSG00000196141	SPATS2L	spermatogenesis associated serine rich 2 like	-0.18385
ENSG00000165119	HNRNPK	heterogeneous nuclear ribonucleoprotein K	-0.183363
ENSG00000213281	NRAS	NRAS proto-oncogene, GTPase	-0.183339
ENSG00000115268	RPS15	ribosomal protein S15	-0.183271
ENSG00000163939	PBRM1	polybromo 1	-0.183226
ENSG00000178031	ADAMTSL1	ADAMTS like 1	-0.182728
ENSG00000198355	PIM3	Pim-3 proto-oncogene, serine/threonine kinase	-0.182681
ENSG00000105220	GPI	glucose-6-phosphate isomerase	-0.182222
ENSG00000207389	RNU1-4	RNA, U1 small nuclear 4	-0.180999
ENSG00000114867	EIF4G1	eukaryotic translation initiation factor 4 gamma 1	-0.18024
ENSG00000270547	LINC01235	long intergenic non-protein coding RNA 1235	-0.179379
ENSG00000163249	CCNYL1	cyclin Y like 1	-0.179367
ENSG00000185651	UBE2L3	ubiquitin conjugating enzyme E2 L3	-0.179325
ENSG00000115806	GORASP2	golgi reassembly stacking protein 2	-0.178861
ENSG00000162909	CAPN2	calpain 2	-0.178774
ENSG00000138434	ITPRID2	ITPR interacting domain containing 2	-0.178677
ENSG00000134001	EIF2S1	eukaryotic translation initiation factor 2 subunit alpha	-0.178479
ENSG00000088256	GNA11	G protein subunit alpha 11	-0.178406
ENSG00000101266	CSNK2A1	casein kinase 2 alpha 1	-0.178381
ENSG00000113758	DBN1	drebrin 1	-0.178151
ENSG00000164032	H2AZ1	H2A.Z variant histone 1	-0.177851
ENSG00000105323	HNRNPUL1	heterogeneous nuclear ribonucleoprotein U like 1	-0.177627
ENSG00000149273	RPS3	ribosomal protein S3	-0.177004
ENSG00000189159	JPT1	Jupiter microtubule associated homolog 1	-0.176442
ENSG00000164292	RHOBTB3	Rho related BTB domain containing 3	-0.175987
ENSG00000135387	CAPRIN1	cell cycle associated protein 1	-0.17579
ENSG00000124126	PREX1	phosphatidylinositol-3,4,5-trisphosphate dependent Rac exchange factor 1	-0.175775
ENSG00000070831	CDC42	cell division cycle 42	-0.175649
ENSG00000130811	EIF3G	eukaryotic translation initiation factor 3 subunit G	-0.17554
ENSG00000100216	TOMM22	translocase of outer mitochondrial membrane 22	-0.174779
ENSG00000166913	YWHAB	tyrosine 3-monooxygenase/tryptophan 5-monooxygenase activation protein beta	-0.174352
ENSG00000141985	SH3GL1	SH3 domain containing GRB2 like 1, endophilin A2	-0.174336
ENSG00000175166	PSMD2	proteasome 26S subunit ubiquitin receptor, non-ATPase 2	-0.174192
ENSG00000253626	EIF5AL1	eukaryotic translation initiation factor 5A like 1	-0.174183
ENSG00000041357	PSMA4	proteasome 20S subunit alpha 4	-0.173534
ENSG00000106263	EIF3B	eukaryotic translation initiation factor 3 subunit B	-0.173216
ENSG00000241553	ARPC4	actin related protein 2/3 complex subunit 4	-0.173031
ENSG00000175130	MARCKSL1	MARCKS like 1	-0.172916
ENSG00000178952	TUFM	Tu translation elongation factor, mitochondrial	-0.172761
ENSG00000164163	ABCE1	ATP binding cassette subfamily E member 1	-0.172534
ENSG00000151474	FRMD4A	FERM domain containing 4A	-0.172453
ENSG00000164951	PDP1	pyruvate dehydrogenase phosphatase catalytic subunit 1	-0.171802
ENSG00000164283	ESM1	endothelial cell specific molecule 1	-0.171796
ENSG00000073060	SCARB1	scavenger receptor class B member 1	-0.171731
ENSG00000111371	SLC38A1	solute carrier family 38 member 1	-0.171722
ENSG00000114942	EEF1B2	eukaryotic translation elongation factor 1 beta 2	-0.171566
ENSG00000147274	RBMX	RNA binding motif protein X-linked	-0.171351
ENSG00000114302	PRKAR2A	protein kinase cAMP-dependent type II regulatory subunit alpha	-0.171327
ENSG00000167522	ANKRD11	ankyrin repeat domain containing 11	-0.171292
ENSG00000137309	HMGA1	high mobility group AT-hook 1	-0.170794
ENSG00000010810	FYN	FYN proto-oncogene, Src family tyrosine kinase	-0.170274
ENSG00000009954	BAZ1B	bromodomain adjacent to zinc finger domain 1B	-0.170172
ENSG00000161016	RPL8	ribosomal protein L8	-0.169953
ENSG00000121579	NAA50	N-alpha-acetyltransferase 50, NatE catalytic subunit	-0.169471
ENSG00000011426	ANLN	anillin, actin binding protein	-0.168564
ENSG00000141522	ARHGDIA	Rho GDP dissociation inhibitor alpha	-0.168485
ENSG00000122359	ANXA11	annexin A11	-0.168385
ENSG00000144824	PHLDB2	pleckstrin homology like domain family B member 2	-0.167956
ENSG00000100664	EIF5	eukaryotic translation initiation factor 5	-0.167806
ENSG00000102699	PARP4	poly(ADP-ribose) polymerase family member 4	-0.167686
ENSG00000089693	MLF2	myeloid leukemia factor 2	-0.16763
ENSG00000198900	TOP1	DNA topoisomerase I	-0.167465
ENSG00000196419	XRCC6	X-ray repair cross complementing 6	-0.167254
ENSG00000112335	SNX3	sorting nexin 3	-0.16716
ENSG00000079246	XRCC5	X-ray repair cross complementing 5	-0.166596
ENSG00000138757	G3BP2	G3BP stress granule assembly factor 2	-0.166557
ENSG00000254893	RAP1BL	RAP1B like (pseudogene)	-0.166395
ENSG00000114391	RPL24	ribosomal protein L24	-0.166339
ENSG00000138411	HECW2	HECT, C2 and WW domain containing E3 ubiquitin protein ligase 2	-0.16622
ENSG00000119139	TJP2	tight junction protein 2	-0.165711
ENSG00000049449	RCN1	reticulocalbin 1	-0.16505
ENSG00000214223	HNRNPA1P10	heterogeneous nuclear ribonucleoprotein A1 pseudogene 10	-0.164983
ENSG00000047315	POLR2B	RNA polymerase II subunit B	-0.164781
ENSG00000143742	SRP9	signal recognition particle 9	-0.164338
ENSG00000135624	CCT7	chaperonin containing TCP1 subunit 7	-0.164142
ENSG00000142669	SH3BGRL3	SH3 domain binding glutamate rich protein like 3	-0.164138
ENSG00000187555	USP7	ubiquitin specific peptidase 7	-0.163858
ENSG00000157657	ZNF618	zinc finger protein 618	-0.163528
ENSG00000112078	KCTD20	potassium channel tetramerization domain containing 20	-0.163504
ENSG00000168092	PAFAH1B2	platelet activating factor acetylhydrolase 1b catalytic subunit 2	-0.162829
ENSG00000089009	RPL6	ribosomal protein L6	-0.16252
ENSG00000140988	RPS2	ribosomal protein S2	-0.161999
ENSG00000162613	FUBP1	far upstream element binding protein 1	-0.161891
ENSG00000156482	RPL30	ribosomal protein L30	-0.161585
ENSG00000216866	RPS2P55	ribosomal protein S2 pseudogene 55	-0.161482
ENSG00000143321	HDGF	heparin binding growth factor	-0.160969
ENSG00000065978	YBX1	Y-box binding protein 1	-0.160298
ENSG00000139514	SLC7A1	solute carrier family 7 member 1	-0.159984
ENSG00000055070	SZRD1	SUZ RNA binding domain containing 1	-0.159962
ENSG00000071564	TCF3	transcription factor 3	-0.159841
ENSG00000099995	SF3A1	splicing factor 3a subunit 1	-0.159556
ENSG00000188643	S100A16	S100 calcium binding protein A16	-0.159494
ENSG00000157020	SEC13	SEC13 homolog, nuclear pore and COPII coat complex component	-0.159209
ENSG00000206702	RNU1-11P	RNA, U1 small nuclear 11, pseudogene	-0.159111
ENSG00000181163	NPM1	nucleophosmin 1	-0.159075
ENSG00000173473	SMARCC1	SWI/SNF related, matrix associated, actin dependent regulator of chromatin subfamily c member 1	-0.158484
ENSG00000101160	CTSZ	cathepsin Z	-0.158422
ENSG00000213326	RPS7P11	ribosomal protein S7 pseudogene 11	-0.157656
ENSG00000200488	RN7SKP203	RN7SK pseudogene 203	-0.157604
ENSG00000124193	SRSF6	serine and arginine rich splicing factor 6	-0.157355
ENSG00000157554	ERG	ETS transcription factor ERG	-0.157035
ENSG00000101557	USP14	ubiquitin specific peptidase 14	-0.156715
ENSG00000197170	PSMD12	proteasome 26S subunit, non-ATPase 12	-0.156666
ENSG00000168906	MAT2A	methionine adenosyltransferase 2A	-0.156463
ENSG00000115091	ACTR3	actin related protein 3	-0.156422
ENSG00000068366	ACSL4	acyl-CoA synthetase long chain family member 4	-0.156009
ENSG00000106105	GARS1	glycyl-tRNA synthetase 1	-0.155279
ENSG00000134684	YARS1	tyrosyl-tRNA synthetase 1	-0.155249
ENSG00000102024	PLS3	plastin 3	-0.155178
ENSG00000081923	ATP8B1	ATPase phospholipid transporting 8B1	-0.154967
ENSG00000172534	HCFC1	host cell factor C1	-0.15496
ENSG00000034510	TMSB10	thymosin beta 10	-0.154938
ENSG00000131473	ACLY	ATP citrate lyase	-0.154813
ENSG00000072274	TFRC	transferrin receptor	-0.154501
ENSG00000115216	NRBP1	nuclear receptor binding protein 1	-0.154359
ENSG00000103966	EHD4	EH domain containing 4	-0.154175
ENSG00000109475	RPL34	ribosomal protein L34	-0.154037
ENSG00000082153	BZW1	basic leucine zipper and W2 domains 1	-0.153453
ENSG00000240342	RPS2P5	ribosomal protein S2 pseudogene 5	-0.153158
ENSG00000130508	PXDN	peroxidasin	-0.153147
ENSG00000090020	SLC9A1	solute carrier family 9 member A1	-0.15251
ENSG00000104824	HNRNPL	heterogeneous nuclear ribonucleoprotein L	-0.152447
ENSG00000018510	AGPS	alkylglycerone phosphate synthase	-0.152357
ENSG00000135046	ANXA1	annexin A1	-0.152117
ENSG00000165732	DDX21	DExD-box helicase 21	-0.152024
ENSG00000146731	CCT6A	chaperonin containing TCP1 subunit 6A	-0.151837
ENSG00000019144	PHLDB1	pleckstrin homology like domain family B member 1	-0.151731
ENSG00000168066	SF1	splicing factor 1	-0.151398
ENSG00000095139	ARCN1	archain 1	-0.150889
ENSG00000138326	RPS24	ribosomal protein S24	-0.150881
ENSG00000076706	MCAM	melanoma cell adhesion molecule	-0.150551
ENSG00000124207	CSE1L	chromosome segregation 1 like	-0.15055
ENSG00000178695	KCTD12	potassium channel tetramerization domain containing 12	-0.150434
ENSG00000135404	CD63	CD63 molecule	-0.149612
ENSG00000173517	PEAK1	pseudopodium enriched atypical kinase 1	-0.148766
ENSG00000163682	RPL9	ribosomal protein L9	-0.148635
ENSG00000108107	RPL28	ribosomal protein L28	-0.148166
ENSG00000170027	YWHAG	tyrosine 3-monooxygenase/tryptophan 5-monooxygenase activation protein gamma	-0.147291
ENSG00000084754	HADHA	hydroxyacyl-CoA dehydrogenase trifunctional multienzyme complex subunit alpha	-0.146886
ENSG00000064651	SLC12A2	solute carrier family 12 member 2	-0.146212
ENSG00000050165	DKK3	dickkopf WNT signaling pathway inhibitor 3	-0.145622
ENSG00000172889	EGFL7	EGF like domain multiple 7	-0.144334
ENSG00000074800	ENO1	enolase 1	-0.144085
ENSG00000106682	EIF4H	eukaryotic translation initiation factor 4H	-0.143924
ENSG00000162618	ADGRL4	adhesion G protein-coupled receptor L4	-0.143572
ENSG00000134308	YWHAQ	tyrosine 3-monooxygenase/tryptophan 5-monooxygenase activation protein theta	-0.143243
ENSG00000108219	TSPAN14	tetraspanin 14	-0.142545
ENSG00000136942	RPL35	ribosomal protein L35	-0.14178
ENSG00000143248	RGS5	regulator of G protein signaling 5	-0.141699
ENSG00000196262	PPIA	peptidylprolyl isomerase A	-0.141456
ENSG00000157227	MMP14	matrix metallopeptidase 14	-0.141369
ENSG00000111669	TPI1	triosephosphate isomerase 1	-0.141338
ENSG00000163466	ARPC2	actin related protein 2/3 complex subunit 2	-0.140329
ENSG00000084207	GSTP1	glutathione S-transferase pi 1	-0.139765
ENSG00000067082	KLF6	KLF transcription factor 6	-0.139644
ENSG00000141905	NFIC	nuclear factor I C	-0.139502
ENSG00000050820	BCAR1	BCAR1 scaffold protein, Cas family member	-0.138035
ENSG00000181019	NQO1	NAD(P)H quinone dehydrogenase 1	-0.137914
ENSG00000151702	FLI1	Fli-1 proto-oncogene, ETS transcription factor	-0.136953
ENSG00000112308	C6orf62	chromosome 6 open reading frame 62	-0.136733
ENSG00000060138	YBX3	Y-box binding protein 3	-0.136667
ENSG00000229638	RPL4P4	ribosomal protein L4 pseudogene 4	-0.136481
ENSG00000024422	EHD2	EH domain containing 2	-0.135867
ENSG00000110367	DDX6	DEAD-box helicase 6	-0.134844
ENSG00000237550	RPL9P8	ribosomal protein L9 pseudogene 8	-0.134803
ENSG00000135480	KRT7	keratin 7	-0.134786
ENSG00000133816	MICAL2	microtubule associated monooxygenase, calponin and LIM domain containing 2	-0.134751
ENSG00000071127	WDR1	WD repeat domain 1	-0.134402
ENSG00000135318	NT5E	5'-nucleotidase ecto	-0.133651
ENSG00000058668	ATP2B4	ATPase plasma membrane Ca2+ transporting 4	-0.132622
ENSG00000137154	RPS6	ribosomal protein S6	-0.132154
ENSG00000100030	MAPK1	mitogen-activated protein kinase 1	-0.131841
ENSG00000111640	GAPDH	glyceraldehyde-3-phosphate dehydrogenase	-0.131463
ENSG00000198034	RPS4X	ribosomal protein S4 X-linked	-0.130992
ENSG00000163468	CCT3	chaperonin containing TCP1 subunit 3	-0.130746
ENSG00000117592	PRDX6	peroxiredoxin 6	-0.130648
ENSG00000130255	RPL36	ribosomal protein L36	-0.130281
ENSG00000136830	NIBAN2	niban apoptosis regulator 2	-0.129959
ENSG00000170989	S1PR1	sphingosine-1-phosphate receptor 1	-0.1297
ENSG00000189343	RPS2P46	ribosomal protein S2 pseudogene 46	-0.129283
ENSG00000160789	LMNA	lamin A/C	-0.12927
ENSG00000163479	SSR2	signal sequence receptor subunit 2	-0.129107
ENSG00000105329	TGFB1	transforming growth factor beta 1	-0.128928
ENSG00000138758	SEPTIN11	septin 11	-0.128632
ENSG00000197535	MYO5A	myosin VA	-0.128416
ENSG00000075624	ACTB	actin beta	-0.127683
ENSG00000136295	TTYH3	tweety family member 3	-0.127367
ENSG00000103187	COTL1	coactosin like F-actin binding protein 1	-0.126738
ENSG00000152104	PTPN14	protein tyrosine phosphatase non-receptor type 14	-0.126585
ENSG00000128989	ARPP19	cAMP regulated phosphoprotein 19	-0.124716
ENSG00000130402	ACTN4	actinin alpha 4	-0.124703
ENSG00000158195	WASF2	WASP family member 2	-0.124117
ENSG00000177469	CAVIN1	caveolae associated protein 1	-0.123322
ENSG00000169504	CLIC4	chloride intracellular channel 4	-0.121879
ENSG00000088832	FKBP1A	FKBP prolyl isomerase 1A	-0.120918
ENSG00000159840	ZYX	zyxin	-0.120897
ENSG00000099250	NRP1	neuropilin 1	-0.120662
ENSG00000155506	LARP1	La ribonucleoprotein 1, translational regulator	-0.117258
ENSG00000116489	CAPZA1	capping actin protein of muscle Z-line subunit alpha 1	-0.114077
ENSG00000174444	RPL4	ribosomal protein L4	-0.110485
ENSG00000114353	GNAI2	G protein subunit alpha i2	-0.109945
ENSG00000182718	ANXA2	annexin A2	-0.0962371
