# Supplementary material for: Multiomic profiling of responses to clinical and novel bisphosphonates reveals extraskeletal effects on ageing related signatures
Source: Signal Transduct Target Ther. 2026 Jul 15;11:277. doi: 10.1038/s41392-026-02799-x (PMC13370019; doi:10.1038/s41392-026-02799-x)
Supplement: Supplementary file 4 — Data.S3 [file 41392_2026_2799_MOESM4_ESM.xlsx]

## Sheet: ATAC-UP
ENSEMBL	SYMBOL	GENENAME	logFC
ENSG00000149571	KIRREL3	kirre like nephrin family adhesion molecule 3	5.24506
ENSG00000249948	GBA3	glucosylceramidase beta 3 (gene/pseudogene)	4.7381
ENSG00000170802	FOXN2	forkhead box N2	4.64167
ENSG00000154080	CHST9	carbohydrate sulfotransferase 9	4.37863
ENSG00000176381	PRR18	proline rich 18	4.37863
ENSG00000109193	SULT1E1	sulfotransferase family 1E member 1	4.37863
ENSG00000143153	ATP1B1	ATPase Na+/K+ transporting subunit beta 1	4.19061
ENSG00000199090	MIR326	microRNA 326	4.17218
ENSG00000165355	FBXO33	F-box protein 33	4.17218
ENSG00000182795	C1orf116	chromosome 1 open reading frame 116	4.07324
ENSG00000221261	MIR1208	microRNA 1208	4.02702
ENSG00000198146	ZNF770	zinc finger protein 770	3.94961
ENSG00000197603	CPLANE1	ciliogenesis and planar polarity effector complex subunit 1	3.93117
ENSG00000179399	GPC5	glypican 5	3.92356
ENSG00000099814	CEP170B	centrosomal protein 170B	3.85941
ENSG00000065559	MAP2K4	mitogen-activated protein kinase kinase 4	3.84557
ENSG00000080345	RIF1	replication timing regulatory factor 1	3.8121
ENSG00000188677	PARVB	parvin beta	3.78601
ENSG00000107518	ATRNL1	attractin like 1	3.76757
ENSG00000214960	CRPPA	CDP-L-ribitol pyrophosphorylase A	3.75713
ENSG00000069493	CLEC2D	C-type lectin domain family 2 member D	3.7381
ENSG00000258730	ITPK1-AS1	ITPK1 antisense RNA 1	3.68511
ENSG00000066032	CTNNA2	catenin alpha 2	3.6601
ENSG00000213741	RPS29	ribosomal protein S29	3.6485
ENSG00000148948	LRRC4C	leucine rich repeat containing 4C	3.64167
ENSG00000136243	NUP42	nucleoporin 42	3.59764
ENSG00000125207	PIWIL1	piwi like RNA-mediated gene silencing 1	3.58722
ENSG00000166415	WDR72	WD repeat domain 72	3.58722
ENSG00000235770	LINC00607	long intergenic non-protein coding RNA 607	3.58722
ENSG00000117069	ST6GALNAC5	ST6 N-acetylgalactosaminide alpha-2,6-sialyltransferase 5	3.57764
ENSG00000025796	SEC63	SEC63 homolog, protein translocation regulator	3.57764
ENSG00000164164	OTUD4	OTU deubiquitinase 4	3.4965
ENSG00000161912	ADCY10P1	ADCY10 pseudogene 1	3.4965
ENSG00000120875	DUSP4	dual specificity phosphatase 4	3.4941
ENSG00000179046	TRIML2	tripartite motif family like 2	3.47174
ENSG00000169860	P2RY1	purinergic receptor P2Y1	3.43675
ENSG00000196715	VKORC1L1	vitamin K epoxide reductase complex subunit 1 like 1	3.42594
ENSG00000107295	SH3GL2	SH3 domain containing GRB2 like 2, endophilin A1	3.39517
ENSG00000134138	MEIS2	Meis homeobox 2	3.39456
ENSG00000155849	ELMO1	engulfment and cell motility 1	3.38299
ENSG00000163081	CCDC140	CCDC140 long non-coding RNA	3.34621
ENSG00000147573	TRIM55	tripartite motif containing 55	3.3421
ENSG00000169946	ZFPM2	zinc finger protein, FOG family member 2	3.32658
ENSG00000153993	SEMA3D	semaphorin 3D	3.29753
ENSG00000245164	LINC00861	long intergenic non-protein coding RNA 861	3.29753
ENSG00000183091	NEB	nebulin	3.2791
ENSG00000122550	KLHL7	kelch like family member 7	3.2791
ENSG00000171102	OBP2B	odorant binding protein 2B	3.2791
ENSG00000186222	BLOC1S4	biogenesis of lysosomal organelles complex 1 subunit 4	3.24549
ENSG00000177058	SLC38A9	solute carrier family 38 member 9	3.24317
ENSG00000165105	RASEF	RAS and EF-hand domain containing	3.24317
ENSG00000160563	MED27	mediator complex subunit 27	3.24317
ENSG00000169891	REPS2	RALBP1 associated Eps domain containing 2	3.24317
ENSG00000129534	MIS18BP1	MIS18 binding protein 1	3.23347
ENSG00000174136	RGMB	repulsive guidance molecule BMP co-receptor b	3.23347
ENSG00000072803	FBXW11	F-box and WD repeat domain containing 11	3.23347
ENSG00000089250	NOS1	nitric oxide synthase 1	3.22714
ENSG00000173482	PTPRM	protein tyrosine phosphatase receptor type M	3.19061
ENSG00000284193	MIR1257	microRNA 1257	3.19061
ENSG00000031081	ARHGAP31	Rho GTPase activating protein 31	3.17218
ENSG00000087269	NOP14	NOP14 nucleolar protein	3.17218
ENSG00000136732	GYPC	glycophorin C (Gerbich blood group)	3.16071
ENSG00000185737	NRG3	neuregulin 3	3.14595
ENSG00000171502	COL24A1	collagen type XXIV alpha 1 chain	3.13471
ENSG00000167535	CACNB3	calcium voltage-gated channel auxiliary subunit beta 3	3.11482
ENSG00000167562	ZNF701	zinc finger protein 701	3.11482
ENSG00000143353	LYPLAL1	lysophospholipase like 1	3.09348
ENSG00000137876	RSL24D1	ribosomal L24 domain containing 1	3.09348
ENSG00000124813	RUNX2	RUNX family transcription factor 2	3.09348
ENSG00000097007	ABL1	ABL proto-oncogene 1, non-receptor tyrosine kinase	3.08146
ENSG00000260676	LINC01541	long intergenic non-protein coding RNA 1541	3.07514
ENSG00000147724	FAM135B	family with sequence similarity 135 member B	3.07514
ENSG00000174945	AMZ1	archaelysin family metallopeptidase 1	3.07324
ENSG00000136720	HS6ST1	heparan sulfate 6-O-sulfotransferase 1	3.05708
ENSG00000182346	DAOA	D-amino acid oxidase activator	3.0567
ENSG00000145777	TSLP	thymic stromal lymphopoietin	3.0567
ENSG00000113552	GNPDA1	glucosamine-6-phosphate deaminase 1	3.0567
ENSG00000112280	COL9A1	collagen type IX alpha 1 chain	3.0567
ENSG00000167632	TRAPPC9	trafficking protein particle complex subunit 9	3.0567
ENSG00000080503	SMARCA2	SWI/SNF related, matrix associated, actin dependent regulator of chromatin, subfamily a, member 2	3.0567
ENSG00000203786	KPRP	keratinocyte proline rich protein	3.02702
ENSG00000162402	USP24	ubiquitin specific peptidase 24	2.9953
ENSG00000120254	MTHFD1L	methylenetetrahydrofolate dehydrogenase (NADP+ dependent) 1 like	2.9953
ENSG00000101349	PAK5	p21 (RAC1) activated kinase 5	2.98954
ENSG00000053254	FOXN3	forkhead box N3	2.97953
ENSG00000180878	C11orf42	chromosome 11 open reading frame 42	2.97865
ENSG00000178385	PLEKHM3	pleckstrin homology domain containing M3	2.9756
ENSG00000197601	FAR1	fatty acyl-CoA reductase 1	2.97424
ENSG00000124557	BTN1A1	butyrophilin subfamily 1 member A1	2.97043
ENSG00000115457	IGFBP2	insulin like growth factor binding protein 2	2.94961
ENSG00000283894	MIR1324	microRNA 1324	2.94961
ENSG00000184903	IMMP2L	inner mitochondrial membrane peptidase subunit 2	2.94961
ENSG00000197930	ERO1A	endoplasmic reticulum oxidoreductase 1 alpha	2.94771
ENSG00000151952	TMEM132D	transmembrane protein 132D	2.93122
ENSG00000145012	LPP	LIM domain containing preferred translocation partner in lipoma	2.93117
ENSG00000196243	LINC00615	long intergenic non-protein coding RNA 615	2.92356
ENSG00000163811	WDR43	WD repeat domain 43	2.92356
ENSG00000199753	SNORD104	small nucleolar RNA, C/D box 104	2.92313
ENSG00000248118	LINC01019	long intergenic non-protein coding RNA 1019	2.91957
ENSG00000212916	MAP10	microtubule associated protein 10	2.91154
ENSG00000169519	METTL15	methyltransferase like 15	2.91154
ENSG00000123268	ATF1	activating transcription factor 1	2.91154
ENSG00000168556	ING2	inhibitor of growth family member 2	2.91154
ENSG00000186952	TMEM232	transmembrane protein 232	2.91154
ENSG00000155111	CDK19	cyclin dependent kinase 19	2.91154
ENSG00000214617	SLC6A10P	solute carrier family 6 member 10, pseudogene	2.90914
ENSG00000160953	PWWP3A	PWWP domain containing 3A, DNA repair factor	2.90914
ENSG00000173237	C11orf86	chromosome 11 open reading frame 86	2.90521
ENSG00000132849	PATJ	PATJ crumbs cell polarity complex component	2.88678
ENSG00000243660	ZNF487	zinc finger protein 487	2.88678
ENSG00000145194	ECE2	endothelin converting enzyme 2	2.88678
ENSG00000229105	ASTN2-AS1	ASTN2 antisense RNA 1	2.88249
ENSG00000226620	LINC00343	long intergenic non-protein coding RNA 343	2.8806
ENSG00000148513	ANKRD30A	ankyrin repeat domain 30A	2.8806
ENSG00000187323	DCC	DCC netrin 1 receptor	2.86406
ENSG00000082929	LINC01587	long intergenic non-protein coding RNA 1587	2.86023
ENSG00000140057	AK7	adenylate kinase 7	2.85025
ENSG00000115112	TFCP2L1	transcription factor CP2 like 1	2.83514
ENSG00000139219	COL2A1	collagen type II alpha 1 chain	2.82908
ENSG00000170390	DCLK2	doublecortin like kinase 2	2.82908
ENSG00000232229	LINC00865	long intergenic non-protein coding RNA 865	2.8121
ENSG00000165323	FAT3	FAT atypical cadherin 3	2.8121
ENSG00000163630	SYNPR	synaptoporin	2.8121
ENSG00000073711	PPP2R3A	protein phosphatase 2 regulatory subunit B''alpha	2.8121
ENSG00000152409	JMY	junction mediating and regulatory protein, p53 cofactor	2.8121
ENSG00000155093	PTPRN2	protein tyrosine phosphatase receptor type N2	2.8121
ENSG00000152936	LMNTD1	lamin tail domain containing 1	2.81021
ENSG00000170340	B3GNT2	UDP-GlcNAc:betaGal beta-1,3-N-acetylglucosaminyltransferase 2	2.79803
ENSG00000142698	C1orf94	chromosome 1 open reading frame 94	2.79367
ENSG00000153207	AHCTF1	AT-hook containing transcription factor 1	2.79367
ENSG00000265370	MIR4682	microRNA 4682	2.79367
ENSG00000181315	ZNF322	zinc finger protein 322	2.79367
ENSG00000123908	AGO2	argonaute RISC catalytic component 2	2.79367
ENSG00000143674	MAP3K21	mitogen-activated protein kinase kinase kinase 21	2.77779
ENSG00000256618	MTRNR2L1	MT-RNR2 like 1 (pseudogene)	2.77779
ENSG00000232258	TMEM114	transmembrane protein 114	2.77028
ENSG00000116667	C1orf21	chromosome 1 open reading frame 21	2.76757
ENSG00000225329	LHFPL3-AS2	LHFPL3 antisense RNA 2	2.76757
ENSG00000183778	B3GALT5	beta-1,3-galactosyltransferase 5	2.75953
ENSG00000178235	SLITRK1	SLIT and NTRK like family member 1	2.75321
ENSG00000128789	PSMG2	proteasome assembly chaperone 2	2.75321
ENSG00000077150	NFKB2	nuclear factor kappa B subunit 2	2.75321
ENSG00000151611	MMAA	metabolism of cobalamin associated A	2.75321
ENSG00000153956	CACNA2D1	calcium voltage-gated channel auxiliary subunit alpha2delta 1	2.74476
ENSG00000188295	ZNF669	zinc finger protein 669	2.74161
ENSG00000122042	UBL3	ubiquitin like 3	2.74161
ENSG00000212766	EWSAT1	Ewing sarcoma associated transcript 1	2.74161
ENSG00000196428	TSC22D2	TSC22 domain family member 2	2.74161
ENSG00000147481	SNTG1	syntrophin gamma 1	2.74161
ENSG00000130695	CEP85	centrosomal protein 85	2.7381
ENSG00000124406	ATP8A1	ATPase phospholipid transporting 8A1	2.7381
ENSG00000169427	KCNK9	potassium two pore domain channel subfamily K member 9	2.73621
ENSG00000145675	PIK3R1	phosphoinositide-3-kinase regulatory subunit 1	2.73478
ENSG00000128918	ALDH1A2	aldehyde dehydrogenase 1 family member A2	2.73091
ENSG00000151322	NPAS3	neuronal PAS domain protein 3	2.71967
ENSG00000197951	ZNF71	zinc finger protein 71	2.71967
ENSG00000139508	SLC46A3	solute carrier family 46 member 3	2.71889
ENSG00000176435	CLEC14A	C-type lectin domain containing 14A	2.71257
ENSG00000164687	FABP5	fatty acid binding protein 5	2.71257
ENSG00000226237	GAS1RR	GAS1 adjacent regulatory RNA	2.71257
ENSG00000113749	HRH2	histamine receptor H2	2.69978
ENSG00000122958	VPS26A	VPS26, retromer complex component A	2.69413
ENSG00000099810	MTAP	methylthioadenosine phosphorylase	2.69413
ENSG00000129636	ITFG1	integrin alpha FG-GAP repeat containing 1	2.68511
ENSG00000144619	CNTN4	contactin 4	2.66439
ENSG00000265878	MIR3914-1	microRNA 3914-1	2.66439
ENSG00000198739	LRRTM3	leucine rich repeat transmembrane neuronal 3	2.66052
ENSG00000189139	FSCB	fibrous sheath CABYR binding protein	2.6601
ENSG00000259527	LINC00052	long intergenic non-protein coding RNA 52	2.6601
ENSG00000177558	FAM187B	family with sequence similarity 187 member B	2.6601
ENSG00000055332	EIF2AK2	eukaryotic translation initiation factor 2 alpha kinase 2	2.6601
ENSG00000143924	EML4	EMAP like 4	2.6601
ENSG00000114554	PLXNA1	plexin A1	2.6601
ENSG00000204290	BTNL2	butyrophilin like 2	2.6601
ENSG00000164742	ADCY1	adenylate cyclase 1	2.6601
ENSG00000147883	CDKN2B	cyclin dependent kinase inhibitor 2B	2.6601
ENSG00000150551	LYPD1	LY6/PLAUR domain containing 1	2.65937
ENSG00000170430	MGMT	O-6-methylguanine-DNA methyltransferase	2.6485
ENSG00000257599	OVCH1-AS1	OVCH1 antisense RNA 1	2.6485
ENSG00000168702	LRP1B	LDL receptor related protein 1B	2.6485
ENSG00000174453	VWC2L	von Willebrand factor C domain containing 2 like	2.6485
ENSG00000198589	LRBA	LPS responsive beige-like anchor protein	2.6485
ENSG00000136895	GARNL3	GTPase activating Rap/RanGAP domain like 3	2.6485
ENSG00000067066	SP100	SP100 nuclear antigen	2.6461
ENSG00000185736	ADARB2	adenosine deaminase RNA specific B2 (inactive)	2.64167
ENSG00000149403	GRIK4	glutamate ionotropic receptor kainate type subunit 4	2.64167
ENSG00000060709	RIMBP2	RIMS binding protein 2	2.64167
ENSG00000185594	SPATA8	spermatogenesis associated 8	2.62768
ENSG00000164600	NEUROD6	neuronal differentiation 6	2.62768
ENSG00000170759	KIF5B	kinesin family member 5B	2.61936
ENSG00000152822	GRM1	glutamate metabotropic receptor 1	2.61858
ENSG00000130939	UBE4B	ubiquitination factor E4B	2.6093
ENSG00000170961	HAS2	hyaluronan synthase 2	2.6093
ENSG00000256025	CACNA1C-AS4	CACNA1C antisense RNA 4	2.60924
ENSG00000171522	PTGER4	prostaglandin E receptor 4	2.60924
ENSG00000124713	GNMT	glycine N-methyltransferase	2.60924
ENSG00000158321	AUTS2	activator of transcription and developmental regulator AUTS2	2.60924
ENSG00000204478	PRAMEF20	PRAME family member 20	2.60565
ENSG00000169814	BTD	biotinidase	2.60565
ENSG00000056097	ZFR	zinc finger RNA binding protein	2.60565
ENSG00000185697	MYBL1	MYB proto-oncogene like 1	2.60565
ENSG00000121775	TMEM39B	transmembrane protein 39B	2.59764
ENSG00000270547	LINC01235	long intergenic non-protein coding RNA 1235	2.59764
ENSG00000011465	DCN	decorin	2.58722
ENSG00000184564	SLITRK6	SLIT and NTRK like family member 6	2.58722
ENSG00000248197	LINC00290	long intergenic non-protein coding RNA 290	2.58722
ENSG00000050767	COL23A1	collagen type XXIII alpha 1 chain	2.58722
ENSG00000196411	EPHB4	EPH receptor B4	2.58722
ENSG00000254109	RBPMS-AS1	RBPMS antisense RNA 1	2.58722
ENSG00000229240	LINC00710	long intergenic non-protein coding RNA 710	2.58721
ENSG00000111218	PRMT8	protein arginine methyltransferase 8	2.58721
ENSG00000229027	HSFY1P1	HSFY1 pseudogene 1	2.58721
ENSG00000266704	MIR4498	microRNA 4498	2.57866
ENSG00000112782	CLIC5	chloride intracellular channel 5	2.57764
ENSG00000153823	PID1	phosphotyrosine interaction domain containing 1	2.56741
ENSG00000119669	IRF2BPL	interferon regulatory factor 2 binding protein like	2.56361
ENSG00000137474	MYO7A	myosin VIIA	2.56056
ENSG00000038945	MSR1	macrophage scavenger receptor 1	2.56056
ENSG00000178449	COX14	cytochrome c oxidase assembly factor COX14	2.5592
ENSG00000132950	ZMYM5	zinc finger MYM-type containing 5	2.5592
ENSG00000108395	TRIM37	tripartite motif containing 37	2.5592
ENSG00000264387	MIR5007	microRNA 5007	2.54907
ENSG00000214100	PLAC9P1	placenta associated 9 pseudogene 1	2.54907
ENSG00000156026	MCU	mitochondrial calcium uniporter	2.54897
ENSG00000148773	MKI67	marker of proliferation Ki-67	2.5408
ENSG00000197321	SVIL	supervillin	2.53267
ENSG00000161202	DVL3	dishevelled segment polarity protein 3	2.53267
ENSG00000125975	C20orf173	chromosome 20 open reading frame 173	2.53063
ENSG00000180304	OAZ2	ornithine decarboxylase antizyme 2	2.52986
ENSG00000168631	MUCL3	mucin like 3	2.52986
ENSG00000198876	DCAF12	DDB1 and CUL4 associated factor 12	2.52821
ENSG00000109339	MAPK10	mitogen-activated protein kinase 10	2.52581
ENSG00000137177	KIF13A	kinesin family member 13A	2.52581
ENSG00000149972	CNTN5	contactin 5	2.50852
ENSG00000110975	SYT10	synaptotagmin 10	2.50852
ENSG00000265635	MIR3612	microRNA 3612	2.50852
ENSG00000224257	VWC2L-IT1	VWC2L intronic transcript 1	2.50852
ENSG00000196277	GRM7	glutamate metabotropic receptor 7	2.50852
ENSG00000076242	MLH1	mutL homolog 1	2.50852
ENSG00000137265	IRF4	interferon regulatory factor 4	2.50416
ENSG00000247271	ZBED5-AS1	ZBED5 antisense RNA 1	2.4965
ENSG00000111605	CPSF6	cleavage and polyadenylation specific factor 6	2.4965
ENSG00000226807	MROH5	maestro heat like repeat family member 5 (gene/pseudogene)	2.4965
ENSG00000179104	TMTC2	transmembrane O-mannosyltransferase targeting cadherins 2	2.49017
ENSG00000283768	MIR1178	microRNA 1178	2.49017
ENSG00000104133	SPG11	SPG11 vesicle trafficking associated, spatacsin	2.49017
ENSG00000196437	ZNF569	zinc finger protein 569	2.49017
ENSG00000157510	AFAP1L1	actin filament associated protein 1 like 1	2.49017
ENSG00000168566	SNRNP48	small nuclear ribonucleoprotein U11/U12 subunit 48	2.49017
ENSG00000224116	INHBA-AS1	INHBA antisense RNA 1	2.48828
ENSG00000006432	MAP3K9	mitogen-activated protein kinase kinase kinase 9	2.47211
ENSG00000185104	FAF1	Fas associated factor 1	2.47174
ENSG00000180934	OR56A1	olfactory receptor family 56 subfamily A member 1	2.47174
ENSG00000198382	UVRAG	UV radiation resistance associated	2.47174
ENSG00000152578	GRIA4	glutamate ionotropic receptor AMPA type subunit 4	2.47174
ENSG00000249873	LINC02372	long intergenic non-protein coding RNA 2372	2.47174
ENSG00000140829	DHX38	DEAH-box helicase 38	2.47174
ENSG00000266530	MIR4318	microRNA 4318	2.47174
ENSG00000104804	TULP2	TUB like protein 2	2.47174
ENSG00000144057	ST6GAL2	ST6 beta-galactoside alpha-2,6-sialyltransferase 2	2.47174
ENSG00000144891	AGTR1	angiotensin II receptor type 1	2.47174
ENSG00000164292	RHOBTB3	Rho related BTB domain containing 3	2.47174
ENSG00000113328	CCNG1	cyclin G1	2.47174
ENSG00000053328	METTL24	methyltransferase like 24	2.47174
ENSG00000147650	LRP12	LDL receptor related protein 12	2.47174
ENSG00000116741	RGS2	regulator of G protein signaling 2	2.46556
ENSG00000178184	PARD6G	par-6 family cell polarity regulator gamma	2.46556
ENSG00000173175	ADCY5	adenylate cyclase 5	2.46556
ENSG00000182095	TNRC18	trinucleotide repeat containing 18	2.45175
ENSG00000188811	NHLRC3	NHL repeat containing 3	2.44953
ENSG00000256193	LINC00507	long intergenic non-protein coding RNA 507	2.44248
ENSG00000236398	TAS2R39	taste 2 receptor member 39	2.43771
ENSG00000134489	HRH4	histamine receptor H4	2.43675
ENSG00000116731	PRDM2	PR/SET domain 2	2.42877
ENSG00000106571	GLI3	GLI family zinc finger 3	2.42877
ENSG00000110786	PTPN5	protein tyrosine phosphatase non-receptor type 5	2.41617
ENSG00000102554	KLF5	Kruppel like factor 5	2.41617
ENSG00000119614	VSX2	visual system homeobox 2	2.41617
ENSG00000147896	IFNK	interferon kappa	2.41617
ENSG00000212128	TAS2R13	taste 2 receptor member 13	2.41404
ENSG00000173212	MAB21L3	mab-21 like 3	2.405
ENSG00000134531	EMP1	epithelial membrane protein 1	2.405
ENSG00000120659	TNFSF11	TNF superfamily member 11	2.40463
ENSG00000168038	ULK4	unc-51 like kinase 4	2.4016
ENSG00000057019	DCBLD2	discoidin, CUB and LCCL domain containing 2	2.39774
ENSG00000048828	FAM120A	family with sequence similarity 120A	2.39774
ENSG00000127124	HIVEP3	HIVEP zinc finger 3	2.39706
ENSG00000115947	ORC4	origin recognition complex subunit 4	2.39706
ENSG00000157014	TATDN2	TatD DNase domain containing 2	2.39706
ENSG00000127989	MTERF1	mitochondrial transcription termination factor 1	2.39706
ENSG00000099260	PALMD	palmdelphin	2.39696
ENSG00000168539	CHRM1	cholinergic receptor muscarinic 1	2.39696
ENSG00000125166	GOT2	glutamic-oxaloacetic transaminase 2	2.39517
ENSG00000165682	CLEC1B	C-type lectin domain family 1 member B	2.39517
ENSG00000083520	DIS3	DIS3 homolog, exosome endoribonuclease and 3'-5' exoribonuclease	2.39517
ENSG00000109047	RCVRN	recoverin	2.39517
ENSG00000204103	MAFB	MAF bZIP transcription factor B	2.39517
ENSG00000131016	AKAP12	A-kinase anchoring protein 12	2.39517
ENSG00000186803	IFNA10	interferon alpha 10	2.39517
ENSG00000174611	KY	kyphoscoliosis peptidase	2.39456
ENSG00000206579	XKR4	XK related 4	2.39456
ENSG00000248599	FLJ42969	uncharacterized LOC441374	2.39456
ENSG00000173320	STOX2	storkhead box 2	2.39071
ENSG00000164485	IL22RA2	interleukin 22 receptor subunit alpha 2	2.38784
ENSG00000105705	SUGP1	SURP and G-patch domain containing 1	2.38547
ENSG00000115525	ST3GAL5	ST3 beta-galactoside alpha-2,3-sialyltransferase 5	2.38547
ENSG00000198108	CHSY3	chondroitin sulfate synthase 3	2.38547
ENSG00000156076	WIF1	WNT inhibitory factor 1	2.38326
ENSG00000145934	TENM2	teneurin transmembrane protein 2	2.38326
ENSG00000102471	NDFIP2	Nedd4 family interacting protein 2	2.38299
ENSG00000267374	MIR924HG	MIR924 host gene	2.38299
ENSG00000166573	GALR1	galanin receptor 1	2.38299
ENSG00000131236	CAP1	cyclase associated actin cytoskeleton regulatory protein 1	2.37863
ENSG00000185896	LAMP1	lysosomal associated membrane protein 1	2.37863
ENSG00000152503	TRIM36	tripartite motif containing 36	2.37863
ENSG00000130347	RTN4IP1	reticulon 4 interacting protein 1	2.37863
ENSG00000042493	CAPG	capping actin protein, gelsolin like	2.3772
ENSG00000115652	UXS1	UDP-glucuronate decarboxylase 1	2.3747
ENSG00000135324	MRAP2	melanocortin 2 receptor accessory protein 2	2.36483
ENSG00000228300	FAM174C	family with sequence similarity 174 member C	2.3622
ENSG00000198805	PNP	purine nucleoside phosphorylase	2.35524
ENSG00000176826	FKBP9P1	FKBP prolyl isomerase 9 pseudogene 1	2.35267
ENSG00000204178	MACO1	macoilin 1	2.34621
ENSG00000134256	CD101	CD101 molecule	2.34621
ENSG00000048740	CELF2	CUGBP Elav-like family member 2	2.34621
ENSG00000236242	MYO16-AS1	MYO16 antisense RNA 1	2.34621
ENSG00000137872	SEMA6D	semaphorin 6D	2.34621
ENSG00000157045	NTAN1	N-terminal asparagine amidase	2.34621
ENSG00000154240	CEP112	centrosomal protein 112	2.34621
ENSG00000170396	ZNF804A	zinc finger protein 804A	2.34621
ENSG00000114480	GBE1	1,4-alpha-glucan branching enzyme 1	2.34621
ENSG00000151014	NOCT	nocturnin	2.34621
ENSG00000156795	NTAQ1	N-terminal glutamine amidase 1	2.34621
ENSG00000148655	LRMDA	leucine rich melanocyte differentiation associated	2.33859
ENSG00000107954	NEURL1	neuralized E3 ubiquitin protein ligase 1	2.33817
ENSG00000204277	LINC01993	long intergenic non-protein coding RNA 1993	2.33817
ENSG00000163611	SPICE1	spindle and centriole associated protein 1	2.33817
ENSG00000135299	ANKRD6	ankyrin repeat domain 6	2.33817
ENSG00000135604	STX11	syntaxin 11	2.33817
ENSG00000136573	BLK	BLK proto-oncogene, Src family tyrosine kinase	2.33817
ENSG00000139174	PRICKLE1	prickle planar cell polarity protein 1	2.33721
ENSG00000171105	INSR	insulin receptor	2.33721
ENSG00000140691	ARMC5	armadillo repeat containing 5	2.33628
ENSG00000214717	ZBED1	zinc finger BED-type containing 1	2.33628
ENSG00000158816	VWA5B1	von Willebrand factor A domain containing 5B1	2.32658
ENSG00000188641	DPYD	dihydropyrimidine dehydrogenase	2.32658
ENSG00000116991	SIPA1L2	signal induced proliferation associated 1 like 2	2.32658
ENSG00000185420	SMYD3	SET and MYND domain containing 3	2.32658
ENSG00000108039	XPNPEP1	X-prolyl aminopeptidase 1	2.32658
ENSG00000100697	DICER1	dicer 1, ribonuclease III	2.32658
ENSG00000140470	ADAMTS17	ADAM metallopeptidase with thrombospondin type 1 motif 17	2.32658
ENSG00000077092	RARB	retinoic acid receptor beta	2.32658
ENSG00000177383	MAGEF1	MAGE family member F1	2.32658
ENSG00000178234	GALNT11	polypeptide N-acetylgalactosaminyltransferase 11	2.32658
ENSG00000184672	RALYL	RALY RNA binding protein like	2.32417
ENSG00000146802	TMEM168	transmembrane protein 168	2.32117
ENSG00000167183	PRR15L	proline rich 15 like	2.32025
ENSG00000182518	FAM104B	family with sequence similarity 104 member B	2.31974
ENSG00000127483	HP1BP3	heterochromatin protein 1 binding protein 3	2.31974
ENSG00000197050	ZNF420	zinc finger protein 420	2.31974
ENSG00000147485	PXDNL	peroxidasin like	2.31587
ENSG00000154493	C10orf90	chromosome 10 open reading frame 90	2.30824
ENSG00000198604	BAZ1A	bromodomain adjacent to zinc finger domain 1A	2.30824
ENSG00000116574	RHOU	ras homolog family member U	2.30207
ENSG00000164066	INTU	inturned planar cell polarity protein	2.30182
ENSG00000068305	MEF2A	myocyte enhancer factor 2A	2.29808
ENSG00000186340	THBS2	thrombospondin 2	2.29808
ENSG00000264110	MIR4300	microRNA 4300	2.29753
ENSG00000196876	SCN8A	sodium voltage-gated channel alpha subunit 8	2.29753
ENSG00000116062	MSH6	mutS homolog 6	2.29753
ENSG00000227418	PCGEM1	PCGEM1 prostate-specific transcript	2.29753
ENSG00000171189	GRIK1	glutamate ionotropic receptor kainate type subunit 1	2.29753
ENSG00000109184	DCUN1D4	defective in cullin neddylation 1 domain containing 4	2.29753
ENSG00000182870	GALNT9	polypeptide N-acetylgalactosaminyltransferase 9	2.29564
ENSG00000183287	CCBE1	collagen and calcium binding EGF domains 1	2.29564
ENSG00000242412	DBIL5P2	diazepam binding inhibitor-like 5 pseudogene 2	2.29564
ENSG00000156096	UGT2B4	UDP glucuronosyltransferase family 2 member B4	2.29564
ENSG00000174599	TRAM1L1	translocation associated membrane protein 1 like 1	2.29564
ENSG00000152953	STK32B	serine/threonine kinase 32B	2.29279
ENSG00000105556	MIER2	MIER family member 2	2.29005
ENSG00000101098	RIMS4	regulating synaptic membrane exocytosis 4	2.28535
ENSG00000137343	ATAT1	alpha tubulin acetyltransferase 1	2.2827
ENSG00000116791	CRYZ	crystallin zeta	2.2791
ENSG00000197889	MEIG1	meiosis/spermiogenesis associated 1	2.2791
ENSG00000136161	RCBTB2	RCC1 and BTB domain containing protein 2	2.2791
ENSG00000196950	SLC39A10	solute carrier family 39 member 10	2.2791
ENSG00000145113	MUC4	mucin 4, cell surface associated	2.2791
ENSG00000124275	MTRR	5-methyltetrahydrofolate-homocysteine methyltransferase reductase	2.2791
ENSG00000176571	CNBD1	cyclic nucleotide binding domain containing 1	2.2791
ENSG00000178605	GTPBP6	GTP binding protein 6 (putative)	2.2791
ENSG00000283126	MIR1297	microRNA 1297	2.27411
ENSG00000198914	POU3F3	POU class 3 homeobox 3	2.26778
ENSG00000233009	NALCN-AS1	NALCN antisense RNA 1	2.26589
ENSG00000187741	FANCA	FA complementation group A	2.26517
ENSG00000008513	ST3GAL1	ST3 beta-galactoside alpha-2,3-sialyltransferase 1	2.26517
ENSG00000021574	SPAST	spastin	2.26061
ENSG00000237515	SHISA9	shisa family member 9	2.25257
ENSG00000134480	CCNH	cyclin H	2.25257
ENSG00000009765	IYD	iodotyrosine deiodinase	2.25257
ENSG00000253958	CLDN23	claudin 23	2.25257
ENSG00000151468	CCDC3	coiled-coil domain containing 3	2.24935
ENSG00000243753	HLA-L	major histocompatibility complex, class I, L (pseudogene)	2.24917
ENSG00000126088	UROD	uroporphyrinogen decarboxylase	2.24549
ENSG00000102595	UGGT2	UDP-glucose glycoprotein glucosyltransferase 2	2.24549
ENSG00000115942	ORC2	origin recognition complex subunit 2	2.24549
ENSG00000163501	IHH	Indian hedgehog signaling molecule	2.24549
ENSG00000177034	MTX3	metaxin 3	2.24549
ENSG00000172461	FUT9	fucosyltransferase 9	2.24549
ENSG00000005981	ASB4	ankyrin repeat and SOCS box containing 4	2.24549
ENSG00000155087	ODF1	outer dense fiber of sperm tails 1	2.24549
ENSG00000164136	IL15	interleukin 15	2.24506
ENSG00000177468	OLIG3	oligodendrocyte transcription factor 3	2.24506
ENSG00000273749	CYFIP1	cytoplasmic FMR1 interacting protein 1	2.24317
ENSG00000265787	CYP4F35P	cytochrome P450 family 4 subfamily F member 35, pseudogene	2.24317
ENSG00000170854	RIOX2	ribosomal oxygenase 2	2.24317
ENSG00000283824	MIR22	microRNA 22	2.2402
ENSG00000162426	SLC45A1	solute carrier family 45 member 1	2.23728
ENSG00000157423	HYDIN	HYDIN axonemal central pair apparatus protein	2.23728
ENSG00000228223	HCG11	HLA complex group 11	2.23728
ENSG00000151150	ANK3	ankyrin 3	2.23347
ENSG00000173517	PEAK1	pseudopodium enriched atypical kinase 1	2.23106
ENSG00000163132	MSX1	msh homeobox 1	2.23073
ENSG00000157540	DYRK1A	dual specificity tyrosine phosphorylation regulated kinase 1A	2.2303
ENSG00000185432	METTL7A	methyltransferase like 7A	2.22991
ENSG00000180219	GARIN6	golgi associated RAB2 interactor family member 6	2.22714
ENSG00000166510	CCDC68	coiled-coil domain containing 68	2.22714
ENSG00000168813	ZNF507	zinc finger protein 507	2.22714
ENSG00000088205	DDX18	DEAD-box helicase 18	2.22714
ENSG00000259663	ISL1-DT	ISL1 divergent transcript	2.22714
ENSG00000169067	ACTBL2	actin beta like 2	2.22714
ENSG00000152939	MARVELD2	MARVEL domain containing 2	2.22714
ENSG00000266478	MIR5197	microRNA 5197	2.22714
ENSG00000071189	SNX13	sorting nexin 13	2.22714
ENSG00000091140	DLD	dihydrolipoamide dehydrogenase	2.22714
ENSG00000164733	CTSB	cathepsin B	2.22714
ENSG00000023287	RB1CC1	RB1 inducible coiled-coil 1	2.22714
ENSG00000172058	SERF1A	small EDRK-rich factor 1A	2.22663
ENSG00000126838	PZP	PZP alpha-2-macroglobulin like	2.22176
ENSG00000105991	HOXA1	homeobox A1	2.22176
ENSG00000266012	MIR4764	microRNA 4764	2.22008
ENSG00000254709	IGLL5	immunoglobulin lambda like polypeptide 5	2.21966
ENSG00000135828	RNASEL	ribonuclease L	2.21948
ENSG00000078140	UBE2K	ubiquitin conjugating enzyme E2 K	2.2141
ENSG00000172922	RNASEH2C	ribonuclease H2 subunit C	2.21075
ENSG00000182782	HCAR2	hydroxycarboxylic acid receptor 2	2.20871
ENSG00000064042	LIMCH1	LIM and calponin homology domains 1	2.20871
ENSG00000181467	RAP2B	RAP2B, member of RAS oncogene family	2.20638
ENSG00000183508	TENT5C	terminal nucleotidyltransferase 5C	2.20104
ENSG00000111783	RFX4	regulatory factor X4	2.20104
ENSG00000136152	COG3	component of oligomeric golgi complex 3	2.20104
ENSG00000091409	ITGA6	integrin subunit alpha 6	2.20104
ENSG00000146147	MLIP	muscular LMNA interacting protein	2.20104
ENSG00000085377	PREP	prolyl endopeptidase	2.20104
ENSG00000106013	ANKRD7	ankyrin repeat domain 7	2.20104
ENSG00000250305	TRMT9B	tRNA methyltransferase 9B (putative)	2.20104
ENSG00000274376	ADAMTS7P1	ADAMTS7 pseudogene 1	2.19421
ENSG00000162373	BEND5	BEN domain containing 5	2.19282
ENSG00000117054	ACADM	acyl-CoA dehydrogenase medium chain	2.19282
ENSG00000151276	MAGI1	membrane associated guanylate kinase, WW and PDZ domain containing 1	2.19282
ENSG00000183715	OPCML	opioid binding protein/cell adhesion molecule like	2.19061
ENSG00000084444	FAM234B	family with sequence similarity 234 member B	2.19061
ENSG00000140285	FGF7	fibroblast growth factor 7	2.18872
ENSG00000106018	VIPR2	vasoactive intestinal peptide receptor 2	2.18872
ENSG00000168078	PBK	PDZ binding kinase	2.18872
ENSG00000116711	PLA2G4A	phospholipase A2 group IVA	2.18795
ENSG00000265165	MIR4307	microRNA 4307	2.18795
ENSG00000078328	RBFOX1	RNA binding fox-1 homolog 1	2.18795
ENSG00000198585	NUDT16	nudix hydrolase 16	2.18659
ENSG00000169976	SF3B5	splicing factor 3b subunit 5	2.18659
ENSG00000089685	BIRC5	baculoviral IAP repeat containing 5	2.18456
ENSG00000171530	TBCA	tubulin folding cofactor A	2.18261
ENSG00000253314	LINC00293	long intergenic non-protein coding RNA 293	2.18261
ENSG00000139438	FAM222A	family with sequence similarity 222 member A	2.17823
ENSG00000075420	FNDC3B	fibronectin type III domain containing 3B	2.17823
ENSG00000113532	ST8SIA4	ST8 alpha-N-acetyl-neuraminide alpha-2,8-sialyltransferase 4	2.17457
ENSG00000185904	LINC00839	long intergenic non-protein coding RNA 839	2.17457
ENSG00000178297	TMPRSS9	transmembrane serine protease 9	2.17457
ENSG00000249267	LINC00939	long intergenic non-protein coding RNA 939	2.17371
ENSG00000178662	CSRNP3	cysteine and serine rich nuclear protein 3	2.17371
ENSG00000162542	TMCO4	transmembrane and coiled-coil domains 4	2.17218
ENSG00000234186	C16orf82	chromosome 16 open reading frame 82	2.17218
ENSG00000073861	TBX21	T-box transcription factor 21	2.17218
ENSG00000163110	PDLIM5	PDZ and LIM domain 5	2.17218
ENSG00000138650	PCDH10	protocadherin 10	2.17218
ENSG00000173930	SLCO4C1	solute carrier organic anion transporter family member 4C1	2.17218
ENSG00000106683	LIMK1	LIM domain kinase 1	2.17218
ENSG00000143507	DUSP10	dual specificity phosphatase 10	2.17217
ENSG00000100433	KCNK10	potassium two pore domain channel subfamily K member 10	2.17217
ENSG00000075643	MOCOS	molybdenum cofactor sulfurase	2.17217
ENSG00000153283	CD96	CD96 molecule	2.17217
ENSG00000110324	IL10RA	interleukin 10 receptor subunit alpha	2.17148
ENSG00000163479	SSR2	signal sequence receptor subunit 2	2.16825
ENSG00000170624	SGCD	sarcoglycan delta	2.16825
ENSG00000284662	OR4F16	olfactory receptor family 4 subfamily F member 16	2.16825
ENSG00000204779	FOXD4L5	forkhead box D4 like 5	2.16825
ENSG00000102572	STK24	serine/threonine kinase 24	2.16308
ENSG00000185483	ROR1	receptor tyrosine kinase like orphan receptor 1	2.16071
ENSG00000169214	OR6F1	olfactory receptor family 6 subfamily F member 1	2.16071
ENSG00000005001	PRSS22	serine protease 22	2.16071
ENSG00000114861	FOXP1	forkhead box P1	2.16071
ENSG00000162761	LMX1A	LIM homeobox transcription factor 1 alpha	2.1598
ENSG00000080644	CHRNA3	cholinergic receptor nicotinic alpha 3 subunit	2.1598
ENSG00000100150	DEPDC5	DEP domain containing 5, GATOR1 subcomplex subunit	2.15314
ENSG00000221737	MIR548I1	microRNA 548i-1	2.15314
ENSG00000139132	FGD4	FYVE, RhoGEF and PH domain containing 4	2.14981
ENSG00000064270	ATP2C2	ATPase secretory pathway Ca2+ transporting 2	2.14981
ENSG00000109685	NSD2	nuclear receptor binding SET domain protein 2	2.14981
ENSG00000180613	GSX2	GS homeobox 2	2.14981
ENSG00000202515	VTRNA1-3	vault RNA 1-3	2.14981
ENSG00000114062	UBE3A	ubiquitin protein ligase E3A	2.14595
ENSG00000196597	ZNF782	zinc finger protein 782	2.14595
ENSG00000170144	HNRNPA3	heterogeneous nuclear ribonucleoprotein A3	2.14363
ENSG00000154928	EPHB1	EPH receptor B1	2.14363
ENSG00000137766	UNC13C	unc-13 homolog C	2.14225
ENSG00000115414	FN1	fibronectin 1	2.14225
ENSG00000232159	RAB9BP1	RAB9B, member RAS oncogene family pseudogene 1	2.14225
ENSG00000265083	MIR3691	microRNA 3691	2.14225
ENSG00000205111	CDKL4	cyclin dependent kinase like 4	2.14159
ENSG00000117114	ADGRL2	adhesion G protein-coupled receptor L2	2.13471
ENSG00000119042	SATB2	SATB homeobox 2	2.13471
ENSG00000058729	RIOK2	RIO kinase 2	2.13471
ENSG00000164406	LEAP2	liver enriched antimicrobial peptide 2	2.13471
ENSG00000170748	RBMXL2	RBMX like 2	2.13403
ENSG00000119778	ATAD2B	ATPase family AAA domain containing 2B	2.13403
ENSG00000064835	POU1F1	POU class 1 homeobox 1	2.13403
ENSG00000142599	RERE	arginine-glutamic acid dipeptide repeats	2.13393
ENSG00000117569	PTBP2	polypyrimidine tract binding protein 2	2.13393
ENSG00000176900	OR51T1	olfactory receptor family 51 subfamily T member 1	2.13393
ENSG00000265210	MIR4486	microRNA 4486	2.13393
ENSG00000166833	NAV2	neuron navigator 2	2.13393
ENSG00000182256	GABRG3	gamma-aminobutyric acid type A receptor subunit gamma3	2.13393
ENSG00000174564	IL20RB	interleukin 20 receptor subunit beta	2.13393
ENSG00000205133	TRIQK	triple QxxK/R motif containing	2.13393
ENSG00000165124	SVEP1	sushi, von Willebrand factor type A, EGF and pentraxin domain containing 1	2.13393
ENSG00000165757	JCAD	junctional cadherin 5 associated	2.12382
ENSG00000170921	TANC2	tetratricopeptide repeat, ankyrin repeat and coiled-coil containing 2	2.12326
ENSG00000165732	DDX21	DExD-box helicase 21	2.12244
ENSG00000144711	IQSEC1	IQ motif and Sec7 domain ArfGEF 1	2.12121
ENSG00000143641	GALNT2	polypeptide N-acetylgalactosaminyltransferase 2	2.1182
ENSG00000186513	OR9Q2	olfactory receptor family 9 subfamily Q member 2	2.1182
ENSG00000153930	ANKFN1	ankyrin repeat and fibronectin type III domain containing 1	2.1156
ENSG00000091317	CMTM6	CKLF like MARVEL transmembrane domain containing 6	2.1156
ENSG00000199179	MIRLET7I	microRNA let-7i	2.11482
ENSG00000129009	ISLR	immunoglobulin superfamily containing leucine rich repeat	2.11482
ENSG00000231861	OR5K2	olfactory receptor family 5 subfamily K member 2	2.11482
ENSG00000153914	SREK1	splicing regulatory glutamic acid and lysine rich protein 1	2.11482
ENSG00000248908	LINC02239	long intergenic non-protein coding RNA 2239	2.11277
ENSG00000101441	CST4	cystatin S	2.11085
ENSG00000159023	EPB41	erythrocyte membrane protein band 4.1	2.10917
ENSG00000198445	CCT8L2	chaperonin containing TCP1 subunit 8 like 2	2.10917
ENSG00000184838	PRR16	proline rich 16	2.10917
ENSG00000136869	TLR4	toll like receptor 4	2.10917
ENSG00000101290	CDS2	CDP-diacylglycerol synthase 2	2.10887
ENSG00000119559	C19orf25	chromosome 19 open reading frame 25	2.10685
ENSG00000166575	TMEM135	transmembrane protein 135	2.09977
ENSG00000183484	GPR132	G protein-coupled receptor 132	2.09916
ENSG00000119771	KLHL29	kelch like family member 29	2.09211
ENSG00000115963	RND3	Rho family GTPase 3	2.09211
ENSG00000092850	TEKT2	tektin 2	2.08841
ENSG00000121931	LRIF1	ligand dependent nuclear receptor interacting factor 1	2.08557
ENSG00000124237	C20orf85	chromosome 20 open reading frame 85	2.08307
ENSG00000186487	MYT1L	myelin transcription factor 1 like	2.07514
ENSG00000112699	GMDS	GDP-mannose 4,6-dehydratase	2.07514
ENSG00000266617	MIR3692	microRNA 3692	2.07514
ENSG00000172362	OR5B12	olfactory receptor family 5 subfamily B member 12	2.07514
ENSG00000149256	TENM4	teneurin transmembrane protein 4	2.07514
ENSG00000137713	PPP2R1B	protein phosphatase 2 scaffold subunit Abeta	2.07514
ENSG00000127314	RAP1B	RAP1B, member of RAS oncogene family	2.07514
ENSG00000152137	HSPB8	heat shock protein family B (small) member 8	2.07514
ENSG00000170099	SERPINA6	serpin family A member 6	2.07514
ENSG00000248905	FMN1	formin 1	2.07514
ENSG00000140451	PIF1	PIF1 5'-to-3' DNA helicase	2.07514
ENSG00000108582	CPD	carboxypeptidase D	2.07514
ENSG00000181029	TRAPPC5	trafficking protein particle complex subunit 5	2.07514
ENSG00000160208	RRP1B	ribosomal RNA processing 1B	2.07514
ENSG00000175329	ISX	intestine specific homeobox	2.07514
ENSG00000181804	SLC9A9	solute carrier family 9 member A9	2.07514
ENSG00000150625	GPM6A	glycoprotein M6A	2.07514
ENSG00000069020	MAST4	microtubule associated serine/threonine kinase family member 4	2.07514
ENSG00000146166	LGSN	lengsin, lens protein with glutamine synthetase domain	2.07514
ENSG00000146555	SDK1	sidekick cell adhesion molecule 1	2.07514
ENSG00000196636	SDHAF3	succinate dehydrogenase complex assembly factor 3	2.07514
ENSG00000105887	LUZP6	leucine zipper protein 6	2.07514
ENSG00000253279	LINC02209	long intergenic non-protein coding RNA 2209	2.07514
ENSG00000147606	SLC26A7	solute carrier family 26 member 7	2.07514
ENSG00000174417	TRHR	thyrotropin releasing hormone receptor	2.07514
ENSG00000153707	PTPRD	protein tyrosine phosphatase receptor type D	2.07514
ENSG00000106780	MEGF9	multiple EGF like domains 9	2.07514
ENSG00000116954	RRAGC	Ras related GTP binding C	2.07324
ENSG00000196498	NCOR2	nuclear receptor corepressor 2	2.07324
ENSG00000119866	BCL11A	BAF chromatin remodeling complex subunit BCL11A	2.07324
ENSG00000171596	NMUR1	neuromedin U receptor 1	2.07324
ENSG00000138792	ENPEP	glutamyl aminopeptidase	2.07324
ENSG00000284000	MIR4458	microRNA 4458	2.07324
ENSG00000152611	CAPSL	calcyphosine like	2.07324
ENSG00000070193	FGF10	fibroblast growth factor 10	2.07324
ENSG00000128590	DNAJB9	DnaJ heat shock protein family (Hsp40) member B9	2.07324
ENSG00000111224	PARP11	poly(ADP-ribose) polymerase family member 11	2.06354
ENSG00000100626	GALNT16	polypeptide N-acetylgalactosaminyltransferase 16	2.06354
ENSG00000188467	SLC24A5	solute carrier family 24 member 5	2.06354
ENSG00000100320	RBFOX2	RNA binding fox-1 homolog 2	2.06354
ENSG00000040341	STAU2	staufen double-stranded RNA binding protein 2	2.06354
ENSG00000181908	LINC02724	long intergenic non-protein coding RNA 2724	2.06106
ENSG00000277864	SCARNA15	small Cajal body-specific RNA 15	2.06106
ENSG00000157601	MX1	MX dynamin like GTPase 1	2.06106
ENSG00000196793	ZNF239	zinc finger protein 239	2.05708
ENSG00000119686	FLVCR2	FLVCR heme transporter 2	2.05708
ENSG00000231163	CSMD2-AS1	CSMD2 antisense RNA 1	2.0567
ENSG00000264698	MIR4255	microRNA 4255	2.0567
ENSG00000117394	SLC2A1	solute carrier family 2 member 1	2.0567
ENSG00000228063	LYPLAL1-DT	LYPLAL1 divergent transcript	2.0567
ENSG00000135778	NTPCR	nucleoside-triphosphatase, cancer-related	2.0567
ENSG00000188487	INSC	INSC spindle orientation adaptor protein	2.0567
ENSG00000166349	RAG1	recombination activating 1	2.0567
ENSG00000207967	MIR620	microRNA 620	2.0567
ENSG00000102466	FGF14	fibroblast growth factor 14	2.0567
ENSG00000087301	TXNDC16	thioredoxin domain containing 16	2.0567
ENSG00000166839	ANKDD1A	ankyrin repeat and death domain containing 1A	2.0567
ENSG00000133195	SLC39A11	solute carrier family 39 member 11	2.0567
ENSG00000230666	CEACAM22P	CEA cell adhesion molecule 22, pseudogene	2.0567
ENSG00000124205	EDN3	endothelin 3	2.0567
ENSG00000241832	CECR3	cat eye syndrome chromosome region, candidate 3	2.0567
ENSG00000099991	CABIN1	calcineurin binding protein 1	2.0567
ENSG00000048342	CC2D2A	coiled-coil and C2 domain containing 2A	2.0567
ENSG00000145362	ANK2	ankyrin 2	2.0567
ENSG00000145491	ROPN1L	rhophilin associated tail protein 1 like	2.0567
ENSG00000248489	LOC100289230	uncharacterized LOC100289230	2.0567
ENSG00000253298	LINC01845	long intergenic non-protein coding RNA 1845	2.0567
ENSG00000184347	SLIT3	slit guidance ligand 3	2.0567
ENSG00000207769	MIR586	microRNA 586	2.0567
ENSG00000146243	IRAK1BP1	interleukin 1 receptor associated kinase 1 binding protein 1	2.0567
ENSG00000164414	SLC35A1	solute carrier family 35 member A1	2.0567
ENSG00000085382	HACE1	HECT domain and ankyrin repeat containing E3 ubiquitin protein ligase 1	2.0567
ENSG00000147416	ATP6V1B2	ATPase H+ transporting V1 subunit B2	2.0567
ENSG00000168546	GFRA2	GDNF family receptor alpha 2	2.0567
ENSG00000234840	LINC01239	long intergenic non-protein coding RNA 1239	2.0567
ENSG00000274349	ZNF658	zinc finger protein 658	2.0567
ENSG00000187554	TLR5	toll like receptor 5	2.04904
ENSG00000181722	ZBTB20	zinc finger and BTB domain containing 20	2.04278
ENSG00000147596	PRDM14	PR/SET domain 14	2.04278
ENSG00000125378	BMP4	bone morphogenetic protein 4	2.04008
ENSG00000106610	STAG3L4	stromal antigen 3-like 4 (pseudogene)	2.03903
ENSG00000279847	LINC02906	long intergenic non-protein coding RNA 2906	2.03903
ENSG00000125122	LRRC29	leucine rich repeat containing 29	2.03672
ENSG00000151470	C4orf33	chromosome 4 open reading frame 33	2.03449
ENSG00000185950	IRS2	insulin receptor substrate 2	2.03074
ENSG00000167476	JSRP1	junctional sarcoplasmic reticulum protein 1	2.03074
ENSG00000137491	SLCO2B1	solute carrier organic anion transporter family member 2B1	2.0306
ENSG00000198513	ATL1	atlastin GTPase 1	2.02702
ENSG00000230989	HSBP1	heat shock factor binding protein 1	2.02702
ENSG00000237667	LINC01115	long intergenic non-protein coding RNA 1115	2.02702
ENSG00000133398	MED10	mediator complex subunit 10	2.02702
ENSG00000167315	ACAA2	acetyl-CoA acyltransferase 2	2.02623
ENSG00000119862	LGALSL	galectin like	2.02623
ENSG00000172965	MIR4435-2HG	MIR4435-2 host gene	2.02623
ENSG00000155893	PXYLP1	2-phosphoxylose phosphatase 1	2.02623
ENSG00000141627	DYM	dymeclin	2.02078
ENSG00000099954	CECR2	CECR2 histone acetyl-lysine reader	2.02078
ENSG00000149633	KIAA1755	KIAA1755	2.02069
ENSG00000234608	MAPKAPK5-AS1	MAPKAPK5 antisense RNA 1	2.02069
ENSG00000264974	MIR4789	microRNA 4789	2.02017
ENSG00000145241	CENPC	centromere protein C	2.01923
ENSG00000267339	LINC00906	long intergenic non-protein coding RNA 906	2.01463
ENSG00000114541	FRMD4B	FERM domain containing 4B	2.01374
ENSG00000124783	SSR1	signal sequence receptor subunit 1	2.01374
ENSG00000180869	LINC01555	long intergenic non-protein coding RNA 1555	2.01268
ENSG00000224470	ATXN1L	ataxin 1 like	2.01184
ENSG00000156395	SORCS3	sortilin related VPS10 domain containing receptor 3	2.01102
ENSG00000109670	FBXW7	F-box and WD repeat domain containing 7	2.01102
ENSG00000180537	RNF182	ring finger protein 182	2.01102
ENSG00000171735	CAMTA1	calmodulin binding transcription activator 1	2.00779
ENSG00000166450	PRTG	protogenin	2.00779
ENSG00000205309	NT5M	5',3'-nucleotidase, mitochondrial	2.00779
ENSG00000196470	SIAH1	siah E3 ubiquitin protein ligase 1	2.00475
ENSG00000221823	PPP3R1	protein phosphatase 3 regulatory subunit B, alpha	2.00475
ENSG00000160188	RSPH1	radial spoke head component 1	2.00475
ENSG00000182580	EPHB3	EPH receptor B3	2.00475
ENSG00000121207	LRAT	lecithin retinol acyltransferase	2.00475
ENSG00000155833	CYLC2	cylicin 2	2.00475
ENSG00000181450	ZNF678	zinc finger protein 678	2.00465
ENSG00000189167	ZAR1L	zygote arrest 1 like	2.00465
ENSG00000140563	MCTP2	multiple C2 and transmembrane domain containing 2	2.00465
ENSG00000177684	DEFB114	defensin beta 114	2.00465
ENSG00000166016	ABTB2	ankyrin repeat and BTB domain containing 2	1.99924
ENSG00000112679	DUSP22	dual specificity phosphatase 22	1.99899
ENSG00000166377	ATP9B	ATPase phospholipid transporting 9B (putative)	1.9953
ENSG00000239900	ADSL	adenylosuccinate lyase	1.9953
ENSG00000163827	LRRC2	leucine rich repeat containing 2	1.9953
ENSG00000164751	PEX2	peroxisomal biogenesis factor 2	1.9953
ENSG00000084674	APOB	apolipoprotein B	1.99395
ENSG00000175018	TEX36	testis expressed 36	1.99267
ENSG00000110104	CCDC86	coiled-coil domain containing 86	1.99267
ENSG00000156853	ZNF689	zinc finger protein 689	1.99267
ENSG00000109610	SOD3	superoxide dismutase 3	1.99267
ENSG00000138642	HERC6	HECT and RLD domain containing E3 ubiquitin protein ligase family member 6	1.99267
ENSG00000158683	PKD1L1	polycystin 1 like 1, transient receptor potential channel interacting	1.99267
ENSG00000176463	SLCO3A1	solute carrier organic anion transporter family member 3A1	1.99078
ENSG00000112562	SMOC2	SPARC related modular calcium binding 2	1.98996
ENSG00000168952	STXBP6	syntaxin binding protein 6	1.98954
ENSG00000228623	ZNF883	zinc finger protein 883	1.98954
ENSG00000123094	RASSF8	Ras association domain family member 8	1.98929
ENSG00000136824	SMC2	structural maintenance of chromosomes 2	1.98929
ENSG00000104972	LILRB1	leukocyte immunoglobulin like receptor B1	1.98767
ENSG00000171490	RSL1D1	ribosomal L1 domain containing 1	1.98631
ENSG00000154654	NCAM2	neural cell adhesion molecule 2	1.98631
ENSG00000134042	MRO	maestro	1.98494
ENSG00000135999	EPC2	enhancer of polycomb homolog 2	1.98494
ENSG00000086061	DNAJA1	DnaJ heat shock protein family (Hsp40) member A1	1.98494
ENSG00000176715	ACSF3	acyl-CoA synthetase family member 3	1.98245
ENSG00000137857	DUOX1	dual oxidase 1	1.98075
ENSG00000249464	LINC01091	long intergenic non-protein coding RNA 1091	1.98075
ENSG00000137747	TMPRSS13	transmembrane serine protease 13	1.98013
ENSG00000187676	B3GLCT	beta 3-glucosyltransferase	1.98013
ENSG00000186260	MRTFB	myocardin related transcription factor B	1.97953
ENSG00000174669	SLC29A2	solute carrier family 29 member 2	1.97865
ENSG00000241595	KRTAP9-4	keratin associated protein 9-4	1.97865
ENSG00000106034	CPED1	cadherin like and PC-esterase domain containing 1	1.97865
ENSG00000112038	OPRM1	opioid receptor mu 1	1.97616
ENSG00000246363	LINC02458	long intergenic non-protein coding RNA 2458	1.9756
ENSG00000172382	PRSS27	serine protease 27	1.9756
ENSG00000185666	SYN3	synapsin III	1.9756
ENSG00000250337	PURPL	p53 upregulated regulator of p53 levels	1.9756
ENSG00000106829	TLE4	TLE family member 4, transcriptional corepressor	1.9756
ENSG00000111752	PHC1	polyhomeotic homolog 1	1.97424
ENSG00000211448	DIO2	iodothyronine deiodinase 2	1.97424
ENSG00000167083	GNGT2	G protein subunit gamma transducin 2	1.97424
ENSG00000068024	HDAC4	histone deacetylase 4	1.97424
ENSG00000206538	VGLL3	vestigial like family member 3	1.97424
ENSG00000226650	KIF4B	kinesin family member 4B	1.97424
ENSG00000091844	RGS17	regulator of G protein signaling 17	1.97424
ENSG00000136238	RAC1	Rac family small GTPase 1	1.97424
ENSG00000141564	RPTOR	regulatory associated protein of MTOR complex 1	1.97136
ENSG00000159685	CHCHD6	coiled-coil-helix-coiled-coil-helix domain containing 6	1.9713
ENSG00000167771	RCOR2	REST corepressor 2	1.97043
ENSG00000186895	FGF3	fibroblast growth factor 3	1.97043
ENSG00000159398	CES5A	carboxylesterase 5A	1.97043
ENSG00000165264	NDUFB6	NADH:ubiquinone oxidoreductase subunit B6	1.97043
ENSG00000130707	ASS1	argininosuccinate synthase 1	1.97043
ENSG00000144010	TRIM43B	tripartite motif containing 43B	1.96924
ENSG00000188931	CFAP126	cilia and flagella associated protein 126	1.96651
ENSG00000178171	AMER3	APC membrane recruitment protein 3	1.96633
ENSG00000116406	EDEM3	ER degradation enhancing alpha-mannosidase like protein 3	1.9641
ENSG00000162341	TPCN2	two pore segment channel 2	1.96359
ENSG00000112096	SOD2	superoxide dismutase 2	1.96359
ENSG00000164180	TMEM161B	transmembrane protein 161B	1.95966
ENSG00000205696	ADARB2-AS1	ADARB2 antisense RNA 1	1.95717
ENSG00000269821	KCNQ1OT1	KCNQ1 opposite strand/antisense transcript 1	1.95717
ENSG00000073921	PICALM	phosphatidylinositol binding clathrin assembly protein	1.95717
ENSG00000214700	C12orf71	chromosome 12 open reading frame 71	1.95717
ENSG00000126822	PLEKHG3	pleckstrin homology and RhoGEF domain containing G3	1.95717
ENSG00000100030	MAPK1	mitogen-activated protein kinase 1	1.95717
ENSG00000173702	MUC13	mucin 13, cell surface associated	1.95717
ENSG00000172007	RAB33B	RAB33B, member RAS oncogene family	1.95717
ENSG00000246422	DIAPH1-AS1	DIAPH1 antisense RNA 1	1.95717
ENSG00000205628	LINC01446	long intergenic non-protein coding RNA 1446	1.95717
ENSG00000155506	LARP1	La ribonucleoprotein 1, translational regulator	1.95644
ENSG00000154358	OBSCN	obscurin, cytoskeletal calmodulin and titin-interacting RhoGEF	1.95461
ENSG00000166025	AMOTL1	angiomotin like 1	1.95461
ENSG00000244694	PTCHD4	patched domain containing 4	1.95461
ENSG00000156860	FBRS	fibrosin	1.95173
ENSG00000114113	RBP2	retinol binding protein 2	1.95107
ENSG00000077420	APBB1IP	amyloid beta precursor protein binding family B member 1 interacting protein	1.94979
ENSG00000142677	IL22RA1	interleukin 22 receptor subunit alpha 1	1.94961
ENSG00000137948	BRDT	bromodomain testis associated	1.94961
ENSG00000136750	GAD2	glutamate decarboxylase 2	1.94961
ENSG00000176769	TCERG1L	transcription elongation regulator 1 like	1.94961
ENSG00000266431	MIR5580	microRNA 5580	1.94961
ENSG00000136379	ABHD17C	abhydrolase domain containing 17C, depalmitoylase	1.94961
ENSG00000105137	SYDE1	synapse defective Rho GTPase homolog 1	1.94961
ENSG00000125903	DEFB129	defensin beta 129	1.94961
ENSG00000133454	MYO18B	myosin XVIIIB	1.94961
ENSG00000106554	CHCHD3	coiled-coil-helix-coiled-coil-helix domain containing 3	1.94961
ENSG00000196730	DAPK1	death associated protein kinase 1	1.94961
ENSG00000255545	B3GAT1-DT	B3GAT1 divergent transcript	1.94806
ENSG00000107736	CDH23	cadherin related 23	1.94771
ENSG00000104205	SGK3	serum/glucocorticoid regulated kinase family member 3	1.94771
ENSG00000277149	TYW1B	tRNA-yW synthesizing protein 1 homolog B	1.94567
ENSG00000259974	LINC00261	long intergenic non-protein coding RNA 261	1.9449
ENSG00000163623	NKX6-1	NK6 homeobox 1	1.9449
ENSG00000077684	JADE1	jade family PHD finger 1	1.9449
ENSG00000163362	INAVA	innate immunity activator	1.94123
ENSG00000115461	IGFBP5	insulin like growth factor binding protein 5	1.94123
ENSG00000128655	PDE11A	phosphodiesterase 11A	1.93763
ENSG00000065809	FAM107B	family with sequence similarity 107 member B	1.93117
ENSG00000139350	NEDD1	NEDD1 gamma-tubulin ring complex targeting factor	1.93117
ENSG00000140937	CDH11	cadherin 11	1.93117
ENSG00000065413	ANKRD44	ankyrin repeat domain 44	1.93117
ENSG00000134115	CNTN6	contactin 6	1.93117
ENSG00000163689	CFAP20DC	CFAP20 domain containing	1.93117
ENSG00000152952	PLOD2	procollagen-lysine,2-oxoglutarate 5-dioxygenase 2	1.93117
ENSG00000170549	IRX1	iroquois homeobox 1	1.93117
ENSG00000233452	STXBP5-AS1	STXBP5 antisense RNA 1	1.93117
ENSG00000228189	LINC02843	long intergenic non-protein coding RNA 2843	1.93117
ENSG00000148356	LRSAM1	leucine rich repeat and sterile alpha motif containing 1	1.93117
ENSG00000143552	NUP210L	nucleoporin 210 like	1.93075
ENSG00000185085	INTS5	integrator complex subunit 5	1.93075
ENSG00000218336	TENM3	teneurin transmembrane protein 3	1.93075
ENSG00000093134	VNN3P	vanin 3, pseudogene	1.93075
ENSG00000235054	LINC01777	long intergenic non-protein coding RNA 1777	1.92356
ENSG00000189337	KAZN	kazrin, periplakin interacting protein	1.92356
ENSG00000135845	PIGC	phosphatidylinositol glycan anchor biosynthesis class C	1.92356
ENSG00000087152	ATXN7L3	ataxin 7 like 3	1.92356
ENSG00000011260	UTP18	UTP18 small subunit processome component	1.92356
ENSG00000101542	CDH20	cadherin 20	1.92356
ENSG00000197548	ATG7	autophagy related 7	1.92356
ENSG00000138668	HNRNPD	heterogeneous nuclear ribonucleoprotein D	1.92356
ENSG00000164244	PRRC1	proline rich coiled-coil 1	1.92356
ENSG00000278815	VTRNA2-1	vault RNA 2-1	1.92356
ENSG00000136197	C7orf25	chromosome 7 open reading frame 25	1.92356
ENSG00000148090	AUH	AU RNA binding methylglutaconyl-CoA hydratase	1.92356
ENSG00000265822	MIR4422	microRNA 4422	1.92313
ENSG00000154473	BUB3	BUB3 mitotic checkpoint protein	1.92313
ENSG00000169758	TMEM266	transmembrane protein 266	1.92313
ENSG00000184613	NELL2	neural EGFL like 2	1.92124
ENSG00000112249	ASCC3	activating signal cointegrator 1 complex subunit 3	1.92124
ENSG00000091129	NRCAM	neuronal cell adhesion molecule	1.92081
ENSG00000168589	DYNLRB2	dynein light chain roadblock-type 2	1.91957
ENSG00000181449	SOX2	SRY-box transcription factor 2	1.91957
ENSG00000164100	NDST3	N-deacetylase and N-sulfotransferase 3	1.91957
ENSG00000105971	CAV2	caveolin 2	1.91957
ENSG00000091039	OSBPL8	oxysterol binding protein like 8	1.91231
ENSG00000157837	SPPL3	signal peptide peptidase like 3	1.91231
ENSG00000167194	C16orf92	chromosome 16 open reading frame 92	1.91231
ENSG00000113448	PDE4D	phosphodiesterase 4D	1.91231
ENSG00000281706	LINC01012	long intergenic non-protein coding RNA 1012	1.91231
ENSG00000230960	LOC154449	uncharacterized LOC154449	1.91231
ENSG00000158062	UBXN11	UBX domain protein 11	1.91154
ENSG00000186094	AGBL4	AGBL carboxypeptidase 4	1.91154
ENSG00000162599	NFIA	nuclear factor I A	1.91154
ENSG00000134200	TSHB	thyroid stimulating hormone subunit beta	1.91154
ENSG00000163374	YY1AP1	YY1 associated protein 1	1.91154
ENSG00000207729	MIR556	microRNA 556	1.91154
ENSG00000253148	RGS21	regulator of G protein signaling 21	1.91154
ENSG00000143512	HHIPL2	HHIP like 2	1.91154
ENSG00000253626	EIF5AL1	eukaryotic translation initiation factor 5A like 1	1.91154
ENSG00000129084	PSMA1	proteasome 20S subunit alpha 1	1.91154
ENSG00000255428	LOC100132078	uncharacterized LOC100132078	1.91154
ENSG00000133704	IPO8	importin 8	1.91154
ENSG00000186648	CARMIL3	capping protein regulator and myosin 1 linker 3	1.91154
ENSG00000156958	GALK2	galactokinase 2	1.91154
ENSG00000140398	NEIL1	nei like DNA glycosylase 1	1.91154
ENSG00000140945	CDH13	cadherin 13	1.91154
ENSG00000278540	ACACA	acetyl-CoA carboxylase alpha	1.91154
ENSG00000187135	VSTM2B	V-set and transmembrane domain containing 2B	1.91154
ENSG00000136715	SAP130	Sin3A associated protein 130	1.91154
ENSG00000115339	GALNT3	polypeptide N-acetylgalactosaminyltransferase 3	1.91154
ENSG00000051341	POLQ	DNA polymerase theta	1.91154
ENSG00000090402	SI	sucrase-isomaltase	1.91154
ENSG00000188725	SMIM15	small integral membrane protein 15	1.91154
ENSG00000124795	DEK	DEK proto-oncogene	1.91154
ENSG00000152954	NRSN1	neurensin 1	1.91154
ENSG00000157240	FZD1	frizzled class receptor 1	1.91154
ENSG00000174429	ABRA	actin binding Rho activating protein	1.91154
ENSG00000204711	CFAP95	cilia and flagella associated protein 95	1.90974
ENSG00000269113	TRABD2B	TraB domain containing 2B	1.90914
ENSG00000233756	DSCAM-IT1	DSCAM intronic transcript 1	1.90914
ENSG00000163701	IL17RE	interleukin 17 receptor E	1.90914
ENSG00000268223	ARL14EPL	ADP ribosylation factor like GTPase 14 effector protein like	1.90914
ENSG00000120733	KDM3B	lysine demethylase 3B	1.90914
ENSG00000171044	XKR6	XK related 6	1.90914
ENSG00000205189	ZBTB10	zinc finger and BTB domain containing 10	1.90914
ENSG00000153495	TEX29	testis expressed 29	1.90521
ENSG00000227115	LINC01630	long intergenic non-protein coding RNA 1630	1.90521
ENSG00000134323	MYCN	MYCN proto-oncogene, bHLH transcription factor	1.90521
ENSG00000153234	NR4A2	nuclear receptor subfamily 4 group A member 2	1.90521
ENSG00000174227	PIGG	phosphatidylinositol glycan anchor biosynthesis class G	1.90521
ENSG00000164796	CSMD3	CUB and Sushi multiple domains 3	1.90521
ENSG00000099139	PCSK5	proprotein convertase subtilisin/kexin type 5	1.90521
ENSG00000135049	AGTPBP1	ATP/GTP binding carboxypeptidase 1	1.90521
ENSG00000159592	GPBP1L1	GC-rich promoter binding protein 1 like 1	1.9047
ENSG00000100991	TRPC4AP	transient receptor potential cation channel subfamily C member 4 associated protein	1.9047
ENSG00000172967	XKR3	XK related 3	1.9047
ENSG00000113369	ARRDC3	arrestin domain containing 3	1.9047
ENSG00000085365	SCAMP1	secretory carrier membrane protein 1	1.90058
ENSG00000196136	SERPINA3	serpin family A member 3	1.89909
ENSG00000166257	SCN3B	sodium voltage-gated channel beta subunit 3	1.89456
ENSG00000175764	TTLL11	tubulin tyrosine ligase like 11	1.89456
ENSG00000153574	RPIA	ribose 5-phosphate isomerase A	1.88872
ENSG00000052126	PLEKHA5	pleckstrin homology domain containing A5	1.88678
ENSG00000108784	NAGLU	N-acetyl-alpha-glucosaminidase	1.88678
ENSG00000205269	TMEM170B	transmembrane protein 170B	1.88678
ENSG00000170927	PKHD1	PKHD1 ciliary IPT domain containing fibrocystin/polyductin	1.88678
ENSG00000155189	AGPAT5	1-acylglycerol-3-phosphate O-acyltransferase 5	1.88678
ENSG00000148053	NTRK2	neurotrophic receptor tyrosine kinase 2	1.88678
ENSG00000182667	NTM	neurotrimin	1.88249
ENSG00000253719	ATXN7L3B	ataxin 7 like 3B	1.88249
ENSG00000166126	AMN	amnion associated transmembrane protein	1.88249
ENSG00000138780	GSTCD	glutathione S-transferase C-terminal domain containing	1.88249
ENSG00000007923	DNAJC11	DnaJ heat shock protein family (Hsp40) member C11	1.8806
ENSG00000261683	LINC00838	long intergenic non-protein coding RNA 838	1.8806
ENSG00000139910	NOVA1	NOVA alternative splicing regulator 1	1.8806
ENSG00000128973	CLN6	CLN6 transmembrane ER protein	1.8806
ENSG00000167191	GPRC5B	G protein-coupled receptor class C group 5 member B	1.8806
ENSG00000245694	CRNDE	colorectal neoplasia differentially expressed	1.8806
ENSG00000159842	ABR	ABR activator of RhoGEF and GTPase	1.8806
ENSG00000121989	ACVR2A	activin A receptor type 2A	1.8806
ENSG00000130561	SAG	S-antigen visual arrestin	1.8806
ENSG00000244342	LINC00698	long intergenic non-protein coding RNA 698	1.8806
ENSG00000224406	LINC02052	long intergenic non-protein coding RNA 2052	1.8806
ENSG00000109787	KLF3	Kruppel like factor 3	1.8806
ENSG00000137273	FOXF2	forkhead box F2	1.8806
ENSG00000112234	FBXL4	F-box and leucine rich repeat protein 4	1.8806
ENSG00000184014	DENND5A	DENN domain containing 5A	1.87912
ENSG00000107771	CCSER2	coiled-coil serine rich protein 2	1.8772
ENSG00000057657	PRDM1	PR/SET domain 1	1.87484
ENSG00000114670	NEK11	NIMA related kinase 11	1.87406
ENSG00000109181	UGT2B10	UDP glucuronosyltransferase family 2 member B10	1.87109
ENSG00000185352	HS6ST3	heparan sulfate 6-O-sulfotransferase 3	1.87029
ENSG00000182968	SOX1	SRY-box transcription factor 1	1.86869
ENSG00000259156	CHEK2P2	CHEK2 pseudogene 2	1.86869
ENSG00000134762	DSC3	desmocollin 3	1.86869
ENSG00000074054	CLASP1	cytoplasmic linker associated protein 1	1.86869
ENSG00000087495	PHACTR3	phosphatase and actin regulator 3	1.86869
ENSG00000154269	ENPP3	ectonucleotide pyrophosphatase/phosphodiesterase 3	1.86732
ENSG00000108465	CDK5RAP3	CDK5 regulatory subunit associated protein 3	1.86714
ENSG00000264295	MIR3922	microRNA 3922	1.86406
ENSG00000091164	TXNL1	thioredoxin like 1	1.86406
ENSG00000153046	CDYL	chromodomain Y like	1.86406
ENSG00000130948	HSD17B3	hydroxysteroid 17-beta dehydrogenase 3	1.86406
ENSG00000172795	DCP2	decapping mRNA 2	1.86263
ENSG00000203685	STUM	stum, mechanosensory transduction mediator homolog	1.86216
ENSG00000165322	ARHGAP12	Rho GTPase activating protein 12	1.86216
ENSG00000203780	FANK1	fibronectin type III and ankyrin repeat domains 1	1.86214
ENSG00000134986	NREP	neuronal regeneration related protein	1.86214
ENSG00000206432	TMEM200C	transmembrane protein 200C	1.85941
ENSG00000070214	SLC44A1	solute carrier family 44 member 1	1.85941
ENSG00000165091	TMC1	transmembrane channel like 1	1.85876
ENSG00000197563	PIGN	phosphatidylinositol glycan anchor biosynthesis class N	1.85709
ENSG00000135960	EDAR	ectodysplasin A receptor	1.85274
ENSG00000099968	BCL2L13	BCL2 like 13	1.85274
ENSG00000154274	C4orf19	chromosome 4 open reading frame 19	1.85274
ENSG00000174473	GALNTL6	polypeptide N-acetylgalactosaminyltransferase like 6	1.85274
ENSG00000054598	FOXC1	forkhead box C1	1.85274
ENSG00000122787	AKR1D1	aldo-keto reductase family 1 member D1	1.85274
ENSG00000078725	BRINP1	BMP/retinoic acid inducible neural specific 1	1.85274
ENSG00000162630	B3GALT2	beta-1,3-galactosyltransferase 2	1.85179
ENSG00000150782	IL18	interleukin 18	1.85179
ENSG00000103852	TTC23	tetratricopeptide repeat domain 23	1.85179
ENSG00000160216	AGPAT3	1-acylglycerol-3-phosphate O-acyltransferase 3	1.85179
ENSG00000186998	EMID1	EMI domain containing 1	1.85179
ENSG00000197442	MAP3K5	mitogen-activated protein kinase kinase kinase 5	1.85179
ENSG00000215045	GRID2IP	Grid2 interacting protein	1.85179
ENSG00000149948	HMGA2	high mobility group AT-hook 2	1.85025
ENSG00000129521	EGLN3	egl-9 family hypoxia inducible factor 3	1.85025
ENSG00000196218	RYR1	ryanodine receptor 1	1.85025
ENSG00000115718	PROC	protein C, inactivator of coagulation factors Va and VIIIa	1.85025
ENSG00000144229	THSD7B	thrombospondin type 1 domain containing 7B	1.85025
ENSG00000236438	FAM157A	family with sequence similarity 157 member A	1.85025
ENSG00000038002	AGA	aspartylglucosaminidase	1.85025
ENSG00000119403	PHF19	PHD finger protein 19	1.85025
ENSG00000166147	FBN1	fibrillin 1	1.85024
ENSG00000215915	ATAD3C	ATPase family AAA domain containing 3C	1.85014
ENSG00000170085	SIMC1	SUMO interacting motifs containing 1	1.85014
ENSG00000189357	SPATA31D4	SPATA31 subfamily D member 4	1.85014
ENSG00000151715	TMEM45B	transmembrane protein 45B	1.84956
ENSG00000113361	CDH6	cadherin 6	1.84595
ENSG00000183431	SF3A3	splicing factor 3a subunit 3	1.84557
ENSG00000184292	TACSTD2	tumor associated calcium signal transducer 2	1.84381
ENSG00000165731	RET	ret proto-oncogene	1.84381
ENSG00000185046	ANKS1B	ankyrin repeat and sterile alpha motif domain containing 1B	1.84381
ENSG00000089177	KIF16B	kinesin family member 16B	1.84381
ENSG00000136068	FLNB	filamin B	1.84381
ENSG00000277775	H3C7	H3 clustered histone 7	1.84381
ENSG00000106078	COBL	cordon-bleu WH2 repeat protein	1.84381
ENSG00000165219	GAPVD1	GTPase activating protein and VPS9 domains 1	1.84381
ENSG00000249574	LOC442497	uncharacterized LOC442497	1.84097
ENSG00000136826	KLF4	Kruppel like factor 4	1.84067
ENSG00000163395	IGFN1	immunoglobulin like and fibronectin type III domain containing 1	1.83878
ENSG00000102870	ZNF629	zinc finger protein 629	1.83783
ENSG00000259070	LINC00639	long intergenic non-protein coding RNA 639	1.83559
ENSG00000130340	SNX9	sorting nexin 9	1.83559
ENSG00000221818	EBF2	EBF transcription factor 2	1.83559
ENSG00000186056	MATN1-AS1	MATN1 antisense RNA 1	1.83514
ENSG00000178209	PLEC	plectin	1.83514
ENSG00000237290	LINC01343	long intergenic non-protein coding RNA 1343	1.83431
ENSG00000108702	CCL1	C-C motif chemokine ligand 1	1.83431
ENSG00000154415	PPP1R3A	protein phosphatase 1 regulatory subunit 3A	1.83431
ENSG00000003987	MTMR7	myotubularin related protein 7	1.83431
ENSG00000132911	NMUR2	neuromedin U receptor 2	1.83354
ENSG00000162739	SLAMF6	SLAM family member 6	1.83045
ENSG00000140488	CELF6	CUGBP Elav-like family member 6	1.83045
ENSG00000151552	QDPR	quinoid dihydropteridine reductase	1.83045
ENSG00000264233	MIR4456	microRNA 4456	1.83045
ENSG00000146067	FAM193B	family with sequence similarity 193 member B	1.83045
ENSG00000181171	FER1L6-AS1	FER1L6 antisense RNA 1	1.83045
ENSG00000246662	CIBAR1-DT	CIBAR1 divergent transcript	1.82929
ENSG00000170579	DLGAP1	DLG associated protein 1	1.82908
ENSG00000071054	MAP4K4	mitogen-activated protein kinase kinase kinase kinase 4	1.82908
ENSG00000101134	DOK5	docking protein 5	1.82908
ENSG00000271824	SMIM32	small integral membrane protein 32	1.82908
ENSG00000187391	MAGI2	membrane associated guanylate kinase, WW and PDZ domain containing 2	1.82908
ENSG00000164989	CCDC171	coiled-coil domain containing 171	1.82908
ENSG00000095932	SMIM24	small integral membrane protein 24	1.82578
ENSG00000166501	PRKCB	protein kinase C beta	1.82538
ENSG00000138821	SLC39A8	solute carrier family 39 member 8	1.82538
ENSG00000130226	DPP6	dipeptidyl peptidase like 6	1.82538
ENSG00000197299	BLM	BLM RecQ like helicase	1.82134
ENSG00000182255	KCNA4	potassium voltage-gated channel subfamily A member 4	1.82004
ENSG00000166896	ATP23	ATP23 metallopeptidase and ATP synthase assembly factor homolog	1.82004
ENSG00000007047	MARK4	microtubule affinity regulating kinase 4	1.81966
ENSG00000251138	LINC02882	long intergenic non-protein coding RNA 2882	1.81664
ENSG00000163083	INHBB	inhibin subunit beta B	1.81664
ENSG00000152093	CFC1B	cripto, FRL-1, cryptic family 1B	1.81664
ENSG00000076864	RAP1GAP	RAP1 GTPase activating protein	1.8157
ENSG00000179397	CATSPERE	catsper channel auxiliary subunit epsilon	1.81278
ENSG00000261824	LINC00662	long intergenic non-protein coding RNA 662	1.81278
ENSG00000033867	SLC4A7	solute carrier family 4 member 7	1.81278
ENSG00000188375	H3-5	H3.5 histone	1.8121
ENSG00000151746	BICD1	BICD cargo adaptor 1	1.8121
ENSG00000182636	NDN	necdin, MAGE family member	1.8121
ENSG00000232938	RPL23AP87	ribosomal protein L23a pseudogene 87	1.8121
ENSG00000154645	CHODL	chondrolectin	1.8121
ENSG00000119231	SENP5	SUMO specific peptidase 5	1.8121
ENSG00000150471	ADGRL3	adhesion G protein-coupled receptor L3	1.8121
ENSG00000138760	SCARB2	scavenger receptor class B member 2	1.8121
ENSG00000164188	RANBP3L	RAN binding protein 3 like	1.8121
ENSG00000112996	MRPS30	mitochondrial ribosomal protein S30	1.8121
ENSG00000068796	KIF2A	kinesin family member 2A	1.8121
ENSG00000152818	UTRN	utrophin	1.8121
ENSG00000078549	ADCYAP1R1	ADCYAP receptor type I	1.8121
ENSG00000146674	IGFBP3	insulin like growth factor binding protein 3	1.8121
ENSG00000165678	GHITM	growth hormone inducible transmembrane protein	1.812
ENSG00000176148	TCP11L1	t-complex 11 like 1	1.812
ENSG00000139800	ZIC5	Zic family member 5	1.812
ENSG00000221036	MIR1193	microRNA 1193	1.812
ENSG00000133710	SPINK5	serine peptidase inhibitor Kazal type 5	1.812
ENSG00000145780	FEM1C	fem-1 homolog C	1.81054
ENSG00000136738	STAM	signal transducing adaptor molecule	1.81021
ENSG00000263741	MIR548AS	microRNA 548as	1.81021
ENSG00000145495	MARCHF6	membrane associated ring-CH-type finger 6	1.81021
ENSG00000044115	CTNNA1	catenin alpha 1	1.81021
ENSG00000087302	RTRAF	RNA transcription, translation and transport factor	1.8096
ENSG00000205549	C9orf92	chromosome 9 open reading frame 92	1.8096
ENSG00000105675	ATP4A	ATPase H+/K+ transporting subunit alpha	1.80231
ENSG00000177853	ZNF518A	zinc finger protein 518A	1.80051
ENSG00000089335	ZNF302	zinc finger protein 302	1.80051
ENSG00000149646	CNBD2	cyclic nucleotide binding domain containing 2	1.80051
ENSG00000062485	CS	citrate synthase	1.79928
ENSG00000168461	RAB31	RAB31, member RAS oncogene family	1.79803
ENSG00000125813	PAX1	paired box 1	1.79803
ENSG00000159216	LOC100506403	uncharacterized LOC100506403	1.79803
ENSG00000100353	EIF3D	eukaryotic translation initiation factor 3 subunit D	1.79803
ENSG00000170364	SETMAR	SET domain and mariner transposase fusion gene	1.79803
ENSG00000114805	PLCH1	phospholipase C eta 1	1.79803
ENSG00000069018	TRPC7	transient receptor potential cation channel subfamily C member 7	1.79803
ENSG00000135318	NT5E	5'-nucleotidase ecto	1.79803
ENSG00000131668	BARX1	BARX homeobox 1	1.79803
ENSG00000100197	CYP2D6	cytochrome P450 family 2 subfamily D member 6	1.79684
ENSG00000135124	P2RX4	purinergic receptor P2X 4	1.79367
ENSG00000197535	MYO5A	myosin VA	1.79367
ENSG00000090905	TNRC6A	trinucleotide repeat containing adaptor 6A	1.79367
ENSG00000070366	SMG6	SMG6 nonsense mediated mRNA decay factor	1.79367
ENSG00000116014	KISS1R	KISS1 receptor	1.79367
ENSG00000145063	FLJ33534	uncharacterized LOC285150	1.79367
ENSG00000152689	RASGRP3	RAS guanyl releasing protein 3	1.79367
ENSG00000230324	LINC01734	long intergenic non-protein coding RNA 1734	1.79367
ENSG00000128253	RFPL2	ret finger protein like 2	1.79367
ENSG00000082684	SEMA5B	semaphorin 5B	1.79367
ENSG00000168772	CXXC4	CXXC finger protein 4	1.79367
ENSG00000164167	LSM6	LSM6 homolog, U6 small nuclear RNA and mRNA degradation associated	1.79367
ENSG00000083312	TNPO1	transportin 1	1.79367
ENSG00000145945	FAM50B	family with sequence similarity 50 member B	1.79367
ENSG00000112531	QKI	QKI, KH domain containing RNA binding	1.79367
ENSG00000173852	DPY19L1	dpy-19 like C-mannosyltransferase 1	1.79367
ENSG00000091136	LAMB1	laminin subunit beta 1	1.79367
ENSG00000248099	INSL3	insulin like 3	1.79289
ENSG00000172554	SNTG2	syntrophin gamma 2	1.79274
ENSG00000116874	WARS2	tryptophanyl tRNA synthetase 2, mitochondrial	1.78973
ENSG00000198168	SVIP	small VCP interacting protein	1.78945
ENSG00000149294	NCAM1	neural cell adhesion molecule 1	1.78945
ENSG00000059758	CDK17	cyclin dependent kinase 17	1.78945
ENSG00000215475	SIAH3	siah E3 ubiquitin protein ligase family member 3	1.78945
ENSG00000060656	PTPRU	protein tyrosine phosphatase receptor type U	1.78884
ENSG00000146433	TMEM181	transmembrane protein 181	1.78884
ENSG00000103089	FA2H	fatty acid 2-hydroxylase	1.78601
ENSG00000188785	ZNF548	zinc finger protein 548	1.78601
ENSG00000018699	TTC27	tetratricopeptide repeat domain 27	1.78601
ENSG00000188511	MIR3667HG	MIR3667 host gene	1.78601
ENSG00000203711	LINC02901	long intergenic non-protein coding RNA 2901	1.78601
ENSG00000173068	BNC2	basonuclin 2	1.78601
ENSG00000197565	COL4A6	collagen type IV alpha 6 chain	1.78601
ENSG00000172260	NEGR1	neuronal growth regulator 1	1.78563
ENSG00000160145	KALRN	kalirin RhoGEF kinase	1.78563
ENSG00000028116	VRK2	VRK serine/threonine kinase 2	1.78296
ENSG00000133961	NUMB	NUMB endocytic adaptor protein	1.77968
ENSG00000169330	MINAR1	membrane integral NOTCH2 associated receptor 1	1.77968
ENSG00000182621	PLCB1	phospholipase C beta 1	1.77968
ENSG00000205359	SLCO6A1	solute carrier organic anion transporter family member 6A1	1.77968
ENSG00000112486	CCR6	C-C motif chemokine receptor 6	1.77968
ENSG00000175920	DOK7	docking protein 7	1.7784
ENSG00000221203	MIR1262	microRNA 1262	1.77724
ENSG00000263885	MIR3920	microRNA 3920	1.7766
ENSG00000169756	LIMS1	LIM zinc finger domain containing 1	1.77403
ENSG00000008130	NADK	NAD kinase	1.77368
ENSG00000180891	CUEDC1	CUE domain containing 1	1.77368
ENSG00000133794	ARNTL	aryl hydrocarbon receptor nuclear translocator like	1.77155
ENSG00000179242	CDH4	cadherin 4	1.77155
ENSG00000237149	ZNF503-AS2	ZNF503 antisense RNA 2	1.77028
ENSG00000007237	GAS7	growth arrest specific 7	1.77028
ENSG00000265544	AA06	uncharacterized LOC100506677	1.77028
ENSG00000141198	TOM1L1	target of myb1 like 1 membrane trafficking protein	1.77028
ENSG00000231752	EMBP1	embigin pseudogene 1	1.76757
ENSG00000176124	DLEU7-AS1	DLEU7 antisense RNA 1	1.76757
ENSG00000064932	SBNO2	strawberry notch homolog 2	1.76757
ENSG00000162520	SYNC	syncoilin, intermediate filament protein	1.7672
ENSG00000196171	OR6K2	olfactory receptor family 6 subfamily K member 2	1.7672
ENSG00000133937	GSC	goosecoid homeobox	1.76715
ENSG00000100154	TTC28	tetratricopeptide repeat domain 28	1.76715
ENSG00000254535	PABPC4L	poly(A) binding protein cytoplasmic 4 like	1.76715
ENSG00000189184	PCDH18	protocadherin 18	1.76715
ENSG00000146350	TBC1D32	TBC1 domain family member 32	1.76715
ENSG00000207960	MIR153-2	microRNA 153-2	1.76715
ENSG00000149575	SCN2B	sodium voltage-gated channel beta subunit 2	1.7669
ENSG00000214511	HIGD1C	HIG1 hypoxia inducible domain family member 1C	1.76319
ENSG00000196376	SLC35F1	solute carrier family 35 member F1	1.76319
ENSG00000197081	IGF2R	insulin like growth factor 2 receptor	1.76319
ENSG00000227555	MIR4290HG	MIR4290 host gene	1.76319
ENSG00000127337	YEATS4	YEATS domain containing 4	1.7613
ENSG00000120149	MSX2	msh homeobox 2	1.7613
ENSG00000106069	CHN2	chimerin 2	1.7613
ENSG00000107099	DOCK8	dedicator of cytokinesis 8	1.7613
ENSG00000170324	FRMPD2	FERM and PDZ domain containing 2	1.76125
ENSG00000207233	SNORA37	small nucleolar RNA, H/ACA box 37	1.76125
ENSG00000063660	GPC1	glypican 1	1.76125
ENSG00000184856	LINC00308	long intergenic non-protein coding RNA 308	1.76125
ENSG00000114473	IQCG	IQ motif containing G	1.76125
ENSG00000197826	CFAP299	cilia and flagella associated protein 299	1.76125
ENSG00000006468	ETV1	ETS variant transcription factor 1	1.76125
ENSG00000065427	KARS1	lysyl-tRNA synthetase 1	1.76026
ENSG00000198586	TLK1	tousled like kinase 1	1.76006
ENSG00000214929	SPATA31D1	SPATA31 subfamily D member 1	1.76006
ENSG00000137038	DMAC1	distal membrane arm assembly component 1	1.75953
ENSG00000237413	MGC27382	uncharacterized MGC27382	1.75713
ENSG00000135387	CAPRIN1	cell cycle associated protein 1	1.75713
ENSG00000237649	KIFC1	kinesin family member C1	1.75713
ENSG00000175779	LINC02694	long intergenic non-protein coding RNA 2694	1.75542
ENSG00000274583	FAM74A4	family with sequence similarity 74 member A4	1.75363
ENSG00000162687	KCNT2	potassium sodium-activated channel subfamily T member 2	1.75321
ENSG00000234754	LINC02817	long intergenic non-protein coding RNA 2817	1.75321
ENSG00000107679	PLEKHA1	pleckstrin homology domain containing A1	1.75321
ENSG00000135476	ESPL1	extra spindle pole bodies like 1, separase	1.75321
ENSG00000166211	SPIC	Spi-C transcription factor	1.75321
ENSG00000100802	C14orf93	chromosome 14 open reading frame 93	1.75321
ENSG00000137869	CYP19A1	cytochrome P450 family 19 subfamily A member 1	1.75321
ENSG00000157450	RNF111	ring finger protein 111	1.75321
ENSG00000264733	MIR4718	microRNA 4718	1.75321
ENSG00000256463	SALL3	spalt like transcription factor 3	1.75321
ENSG00000213988	ZNF90	zinc finger protein 90	1.75321
ENSG00000214691	LINC01913	long intergenic non-protein coding RNA 1913	1.75321
ENSG00000088179	PTPN4	protein tyrosine phosphatase non-receptor type 4	1.75321
ENSG00000198128	OR2L3	olfactory receptor family 2 subfamily L member 3	1.75225
ENSG00000177575	CD163	CD163 molecule	1.75225
ENSG00000162129	CLPB	caseinolytic mitochondrial matrix peptidase chaperone subunit B	1.75185
ENSG00000196678	ERI2	ERI1 exoribonuclease family member 2	1.75185
ENSG00000144290	SLC4A10	solute carrier family 4 member 10	1.75185
ENSG00000157538	VPS26C	VPS26 endosomal protein sorting factor C	1.75185
ENSG00000106524	ANKMY2	ankyrin repeat and MYND domain containing 2	1.75185
ENSG00000137947	GTF2B	general transcription factor IIB	1.75131
ENSG00000153822	KCNJ16	potassium inwardly rectifying channel subfamily J member 16	1.75131
ENSG00000127666	TICAM1	toll like receptor adaptor molecule 1	1.75131
ENSG00000118961	LDAH	lipid droplet associated hydrolase	1.75131
ENSG00000159128	IFNGR2	interferon gamma receptor 2	1.75131
ENSG00000180611	MB21D2	Mab-21 domain containing 2	1.75131
ENSG00000146085	MMUT	methylmalonyl-CoA mutase	1.75131
ENSG00000180354	MTURN	maturin, neural progenitor differentiation regulator homolog	1.75131
ENSG00000198010	DLGAP2	DLG associated protein 2	1.75131
ENSG00000007080	CCDC124	coiled-coil domain containing 124	1.74651
ENSG00000264515	VSTM2B-DT	VSTM2B divergent transcript	1.74651
ENSG00000104953	TLE6	TLE family member 6, subcortical maternal complex member	1.74476
ENSG00000178882	RFLNA	refilin A	1.74449
ENSG00000100600	LGMN	legumain	1.74393
ENSG00000112232	KHDRBS2	KH RNA binding domain containing, signal transduction associated 2	1.74393
ENSG00000205268	PDE7A	phosphodiesterase 7A	1.74393
ENSG00000259823	LYPD8	LY6/PLAUR domain containing 8	1.74161
ENSG00000165471	MBL2	mannose binding lectin 2	1.74161
ENSG00000255082	GRM5-AS1	GRM5 antisense RNA 1	1.74161
ENSG00000100522	GNPNAT1	glucosamine-phosphate N-acetyltransferase 1	1.74161
ENSG00000181374	CCL13	C-C motif chemokine ligand 13	1.74161
ENSG00000231924	PSG1	pregnancy specific beta-1-glycoprotein 1	1.74161
ENSG00000263813	MIR3679	microRNA 3679	1.74161
ENSG00000088930	XRN2	5'-3' exoribonuclease 2	1.74161
ENSG00000226983	LINC01692	long intergenic non-protein coding RNA 1692	1.74161
ENSG00000163694	RBM47	RNA binding motif protein 47	1.74161
ENSG00000164093	PITX2	paired like homeodomain 2	1.74161
ENSG00000153404	PLEKHG4B	pleckstrin homology and RhoGEF domain containing G4B	1.74161
ENSG00000164199	ADGRV1	adhesion G protein-coupled receptor V1	1.74161
ENSG00000111962	UST	uronyl 2-sulfotransferase	1.74161
ENSG00000240498	CDKN2B-AS1	CDKN2B antisense RNA 1	1.74161
ENSG00000203666	EFCAB2	EF-hand calcium binding domain 2	1.7381
ENSG00000198162	MAN1A2	mannosidase alpha class 1A member 2	1.73621
ENSG00000041802	LSG1	large 60S subunit nuclear export GTPase 1	1.73621
ENSG00000183470	FLJ40288	uncharacterized FLJ40288	1.73621
ENSG00000157978	LDLRAP1	low density lipoprotein receptor adaptor protein 1	1.73515
ENSG00000241369	LINC01192	long intergenic non-protein coding RNA 1192	1.73515
ENSG00000067082	KLF6	Kruppel like factor 6	1.73478
ENSG00000149547	EI24	EI24 autophagy associated transmembrane protein	1.73478
ENSG00000101327	PDYN	prodynorphin	1.73478
ENSG00000114098	ARMC8	armadillo repeat containing 8	1.73478
ENSG00000109452	INPP4B	inositol polyphosphate-4-phosphatase type II B	1.73478
ENSG00000198874	TYW1	tRNA-yW synthesizing protein 1 homolog	1.73478
ENSG00000274523	RCC1L	RCC1 like	1.73478
ENSG00000081377	CDC14B	cell division cycle 14B	1.73478
ENSG00000181619	GPR135	G protein-coupled receptor 135	1.73149
ENSG00000206026	SMIM21	small integral membrane protein 21	1.73149
ENSG00000158715	SLC45A3	solute carrier family 45 member 3	1.73118
ENSG00000165813	CCDC186	coiled-coil domain containing 186	1.73118
ENSG00000169122	FAM110B	family with sequence similarity 110 member B	1.73118
ENSG00000149212	SESN3	sestrin 3	1.73091
ENSG00000173157	ADAMTS20	ADAM metallopeptidase with thrombospondin type 1 motif 20	1.73091
ENSG00000226317	LINC00351	long intergenic non-protein coding RNA 351	1.73091
ENSG00000165914	TTC7B	tetratricopeptide repeat domain 7B	1.73091
ENSG00000169994	MYO7B	myosin VIIB	1.73091
ENSG00000164040	PGRMC2	progesterone receptor membrane component 2	1.73091
ENSG00000153015	CWC27	CWC27 spliceosome associated cyclophilin	1.73091
ENSG00000112379	ARFGEF3	ARFGEF family member 3	1.73091
ENSG00000164741	DLC1	DLC1 Rho GTPase activating protein	1.73091
ENSG00000141404	GNAL	G protein subunit alpha L	1.72867
ENSG00000106070	GRB10	growth factor receptor bound protein 10	1.72721
ENSG00000102678	FGF9	fibroblast growth factor 9	1.7255
ENSG00000197360	ZNF98	zinc finger protein 98	1.7255
ENSG00000198538	ZNF28	zinc finger protein 28	1.7255
ENSG00000175497	DPP10	dipeptidyl peptidase like 10	1.72532
ENSG00000263445	MIR4450	microRNA 4450	1.72532
ENSG00000169862	CTNND2	catenin delta 2	1.72532
ENSG00000181610	MRPS23	mitochondrial ribosomal protein S23	1.72512
ENSG00000115353	TACR1	tachykinin receptor 1	1.72512
ENSG00000189043	NDUFA4	NDUFA4 mitochondrial complex associated	1.72471
ENSG00000170191	NANP	N-acetylneuraminic acid phosphatase	1.72464
ENSG00000042286	AIFM2	apoptosis inducing factor mitochondria associated 2	1.7215
ENSG00000138587	MNS1	meiosis specific nuclear structural 1	1.71967
ENSG00000178342	KCNG2	potassium voltage-gated channel modifier subfamily G member 2	1.71967
ENSG00000128052	KDR	kinase insert domain receptor	1.71967
ENSG00000134668	SPOCD1	SPOC domain containing 1	1.71889
ENSG00000120265	PCMT1	protein-L-isoaspartate (D-aspartate) O-methyltransferase	1.7171
ENSG00000137831	UACA	uveal autoantigen with coiled-coil domains and ankyrin repeats	1.71567
ENSG00000173295	FAM86B3P	family with sequence similarity 86, member A pseudogene	1.71562
ENSG00000172020	GAP43	growth associated protein 43	1.71312
ENSG00000164542	KIAA0895	KIAA0895	1.71312
ENSG00000184408	KCND2	potassium voltage-gated channel subfamily D member 2	1.71312
ENSG00000102189	EEA1	early endosome antigen 1	1.71275
ENSG00000265820	MIR3177	microRNA 3177	1.71275
ENSG00000188755	TBC1D3P2	TBC1 domain family member 3 pseudogene 2	1.71275
ENSG00000169255	B3GALNT1	beta-1,3-N-acetylgalactosaminyltransferase 1 (globoside blood group)	1.71275
ENSG00000146409	SLC18B1	solute carrier family 18 member B1	1.71275
ENSG00000042781	USH2A	usherin	1.71257
ENSG00000107902	LHPP	phospholysine phosphohistidine inorganic pyrophosphate phosphatase	1.71257
ENSG00000187398	LUZP2	leucine zipper protein 2	1.71257
ENSG00000170473	PYM1	PYM homolog 1, exon junction complex associated factor	1.71257
ENSG00000172575	RASGRP1	RAS guanyl releasing protein 1	1.71257
ENSG00000266952	LINC01538	long intergenic non-protein coding RNA 1538	1.71257
ENSG00000081138	CDH7	cadherin 7	1.71257
ENSG00000121297	TSHZ3	teashirt zinc finger homeobox 3	1.71257
ENSG00000119787	ATL2	atlastin GTPase 2	1.71257
ENSG00000125869	LAMP5	lysosomal associated membrane protein family member 5	1.71257
ENSG00000163958	ZDHHC19	zinc finger DHHC-type palmitoyltransferase 19	1.71257
ENSG00000170091	NSG2	neuronal vesicle trafficking associated 2	1.71257
ENSG00000028839	TBPL1	TATA-box binding protein like 1	1.71257
ENSG00000104497	SNX16	sorting nexin 16	1.71257
ENSG00000107036	RIC1	RIC1 homolog, RAB6A GEF complex partner 1	1.71257
ENSG00000172159	FRMD3	FERM domain containing 3	1.71257
ENSG00000101746	NOL4	nucleolar protein 4	1.71205
ENSG00000129116	PALLD	palladin, cytoskeletal associated protein	1.71205
ENSG00000143164	DCAF6	DDB1 and CUL4 associated factor 6	1.71124
ENSG00000196208	GREB1	growth regulating estrogen receptor binding 1	1.71067
ENSG00000145919	BOD1	biorientation of chromosomes in cell division 1	1.70878
ENSG00000168701	TMEM208	transmembrane protein 208	1.70783
ENSG00000128585	MKLN1	muskelin 1	1.70551
ENSG00000148483	TMEM236	transmembrane protein 236	1.70509
ENSG00000176605	LINC02914	long intergenic non-protein coding RNA 2914	1.70509
ENSG00000133392	MYH11	myosin heavy chain 11	1.70509
ENSG00000232490	OSBPL10-AS1	OSBPL10 antisense RNA 1	1.70509
ENSG00000163710	PCOLCE2	procollagen C-endopeptidase enhancer 2	1.70509
ENSG00000111802	TDP2	tyrosyl-DNA phosphodiesterase 2	1.70509
ENSG00000106443	PHF14	PHD finger protein 14	1.70509
ENSG00000235097	LINC00330	long intergenic non-protein coding RNA 330	1.7044
ENSG00000162949	CAPN13	calpain 13	1.70317
ENSG00000183624	HMCES	5-hydroxymethylcytosine binding, ES cell specific	1.70269
ENSG00000151914	DST	dystonin	1.70269
ENSG00000165959	CLMN	calmin	1.70127
ENSG00000111537	IFNG	interferon gamma	1.70116
ENSG00000175183	CSRP2	cysteine and glycine rich protein 2	1.69978
ENSG00000102879	CORO1A	coronin 1A	1.69978
ENSG00000171970	ZNF57	zinc finger protein 57	1.69978
ENSG00000234745	HLA-B	major histocompatibility complex, class I, B	1.69978
ENSG00000136205	TNS3	tensin 3	1.69978
ENSG00000134996	OSTF1	osteoclast stimulating factor 1	1.69978
ENSG00000197857	ZNF44	zinc finger protein 44	1.69854
ENSG00000183230	CTNNA3	catenin alpha 3	1.69662
ENSG00000165973	NELL1	neural EGFL like 1	1.69662
ENSG00000099783	HNRNPM	heterogeneous nuclear ribonucleoprotein M	1.69581
ENSG00000117859	OSBPL9	oxysterol binding protein like 9	1.69413
ENSG00000135862	LAMC1	laminin subunit gamma 1	1.69413
ENSG00000189275	LINC01164	long intergenic non-protein coding RNA 1164	1.69413
ENSG00000148926	ADM	adrenomedullin	1.69413
ENSG00000166670	MMP10	matrix metallopeptidase 10	1.69413
ENSG00000139154	AEBP2	AE binding protein 2	1.69413
ENSG00000172915	NBEA	neurobeachin	1.69413
ENSG00000136371	MTHFS	methenyltetrahydrofolate synthetase	1.69413
ENSG00000115902	SLC1A4	solute carrier family 1 member 4	1.69413
ENSG00000155052	CNTNAP5	contactin associated protein family member 5	1.69413
ENSG00000124831	LRRFIP1	LRR binding FLII interacting protein 1	1.69413
ENSG00000172888	ZNF621	zinc finger protein 621	1.69413
ENSG00000164305	CASP3	caspase 3	1.69413
ENSG00000113100	CDH9	cadherin 9	1.69413
ENSG00000164749	HNF4G	hepatocyte nuclear factor 4 gamma	1.69413
ENSG00000137133	HINT2	histidine triad nucleotide binding protein 2	1.69413
ENSG00000107338	SHB	SH2 domain containing adaptor protein B	1.69413
ENSG00000170681	CAVIN4	caveolae associated protein 4	1.69413
ENSG00000174899	SLC66A1L	solute carrier family 66 member 1 like	1.69181
ENSG00000249378	LINC01060	long intergenic non-protein coding RNA 1060	1.69181
ENSG00000070476	ZXDC	ZXD family zinc finger C	1.68991
ENSG00000130751	NPAS1	neuronal PAS domain protein 1	1.68915
ENSG00000223839	FAM95B1	family with sequence similarity 95 member B1	1.68915
ENSG00000162490	DRAXIN	dorsal inhibitory axon guidance protein	1.68915
ENSG00000188738	FSIP2	fibrous sheath interacting protein 2	1.68915
ENSG00000130635	COL5A1	collagen type V alpha 1 chain	1.68915
ENSG00000172340	SUCLG2	succinate-CoA ligase GDP-forming subunit beta	1.68909
ENSG00000175600	SUGCT	succinyl-CoA:glutarate-CoA transferase	1.68909
ENSG00000104324	CPQ	carboxypeptidase Q	1.68909
ENSG00000231171	LINC01098	long intergenic non-protein coding RNA 1098	1.68674
ENSG00000174600	CMKLR1	chemerin chemokine-like receptor 1	1.68587
ENSG00000172640	OR10AD1	olfactory receptor family 10 subfamily AD member 1	1.68511
ENSG00000135111	TBX3	T-box transcription factor 3	1.68511
ENSG00000188042	ARL4C	ADP ribosylation factor like GTPase 4C	1.68511
ENSG00000235954	TTC28-AS1	TTC28 antisense RNA 1	1.68511
ENSG00000170522	ELOVL6	ELOVL fatty acid elongase 6	1.68511
ENSG00000197410	DCHS2	dachsous cadherin-related 2	1.68511
ENSG00000123700	KCNJ2	potassium inwardly rectifying channel subfamily J member 2	1.68413
ENSG00000185986	SDHAP3	SDHA pseudogene 3	1.68325
ENSG00000101384	JAG1	jagged canonical Notch ligand 1	1.68282
ENSG00000091879	ANGPT2	angiopoietin 2	1.68282
ENSG00000196535	MYO18A	myosin XVIIIA	1.68119
ENSG00000161082	CELF5	CUGBP Elav-like family member 5	1.68119
ENSG00000140526	ABHD2	abhydrolase domain containing 2, acylglycerol lipase	1.68021
ENSG00000167261	DPEP2	dipeptidase 2	1.68021
ENSG00000239649	MYADML	myeloid associated differentiation marker like (pseudogene)	1.68021
ENSG00000064886	CHI3L2	chitinase 3 like 2	1.67844
ENSG00000283665	MIR3974	microRNA 3974	1.67819
ENSG00000135312	HTR1B	5-hydroxytryptamine receptor 1B	1.67819
ENSG00000141506	PIK3R5	phosphoinositide-3-kinase regulatory subunit 5	1.6778
ENSG00000174132	FAM174A	family with sequence similarity 174 member A	1.6767
ENSG00000204442	NALF1	NALCN channel auxiliary factor 1	1.67467
ENSG00000025800	KPNA6	karyopherin subunit alpha 6	1.6746
ENSG00000132518	GUCY2D	guanylate cyclase 2D, retinal	1.6746
ENSG00000265932	MIR3146	microRNA 3146	1.6746
ENSG00000078053	AMPH	amphiphysin	1.6746
ENSG00000139083	ETV6	ETS variant transcription factor 6	1.6745
ENSG00000086200	IPO11	importin 11	1.6745
ENSG00000184486	POU3F2	POU class 3 homeobox 2	1.6745
ENSG00000205884	DEFB136	defensin beta 136	1.6745
ENSG00000204446	LINC02872	long intergenic non-protein coding RNA 2872	1.67358
ENSG00000198369	SPRED2	sprouty related EVH1 domain containing 2	1.67337
ENSG00000177694	NAALADL2	N-acetylated alpha-linked acidic dipeptidase like 2	1.67337
ENSG00000230651	RGPD4-AS1	RGPD4 antisense RNA 1 (head to head)	1.67075
ENSG00000159251	ACTC1	actin alpha cardiac muscle 1	1.67053
ENSG00000135931	ARMC9	armadillo repeat containing 9	1.66968
ENSG00000122729	ACO1	aconitase 1	1.66803
ENSG00000186825	CDRT15P3	CDRT15 pseudogene 3	1.66761
ENSG00000184602	SNN	stannin	1.66736
ENSG00000044524	EPHA3	EPH receptor A3	1.66736
ENSG00000113083	LOX	lysyl oxidase	1.66736
ENSG00000092607	TBX15	T-box transcription factor 15	1.66439
ENSG00000143622	RIT1	Ras like without CAAX 1	1.66439
ENSG00000086475	SEPHS1	selenophosphate synthetase 1	1.66439
ENSG00000196233	LCOR	ligand dependent nuclear receptor corepressor	1.66439
ENSG00000198894	CIPC	CLOCK interacting pacemaker	1.66439
ENSG00000179935	LINC00652	long intergenic non-protein coding RNA 652	1.66439
ENSG00000168743	NPNT	nephronectin	1.66439
ENSG00000164163	ABCE1	ATP binding cassette subfamily E member 1	1.66439
ENSG00000112874	NUDT12	nudix hydrolase 12	1.66439
ENSG00000246228	CASC8	cancer susceptibility 8	1.66439
ENSG00000139668	WDFY2	WD repeat and FYVE domain containing 2	1.66052
ENSG00000168386	FILIP1L	filamin A interacting protein 1 like	1.66052
ENSG00000116882	HAO2	hydroxyacid oxidase 2	1.6601
ENSG00000260125	AGBL1-AS1	AGBL1 antisense RNA 1	1.6601
ENSG00000132359	RAP1GAP2	RAP1 GTPase activating protein 2	1.6601
ENSG00000185245	GP1BA	glycoprotein Ib platelet subunit alpha	1.6601
ENSG00000100034	PPM1F	protein phosphatase, Mg2+/Mn2+ dependent 1F	1.6601
ENSG00000154175	ABI3BP	ABI family member 3 binding protein	1.6601
ENSG00000238741	SCARNA7	small Cajal body-specific RNA 7	1.6601
ENSG00000064692	SNCAIP	synuclein alpha interacting protein	1.6601
ENSG00000124570	SERPINB6	serpin family B member 6	1.6601
ENSG00000182111	ZNF716	zinc finger protein 716	1.6601
ENSG00000127481	UBR4	ubiquitin protein ligase E3 component n-recognin 4	1.65937
ENSG00000264101	MIR4689	microRNA 4689	1.65821
ENSG00000143786	CNIH3	cornichon family AMPA receptor auxiliary protein 3	1.65821
ENSG00000180287	PLD5	phospholipase D family member 5	1.65821
ENSG00000242689	CNTF	ciliary neurotrophic factor	1.65821
ENSG00000172900	ACTE1P	actin epsilon 1, pseudogene	1.65821
ENSG00000118596	SLC16A7	solute carrier family 16 member 7	1.65821
ENSG00000120860	WASHC3	WASH complex subunit 3	1.65821
ENSG00000235162	C12orf75	chromosome 12 open reading frame 75	1.65821
ENSG00000074590	NUAK1	NUAK family kinase 1	1.65821
ENSG00000151413	NUBPL	NUBP iron-sulfur cluster assembly factor, mitochondrial	1.65821
ENSG00000100749	VRK1	VRK serine/threonine kinase 1	1.65821
ENSG00000071991	CDH19	cadherin 19	1.65821
ENSG00000115306	SPTBN1	spectrin beta, non-erythrocytic 1	1.65821
ENSG00000005448	WDR54	WD repeat domain 54	1.65821
ENSG00000026559	KCNG1	potassium voltage-gated channel modifier subfamily G member 1	1.65821
ENSG00000164050	PLXNB1	plexin B1	1.65821
ENSG00000082701	GSK3B	glycogen synthase kinase 3 beta	1.65821
ENSG00000132405	TBC1D14	TBC1 domain family member 14	1.65821
ENSG00000156140	ADAMTS3	ADAM metallopeptidase with thrombospondin type 1 motif 3	1.65821
ENSG00000145526	CDH18	cadherin 18	1.65821
ENSG00000238099	LINC01625	long intergenic non-protein coding RNA 1625	1.65821
ENSG00000176797	DEFB103A	defensin beta 103A	1.65821
ENSG00000159167	STC1	stanniocalcin 1	1.65821
ENSG00000176566	DCAF4L2	DDB1 and CUL4 associated factor 4 like 2	1.65821
ENSG00000104408	EIF3E	eukaryotic translation initiation factor 3 subunit E	1.65821
ENSG00000104731	KLHDC4	kelch domain containing 4	1.65821
ENSG00000158258	CLSTN2	calsyntenin 2	1.65821
ENSG00000171992	SYNPO	synaptopodin	1.65821
ENSG00000145936	KCNMB1	potassium calcium-activated channel subfamily M regulatory beta subunit 1	1.65821
ENSG00000266964	FXYD1	FXYD domain containing ion transport regulator 1	1.6576
ENSG00000143799	PARP1	poly(ADP-ribose) polymerase 1	1.65654
ENSG00000107984	DKK1	dickkopf WNT signaling pathway inhibitor 1	1.65617
ENSG00000121350	PYROXD1	pyridine nucleotide-disulphide oxidoreductase domain 1	1.65617
ENSG00000283857	MIR1247	microRNA 1247	1.65617
ENSG00000163803	PLB1	phospholipase B1	1.65617
ENSG00000268964	ERVV-2	endogenous retrovirus group V member 2, envelope	1.65367
ENSG00000257138	TAS2R38	taste 2 receptor member 38	1.65245
ENSG00000110400	NECTIN1	nectin cell adhesion molecule 1	1.65231
ENSG00000256087	ZNF432	zinc finger protein 432	1.65231
ENSG00000214336	FOXI3	forkhead box I3	1.65106
ENSG00000177551	NHLH2	nescient helix-loop-helix 2	1.65064
ENSG00000072864	NDE1	nudE neurodevelopment protein 1	1.65064
ENSG00000140396	NCOA2	nuclear receptor coactivator 2	1.64862
ENSG00000130940	CASZ1	castor zinc finger 1	1.6485
ENSG00000122376	SHLD2	shieldin complex subunit 2	1.6485
ENSG00000150760	DOCK1	dedicator of cytokinesis 1	1.6485
ENSG00000064201	TSPAN32	tetraspanin 32	1.6485
ENSG00000182050	MGAT4C	MGAT4 family member C	1.6485
ENSG00000284837	LOC339166	uncharacterized LOC339166	1.6485
ENSG00000179136	LINC00670	long intergenic non-protein coding RNA 670	1.6485
ENSG00000105176	URI1	URI1 prefoldin like chaperone	1.6485
ENSG00000264292	MIR2467	microRNA 2467	1.6485
ENSG00000124228	DDX27	DEAD-box helicase 27	1.6485
ENSG00000138653	NDST4	N-deacetylase and N-sulfotransferase 4	1.6485
ENSG00000078295	ADCY2	adenylate cyclase 2	1.6485
ENSG00000164211	STARD4	StAR related lipid transfer domain containing 4	1.6485
ENSG00000225391	NHEG1	neuroblastoma highly expressed 1	1.6485
ENSG00000136270	TBRG4	transforming growth factor beta regulator 4	1.6485
ENSG00000105983	LMBR1	limb development membrane protein 1	1.6485
ENSG00000048392	RRM2B	ribonucleotide reductase regulatory TP53 inducible subunit M2B	1.6485
ENSG00000197859	ADAMTSL2	ADAMTS like 2	1.6485
ENSG00000231532	LINC01249	long intergenic non-protein coding RNA 1249	1.64827
ENSG00000100578	KIAA0586	KIAA0586	1.64772
ENSG00000156269	NAA11	N-alpha-acetyltransferase 11, NatA catalytic subunit	1.64772
ENSG00000111880	RNGTT	RNA guanylyltransferase and 5'-phosphatase	1.64772
ENSG00000078269	SYNJ2	synaptojanin 2	1.64602
ENSG00000158987	RAPGEF6	Rap guanine nucleotide exchange factor 6	1.64545
ENSG00000143171	RXRG	retinoid X receptor gamma	1.64534
ENSG00000082397	EPB41L3	erythrocyte membrane protein band 4.1 like 3	1.64534
ENSG00000174808	BTC	betacellulin	1.64398
ENSG00000153498	SPACA7	sperm acrosome associated 7	1.64218
ENSG00000250366	TUNAR	TCL1 upstream neural differentiation-associated RNA	1.64218
ENSG00000141682	PMAIP1	phorbol-12-myristate-13-acetate-induced protein 1	1.64218
ENSG00000244165	P2RY11	purinergic receptor P2Y11	1.64218
ENSG00000127418	FGFRL1	fibroblast growth factor receptor like 1	1.64218
ENSG00000169093	ASMTL	acetylserotonin O-methyltransferase like	1.64218
ENSG00000108100	CCNY	cyclin Y	1.64167
ENSG00000157613	CREB3L1	cAMP responsive element binding protein 3 like 1	1.64167
ENSG00000013503	POLR3B	RNA polymerase III subunit B	1.64167
ENSG00000140450	ARRDC4	arrestin domain containing 4	1.64167
ENSG00000108960	MMD	monocyte to macrophage differentiation associated	1.64167
ENSG00000178904	DPY19L3	dpy-19 like C-mannosyltransferase 3	1.64167
ENSG00000154518	ATP5MC3	ATP synthase membrane subunit c locus 3	1.64167
ENSG00000124785	NRN1	neuritin 1	1.64167
ENSG00000172179	PRL	prolactin	1.64167
ENSG00000198729	PPP1R14C	protein phosphatase 1 regulatory inhibitor subunit 14C	1.64167
ENSG00000271079	CTAGE15	CTAGE family member 15	1.64167
ENSG00000164816	DEFA5	defensin alpha 5	1.64167
ENSG00000164756	SLC30A8	solute carrier family 30 member 8	1.64167
ENSG00000165140	FBP1	fructose-bisphosphatase 1	1.64167
ENSG00000184261	KCNK12	potassium two pore domain channel subfamily K member 12	1.63976
ENSG00000166912	MTMR10	myotubularin related protein 10	1.63783
ENSG00000148908	RGS10	regulator of G protein signaling 10	1.63702
ENSG00000109756	RAPGEF2	Rap guanine nucleotide exchange factor 2	1.63456
ENSG00000144560	VGLL4	vestigial like family member 4	1.63143
ENSG00000264342	MIR3660	microRNA 3660	1.63143
ENSG00000125255	SLC10A2	solute carrier family 10 member 2	1.62928
ENSG00000133983	COX16	cytochrome c oxidase assembly factor COX16	1.62928
ENSG00000167904	TMEM68	transmembrane protein 68	1.62928
ENSG00000080573	COL5A3	collagen type V alpha 3 chain	1.62783
ENSG00000162598	C1orf87	chromosome 1 open reading frame 87	1.62768
ENSG00000162618	ADGRL4	adhesion G protein-coupled receptor L4	1.62768
ENSG00000108001	EBF3	EBF transcription factor 3	1.62768
ENSG00000181698	OR5T1	olfactory receptor family 5 subfamily T member 1	1.62768
ENSG00000140948	ZCCHC14	zinc finger CCHC-type containing 14	1.62768
ENSG00000105392	CRX	cone-rod homeobox	1.62768
ENSG00000204514	ZNF814	zinc finger protein 814	1.62768
ENSG00000144591	GMPPA	GDP-mannose pyrophosphorylase A	1.62768
ENSG00000205634	LINC00898	long intergenic non-protein coding RNA 898	1.62768
ENSG00000254440	PBOV1	prostate and breast cancer overexpressed 1	1.62768
ENSG00000070882	OSBPL3	oxysterol binding protein like 3	1.62768
ENSG00000182512	GLRX5	glutaredoxin 5	1.62614
ENSG00000114200	BCHE	butyrylcholinesterase	1.62614
ENSG00000163590	PPM1L	protein phosphatase, Mg2+/Mn2+ dependent 1L	1.62607
ENSG00000117597	UTP25	UTP25 small subunit processome component	1.624
ENSG00000260811	OR4C45	olfactory receptor family 4 subfamily C member 45 (gene/pseudogene)	1.624
ENSG00000185052	SLC24A3	solute carrier family 24 member 3	1.624
ENSG00000163608	NEPRO	nucleolus and neural progenitor protein	1.624
ENSG00000205678	TECRL	trans-2,3-enoyl-CoA reductase like	1.624
ENSG00000059691	GATB	glutamyl-tRNA amidotransferase subunit B	1.624
ENSG00000131018	SYNE1	spectrin repeat containing nuclear envelope protein 1	1.624
ENSG00000129292	PHF20L1	PHD finger protein 20 like 1	1.624
ENSG00000143248	RGS5	regulator of G protein signaling 5	1.62374
ENSG00000170255	MRGPRX1	MAS related GPR family member X1	1.62374
ENSG00000137656	BUD13	BUD13 homolog	1.62374
ENSG00000178394	HTR1A	5-hydroxytryptamine receptor 1A	1.62374
ENSG00000250095	NREP-AS1	NREP antisense RNA 1	1.62344
ENSG00000100722	ZC3H14	zinc finger CCCH-type containing 14	1.62203
ENSG00000276043	UHRF1	ubiquitin like with PHD and ring finger domains 1	1.62203
ENSG00000128045	RASL11B	RAS like family 11 member B	1.62203
ENSG00000078618	NRDC	nardilysin convertase	1.62073
ENSG00000277399	GPR179	G protein-coupled receptor 179	1.62073
ENSG00000175768	TOMM5	translocase of outer mitochondrial membrane 5	1.61946
ENSG00000141582	CBX4	chromobox 4	1.61858
ENSG00000164061	BSN	bassoon presynaptic cytomatrix protein	1.61858
ENSG00000011405	PIK3C2A	phosphatidylinositol-4-phosphate 3-kinase catalytic subunit type 2 alpha	1.61834
ENSG00000068650	ATP11A	ATPase phospholipid transporting 11A	1.61608
ENSG00000106819	ASPN	asporin	1.61608
ENSG00000264358	MIR3122	microRNA 3122	1.6157
ENSG00000231768	LINC01354	long intergenic non-protein coding RNA 1354	1.6157
ENSG00000026508	CD44	CD44 molecule (Indian blood group)	1.6157
ENSG00000115594	IL1R1	interleukin 1 receptor type 1	1.6157
ENSG00000164645	TEX47	testis expressed 47	1.6157
ENSG00000005249	PRKAR2B	protein kinase cAMP-dependent type II regulatory subunit beta	1.6157
ENSG00000131323	TRAF3	TNF receptor associated factor 3	1.61161
ENSG00000141376	BCAS3	BCAS3 microtubule associated cell migration factor	1.61161
ENSG00000251620	STPG2-AS1	STPG2 antisense RNA 1	1.61161
ENSG00000175868	CALCB	calcitonin related polypeptide beta	1.61047
ENSG00000113916	BCL6	BCL6 transcription repressor	1.61047
ENSG00000130508	PXDN	peroxidasin	1.6093
ENSG00000144034	TPRKB	TP53RK binding protein	1.6093
ENSG00000148358	GPR107	G protein-coupled receptor 107	1.6093
ENSG00000198754	OXCT2	3-oxoacid CoA-transferase 2	1.60924
ENSG00000137960	GIPC2	GIPC PDZ domain containing family member 2	1.60924
ENSG00000112941	TENT4A	terminal nucleotidyltransferase 4A	1.60924
ENSG00000112273	HDGFL1	HDGF like 1	1.60924
ENSG00000173588	CEP83	centrosomal protein 83	1.60668
ENSG00000197863	ZNF790	zinc finger protein 790	1.60668
ENSG00000176887	SOX11	SRY-box transcription factor 11	1.60668
ENSG00000153214	TMEM87B	transmembrane protein 87B	1.60668
ENSG00000154822	PLCL2	phospholipase C like 2	1.60668
ENSG00000187098	MITF	melanocyte inducing transcription factor	1.60668
ENSG00000104299	INTS9	integrator complex subunit 9	1.60668
ENSG00000131697	NPHP4	nephrocystin 4	1.60565
ENSG00000007968	E2F2	E2F transcription factor 2	1.60565
ENSG00000255794	RMST	rhabdomyosarcoma 2 associated transcript	1.60565
ENSG00000258102	MAP1LC3B2	microtubule associated protein 1 light chain 3 beta 2	1.60565
ENSG00000071537	SEL1L	SEL1L adaptor subunit of ERAD E3 ubiquitin ligase	1.60565
ENSG00000137834	SMAD6	SMAD family member 6	1.60565
ENSG00000259673	IQCH-AS1	IQCH antisense RNA 1	1.60565
ENSG00000167769	ACER1	alkaline ceramidase 1	1.60565
ENSG00000218891	ZNF579	zinc finger protein 579	1.60565
ENSG00000187957	DNER	delta/notch like EGF repeat containing	1.60565
ENSG00000151292	CSNK1G3	casein kinase 1 gamma 3	1.60565
ENSG00000106511	MEOX2	mesenchyme homeobox 2	1.60565
ENSG00000104518	GSDMD	gasdermin D	1.60565
ENSG00000148219	ASTN2	astrotactin 2	1.60565
ENSG00000141027	NCOR1	nuclear receptor corepressor 1	1.60501
ENSG00000130638	ATXN10	ataxin 10	1.60221
ENSG00000148498	PARD3	par-3 family cell polarity regulator	1.60163
ENSG00000180919	OR56B4	olfactory receptor family 56 subfamily B member 4	1.60163
ENSG00000256642	LINC00273	long intergenic non-protein coding RNA 273	1.60163
ENSG00000118855	MFSD1	major facilitator superfamily domain containing 1	1.60163
ENSG00000184845	DRD1	dopamine receptor D1	1.60163
ENSG00000265247	MIR4472-1	microRNA 4472-1	1.60163
ENSG00000132334	PTPRE	protein tyrosine phosphatase receptor type E	1.60102
ENSG00000165626	BEND7	BEN domain containing 7	1.60025
ENSG00000230156	LINC00443	long intergenic non-protein coding RNA 443	1.60025
ENSG00000132612	VPS4A	vacuolar protein sorting 4 homolog A	1.5998
ENSG00000116350	SRSF4	serine and arginine rich splicing factor 4	1.59959
ENSG00000164916	FOXK1	forkhead box K1	1.59959
ENSG00000000938	FGR	FGR proto-oncogene, Src family tyrosine kinase	1.5995
ENSG00000198774	RASSF9	Ras association domain family member 9	1.59764
ENSG00000259728	LINC00933	long intergenic non-protein coding RNA 933	1.59764
ENSG00000258779	LINC01568	long intergenic non-protein coding RNA 1568	1.59764
ENSG00000179097	HTR1F	5-hydroxytryptamine receptor 1F	1.59764
ENSG00000169871	TRIM56	tripartite motif containing 56	1.59764
ENSG00000237636	ANKRD26P3	ankyrin repeat domain 26 pseudogene 3	1.59727
ENSG00000134153	EMC7	ER membrane protein complex subunit 7	1.59727
ENSG00000158985	CDC42SE2	CDC42 small effector 2	1.59727
ENSG00000122691	TWIST1	twist family bHLH transcription factor 1	1.59727
ENSG00000184276	DEFB108B	defensin beta 108B	1.59709
ENSG00000164161	HHIP	hedgehog interacting protein	1.59709
ENSG00000147697	GSDMC	gasdermin C	1.59709
ENSG00000254598	CSNK2A3	casein kinase 2 alpha 3	1.5968
ENSG00000168994	PXDC1	PX domain containing 1	1.59666
ENSG00000119938	PPP1R3C	protein phosphatase 1 regulatory subunit 3C	1.59373
ENSG00000109854	HTATIP2	HIV-1 Tat interactive protein 2	1.59373
ENSG00000215483	LINC00598	long intergenic non-protein coding RNA 598	1.59341
ENSG00000205174	LINC02903	long intergenic non-protein coding RNA 2903	1.59204
ENSG00000166436	TRIM66	tripartite motif containing 66	1.58971
ENSG00000166326	TRIM44	tripartite motif containing 44	1.58971
ENSG00000118946	PCDH17	protocadherin 17	1.58971
ENSG00000166123	GPT2	glutamic--pyruvic transaminase 2	1.58971
ENSG00000167755	KLK6	kallikrein related peptidase 6	1.58971
ENSG00000207746	MIR575	microRNA 575	1.58971
ENSG00000124614	RPS10	ribosomal protein S10	1.58971
ENSG00000199127	MIR383	microRNA 383	1.58971
ENSG00000122707	RECK	reversion inducing cysteine rich protein with kazal motifs	1.58971
ENSG00000122482	ZNF644	zinc finger protein 644	1.58961
ENSG00000062650	WAPL	WAPL cohesin release factor	1.58961
ENSG00000124126	PREX1	phosphatidylinositol-3,4,5-trisphosphate dependent Rac exchange factor 1	1.58961
ENSG00000170561	IRX2	iroquois homeobox 2	1.58961
ENSG00000179869	ABCA13	ATP binding cassette subfamily A member 13	1.58961
ENSG00000030304	MUSK	muscle associated receptor tyrosine kinase	1.58961
ENSG00000179454	KLHL28	kelch like family member 28	1.58875
ENSG00000157445	CACNA2D3	calcium voltage-gated channel auxiliary subunit alpha2delta 3	1.58875
ENSG00000106392	C1GALT1	core 1 synthase, glycoprotein-N-acetylgalactosamine 3-beta-galactosyltransferase 1	1.58875
ENSG00000165795	NDRG2	NDRG family member 2	1.58782
ENSG00000203727	SAMD5	sterile alpha motif domain containing 5	1.58782
ENSG00000187144	SPATA21	spermatogenesis associated 21	1.58722
ENSG00000125740	FOSB	FosB proto-oncogene, AP-1 transcription factor subunit	1.58722
ENSG00000172318	B3GALT1	beta-1,3-galactosyltransferase 1	1.58722
ENSG00000087008	ACOX3	acyl-CoA oxidase 3, pristanoyl	1.58722
ENSG00000171368	TPPP	tubulin polymerization promoting protein	1.58722
ENSG00000204764	RANBP17	RAN binding protein 17	1.58722
ENSG00000124507	PACSIN1	protein kinase C and casein kinase substrate in neurons 1	1.58722
ENSG00000264426	MIR4283-1	microRNA 4283-1	1.58722
ENSG00000174469	CNTNAP2	contactin associated protein 2	1.58722
ENSG00000120156	TEK	TEK receptor tyrosine kinase	1.58722
ENSG00000137968	SLC44A5	solute carrier family 44 member 5	1.58721
ENSG00000182010	RTKN2	rhotekin 2	1.58721
ENSG00000165868	HSPA12A	heat shock protein family A (Hsp70) member 12A	1.58721
ENSG00000257127	CLLU1	chronic lymphocytic leukemia up-regulated 1	1.58721
ENSG00000189419	SPATA41	spermatogenesis associated 41	1.58721
ENSG00000049759	NEDD4L	NEDD4 like E3 ubiquitin protein ligase	1.58721
ENSG00000265057	MIR4765	microRNA 4765	1.58721
ENSG00000152592	DMP1	dentin matrix acidic phosphoprotein 1	1.58721
ENSG00000138684	IL21	interleukin 21	1.58721
ENSG00000055208	TAB2	TGF-beta activated kinase 1 (MAP3K7) binding protein 2	1.58721
ENSG00000112530	PACRG	parkin coregulated	1.58721
ENSG00000075142	SRI	sorcin	1.58721
ENSG00000182674	KCNB2	potassium voltage-gated channel subfamily B member 2	1.58721
ENSG00000153201	RANBP2	RAN binding protein 2	1.58533
ENSG00000090621	PABPC4	poly(A) binding protein cytoplasmic 4	1.58328
ENSG00000203697	CAPN8	calpain 8	1.58328
ENSG00000162105	SHANK2	SH3 and multiple ankyrin repeat domains 2	1.58328
ENSG00000039139	DNAH5	dynein axonemal heavy chain 5	1.58328
ENSG00000197085	NPSR1-AS1	NPSR1 antisense RNA 1	1.58328
ENSG00000181458	TMEM45A	transmembrane protein 45A	1.58132
ENSG00000163618	CADPS	calcium dependent secretion activator	1.58033
ENSG00000168477	TNXB	tenascin XB	1.58033
ENSG00000115165	CYTIP	cytohesin 1 interacting protein	1.57866
ENSG00000164379	FOXQ1	forkhead box Q1	1.57866
ENSG00000198331	HYLS1	HYLS1 centriolar and ciliogenesis associated	1.57764
ENSG00000214043	LINC02347	long intergenic non-protein coding RNA 2347	1.57764
ENSG00000139970	RTN1	reticulon 1	1.57764
ENSG00000055917	PUM2	pumilio RNA binding family member 2	1.57764
ENSG00000109182	CWH43	cell wall biogenesis 43 C-terminal homolog	1.57764
ENSG00000092421	SEMA6A	semaphorin 6A	1.57764
ENSG00000112041	TULP1	TUB like protein 1	1.57764
ENSG00000092964	DPYSL2	dihydropyrimidinase like 2	1.57764
ENSG00000065243	PKN2	protein kinase N2	1.57574
ENSG00000144791	LIMD1	LIM domain containing 1	1.57574
ENSG00000090565	RAB11FIP3	RAB11 family interacting protein 3	1.5745
ENSG00000240935	PLGLA	plasminogen like A (pseudogene)	1.5745
ENSG00000163762	TM4SF18	transmembrane 4 L six family member 18	1.5745
ENSG00000197584	KCNMB2	potassium calcium-activated channel subfamily M regulatory beta subunit 2	1.5745
ENSG00000164418	GRIK2	glutamate ionotropic receptor kainate type subunit 2	1.5745
ENSG00000168671	UGT3A2	UDP glycosyltransferase family 3 member A2	1.57264
ENSG00000121903	ZSCAN20	zinc finger and SCAN domain containing 20	1.57128
ENSG00000142700	DMRTA2	DMRT like family A2	1.57128
ENSG00000184999	SLC22A10	solute carrier family 22 member 10	1.57128
ENSG00000174963	ZIC4	Zic family member 4	1.57128
ENSG00000038427	VCAN	versican	1.57128
ENSG00000232759	STEAP1B-AS1	STEAP1B antisense RNA 1	1.57128
ENSG00000153820	SPHKAP	SPHK1 interactor, AKAP domain containing	1.5705
ENSG00000283340	MIR3119-1	microRNA 3119-1	1.56818
ENSG00000076356	PLXNA2	plexin A2	1.56818
ENSG00000172175	MALT1	MALT1 paracaspase	1.56818
ENSG00000170458	CD14	CD14 molecule	1.56818
ENSG00000137267	TUBB2A	tubulin beta 2A class IIa	1.56818
ENSG00000203809	LIN28B-AS1	LIN28B antisense RNA 1	1.56818
ENSG00000120262	CCDC170	coiled-coil domain containing 170	1.56818
ENSG00000090263	MRPS33	mitochondrial ribosomal protein S33	1.56818
ENSG00000172817	CYP7B1	cytochrome P450 family 7 subfamily B member 1	1.56818
ENSG00000125864	BFSP1	beaded filament structural protein 1	1.56801
ENSG00000259458	MGC15885	uncharacterized protein MGC15885	1.56758
ENSG00000176974	SHMT1	serine hydroxymethyltransferase 1	1.56758
ENSG00000047662	FAM184B	family with sequence similarity 184 member B	1.56758
ENSG00000128000	ZNF780B	zinc finger protein 780B	1.5669
ENSG00000164794	KCNV1	potassium voltage-gated channel modifier subfamily V member 1	1.5669
ENSG00000180357	ZNF609	zinc finger protein 609	1.56361
ENSG00000047249	ATP6V1H	ATPase H+ transporting V1 subunit H	1.56293
ENSG00000131095	GFAP	glial fibrillary acidic protein	1.56289
ENSG00000186132	C2orf76	chromosome 2 open reading frame 76	1.56112
ENSG00000214736	TOMM6	translocase of outer mitochondrial membrane 6	1.56104
ENSG00000104435	STMN2	stathmin 2	1.56099
ENSG00000132780	NASP	nuclear autoantigenic sperm protein	1.56056
ENSG00000168131	OR2B2	olfactory receptor family 2 subfamily B member 2	1.56056
ENSG00000146373	RNF217	ring finger protein 217	1.56056
ENSG00000155897	ADCY8	adenylate cyclase 8	1.56056
ENSG00000225778	PROSER2-AS1	PROSER2 antisense RNA 1	1.5592
ENSG00000179776	CDH5	cadherin 5	1.5592
ENSG00000135968	GCC2	GRIP and coiled-coil domain containing 2	1.5592
ENSG00000164758	MED30	mediator complex subunit 30	1.5592
ENSG00000107077	KDM4C	lysine demethylase 4C	1.5592
ENSG00000152382	TADA1	transcriptional adaptor 1	1.55867
ENSG00000198625	MDM4	MDM4 regulator of p53	1.55867
ENSG00000136011	STAB2	stabilin 2	1.55867
ENSG00000185271	KLHL33	kelch like family member 33	1.55867
ENSG00000207116	RNU6-31P	RNA, U6 small nuclear 31, pseudogene	1.55867
ENSG00000021645	NRXN3	neurexin 3	1.55867
ENSG00000126602	TRAP1	TNF receptor associated protein 1	1.55867
ENSG00000233670	PIRT	phosphoinositide interacting regulator of transient receptor potential channels	1.55867
ENSG00000175054	ATR	ATR serine/threonine kinase	1.55867
ENSG00000231782	LINC00575	long intergenic non-protein coding RNA 575	1.55867
ENSG00000101940	WDR13	WD repeat domain 13	1.55867
ENSG00000264402	MIR548AL	microRNA 548al	1.55583
ENSG00000247708	STX18-AS1	STX18 antisense RNA 1 (head to head)	1.55583
ENSG00000021762	OSBPL5	oxysterol binding protein like 5	1.5543
ENSG00000284321	MIR124-1	microRNA 124-1	1.5543
ENSG00000057608	GDI2	GDP dissociation inhibitor 2	1.55184
ENSG00000131374	TBC1D5	TBC1 domain family member 5	1.55157
ENSG00000260034	LCMT1-AS2	LCMT1 antisense RNA 2	1.54974
ENSG00000144339	TMEFF2	transmembrane protein with EGF like and two follistatin like domains 2	1.54974
ENSG00000173166	RAPH1	Ras association (RalGDS/AF-6) and pleckstrin homology domains 1	1.54974
ENSG00000163515	RETNLB	resistin like beta	1.54974
ENSG00000164853	UNCX	UNC homeobox	1.54974
ENSG00000156687	UNC5D	unc-5 netrin receptor D	1.54974
ENSG00000236404	VLDLR-AS1	VLDLR antisense RNA 1	1.54974
ENSG00000141391	PRELID3A	PRELI domain containing 3A	1.54907
ENSG00000207972	MIR638	microRNA 638	1.54907
ENSG00000138678	GPAT3	glycerol-3-phosphate acyltransferase 3	1.54907
ENSG00000162631	NTNG1	netrin G1	1.54897
ENSG00000095637	SORBS1	sorbin and SH3 domain containing 1	1.54897
ENSG00000205683	DPF3	double PHD fingers 3	1.54897
ENSG00000168970	JMJD7-PLA2G4B	JMJD7-PLA2G4B readthrough	1.54897
ENSG00000182557	SPNS3	sphingolipid transporter 3 (putative)	1.54897
ENSG00000221355	MIR1288	microRNA 1288	1.54897
ENSG00000213023	SYT3	synaptotagmin 3	1.54897
ENSG00000171853	TRAPPC12	trafficking protein particle complex subunit 12	1.54897
ENSG00000071677	PRLH	prolactin releasing hormone	1.54897
ENSG00000138771	SHROOM3	shroom family member 3	1.54897
ENSG00000249751	ECSCR	endothelial cell surface expressed chemotaxis and apoptosis regulator	1.54897
ENSG00000263734	MIR4643	microRNA 4643	1.54897
ENSG00000187258	NPSR1	neuropeptide S receptor 1	1.54897
ENSG00000147432	CHRNB3	cholinergic receptor nicotinic beta 3 subunit	1.54897
ENSG00000249346	LINC01016	long intergenic non-protein coding RNA 1016	1.54717
ENSG00000167393	PPP2R3B	protein phosphatase 2 regulatory subunit B''beta	1.54676
ENSG00000262223	LOC100130370	uncharacterized LOC100130370	1.54462
ENSG00000160202	CRYAA	crystallin alpha A	1.54462
ENSG00000154783	FGD5	FYVE, RhoGEF and PH domain containing 5	1.54462
ENSG00000125245	GPR18	G protein-coupled receptor 18	1.54213
ENSG00000077984	CST7	cystatin F	1.54213
ENSG00000187658	C5orf52	chromosome 5 open reading frame 52	1.54213
ENSG00000118518	RNF146	ring finger protein 146	1.54213
ENSG00000141994	DUS3L	dihydrouridine synthase 3 like	1.5408
ENSG00000072080	SPP2	secreted phosphoprotein 2	1.5408
ENSG00000105552	BCAT2	branched chain amino acid transaminase 2	1.53891
ENSG00000114354	TFG	trafficking from ER to golgi regulator	1.53808
ENSG00000130045	NXNL2	nucleoredoxin like 2	1.53748
ENSG00000111785	RIC8B	RIC8 guanine nucleotide exchange factor B	1.53624
ENSG00000171984	SHLD1	shieldin complex subunit 1	1.53624
ENSG00000133872	SARAF	store-operated calcium entry associated regulatory factor	1.53624
ENSG00000118473	SGIP1	SH3GL interacting endocytic adaptor 1	1.53587
ENSG00000134259	NGF	nerve growth factor	1.53587
ENSG00000181001	OR52N1	olfactory receptor family 52 subfamily N member 1	1.53587
ENSG00000109061	MYH1	myosin heavy chain 1	1.53587
ENSG00000007174	DNAH9	dynein axonemal heavy chain 9	1.53587
ENSG00000171867	PRNP	prion protein	1.53587
ENSG00000152049	KCNE4	potassium voltage-gated channel subfamily E regulatory subunit 4	1.53474
ENSG00000155816	FMN2	formin 2	1.53457
ENSG00000133812	SBF2	SET binding factor 2	1.53457
ENSG00000155561	NUP205	nucleoporin 205	1.53457
ENSG00000174871	CNIH2	cornichon family AMPA receptor auxiliary protein 2	1.53267
ENSG00000198265	HELZ	helicase with zinc finger	1.53267
ENSG00000182836	PLCXD3	phosphatidylinositol specific phospholipase C X domain containing 3	1.53267
ENSG00000179010	MRFAP1	Morf4 family associated protein 1	1.53199
ENSG00000170634	ACYP2	acylphosphatase 2	1.53063
ENSG00000227480	CCDC148-AS1	CCDC148 antisense RNA 1	1.53063
ENSG00000135744	AGT	angiotensinogen	1.52986
ENSG00000077943	ITGA8	integrin subunit alpha 8	1.52986
ENSG00000109943	CRTAM	cytotoxic and regulatory T cell molecule	1.52986
ENSG00000183722	LHFPL6	LHFPL tetraspan subfamily member 6	1.52986
ENSG00000187105	HEATR4	HEAT repeat containing 4	1.52986
ENSG00000134504	KCTD1	potassium channel tetramerization domain containing 1	1.52986
ENSG00000183625	CCR3	C-C motif chemokine receptor 3	1.52986
ENSG00000111912	NCOA7	nuclear receptor coactivator 7	1.52986
ENSG00000112539	C6orf118	chromosome 6 open reading frame 118	1.52986
ENSG00000198039	ZNF273	zinc finger protein 273	1.52986
ENSG00000199377	RNU5F-1	RNA, U5F small nuclear 1	1.5297
ENSG00000182934	SRPRA	SRP receptor subunit alpha	1.52821
ENSG00000142556	ZNF614	zinc finger protein 614	1.52821
ENSG00000138061	CYP1B1	cytochrome P450 family 1 subfamily B member 1	1.52821
ENSG00000154734	ADAMTS1	ADAM metallopeptidase with thrombospondin type 1 motif 1	1.52821
ENSG00000171115	GIMAP8	GTPase, IMAP family member 8	1.52821
ENSG00000167889	MGAT5B	alpha-1,6-mannosylglycoprotein 6-beta-N-acetylglucosaminyltransferase B	1.52765
ENSG00000181649	PHLDA2	pleckstrin homology like domain family A member 2	1.52619
ENSG00000120675	DNAJC15	DnaJ heat shock protein family (Hsp40) member C15	1.52619
ENSG00000250490	LINC02145	long intergenic non-protein coding RNA 2145	1.52581
ENSG00000047365	ARAP2	ArfGAP with RhoGAP domain, ankyrin repeat and PH domain 2	1.5258
ENSG00000123329	ARHGAP9	Rho GTPase activating protein 9	1.52364
ENSG00000166164	BRD7	bromodomain containing 7	1.52364
ENSG00000135373	EHF	ETS homologous factor	1.52237
ENSG00000225619	MYT1L-AS1	MYT1L antisense RNA 1	1.52237
ENSG00000135622	SEMA4F	ssemaphorin 4F	1.52237
ENSG00000265510	MIR4436A	microRNA 4436a	1.51922
ENSG00000144401	METTL21A	methyltransferase 21A, HSPA lysine	1.51922
ENSG00000181867	FTMT	ferritin mitochondrial	1.51922
ENSG00000123636	BAZ2B	bromodomain adjacent to zinc finger domain 2B	1.51905
ENSG00000183060	LYSMD4	LysM domain containing 4	1.51874
ENSG00000180697	C3orf22	chromosome 3 open reading frame 22	1.5164
ENSG00000253506	NACA2	nascent polypeptide associated complex subunit alpha 2	1.51614
ENSG00000101413	RPRD1B	regulation of nuclear pre-mRNA domain containing 1B	1.51614
ENSG00000183770	FOXL2	forkhead box L2	1.51481
ENSG00000115271	GCA	grancalcin	1.51382
ENSG00000237187	NR2F1-AS1	NR2F1 antisense RNA 1	1.51382
ENSG00000136928	GABBR2	gamma-aminobutyric acid type B receptor subunit 2	1.51382
ENSG00000129151	BBOX1	gamma-butyrobetaine hydroxylase 1	1.51321
ENSG00000132938	MTUS2	microtubule associated scaffold protein 2	1.51321
ENSG00000261739	GOLGA8S	golgin A8 family member S	1.51321
ENSG00000159200	RCAN1	regulator of calcineurin 1	1.51321
ENSG00000103876	FAH	fumarylacetoacetate hydrolase	1.511
ENSG00000104760	FGL1	fibrinogen like 1	1.511
ENSG00000182150	ERCC6L2	ERCC excision repair 6 like 2	1.511
ENSG00000148677	ANKRD1	ankyrin repeat domain 1	1.50934
ENSG00000142875	PRKACB	protein kinase cAMP-activated catalytic subunit beta	1.50922
ENSG00000168928	CTRB2	chymotrypsinogen B2	1.50922
ENSG00000134690	CDCA8	cell division cycle associated 8	1.50852
ENSG00000186564	FOXD2	forkhead box D2	1.50852
ENSG00000135747	ZNF670-ZNF695	ZNF670-ZNF695 readthrough (NMD candidate)	1.50852
ENSG00000166974	MAPRE2	microtubule associated protein RP/EB family member 2	1.50852
ENSG00000179915	NRXN1	neurexin 1	1.50852
ENSG00000163235	TGFA	transforming growth factor alpha	1.50852
ENSG00000168505	GBX2	gastrulation brain homeobox 2	1.50852
ENSG00000186866	POFUT2	protein O-fucosyltransferase 2	1.50852
ENSG00000114455	HHLA2	HERV-H LTR-associating 2	1.50852
ENSG00000169836	TACR3	tachykinin receptor 3	1.50852
ENSG00000205838	TTC23L	tetratricopeptide repeat domain 23 like	1.50852
ENSG00000204520	MICA	MHC class I polypeptide-related sequence A	1.50852
ENSG00000075618	FSCN1	fascin actin-bundling protein 1	1.50852
ENSG00000003147	ICA1	islet cell autoantigen 1	1.50852
ENSG00000227471	AKR1B15	aldo-keto reductase family 1 member B15	1.50852
ENSG00000164808	SPIDR	scaffold protein involved in DNA repair	1.50852
ENSG00000198363	ASPH	aspartate beta-hydroxylase	1.50852
ENSG00000119522	DENND1A	DENN domain containing 1A	1.50852
ENSG00000108239	TBC1D12	TBC1 domain family member 12	1.5062
ENSG00000066427	ATXN3	ataxin 3	1.5062
ENSG00000145911	N4BP3	NEDD4 binding protein 3	1.5062
ENSG00000222011	FAM185A	family with sequence similarity 185 member A	1.5062
ENSG00000196781	TLE1	TLE family member 1, transcriptional corepressor	1.50491
ENSG00000150459	SAP18	Sin3A associated protein 18	1.50453
ENSG00000176788	BASP1	brain abundant membrane attached signal protein 1	1.50453
ENSG00000170027	YWHAG	tyrosine 3-monooxygenase/tryptophan 5-monooxygenase activation protein gamma	1.50453
ENSG00000148136	OR13C4	olfactory receptor family 13 subfamily C member 4	1.50453
ENSG00000107404	DVL1	dishevelled segment polarity protein 1	1.50277
ENSG00000117280	RAB29	RAB29, member RAS oncogene family	1.49922
ENSG00000163399	ATP1A1	ATPase Na+/K+ transporting subunit alpha 1	1.4965
ENSG00000224286	LINC01142	long intergenic non-protein coding RNA 1142	1.4965
ENSG00000117586	TNFSF4	TNF superfamily member 4	1.4965
ENSG00000119973	PRLHR	prolactin releasing hormone receptor	1.4965
ENSG00000185070	FLRT2	fibronectin leucine rich transmembrane protein 2	1.4965
ENSG00000133943	DGLUCY	D-glutamate cyclase	1.4965
ENSG00000261122	LINC02167	long intergenic non-protein coding RNA 2167	1.4965
ENSG00000055813	CCDC85A	coiled-coil domain containing 85A	1.4965
ENSG00000125877	ITPA	inosine triphosphatase	1.4965
ENSG00000054803	CBLN4	cerebellin 4 precursor	1.4965
ENSG00000180914	OXTR	oxytocin receptor	1.4965
ENSG00000081148	IMPG2	interphotoreceptor matrix proteoglycan 2	1.4965
ENSG00000168216	LMBRD1	LMBR1 domain containing 1	1.4965
ENSG00000107020	PLGRKT	plasminogen receptor with a C-terminal lysine	1.4965
ENSG00000198785	GRIN3A	glutamate ionotropic receptor NMDA type subunit 3A	1.4965
ENSG00000197217	ENTPD4	ectonucleoside triphosphate diphosphohydrolase 4	1.49645
ENSG00000148737	TCF7L2	transcription factor 7 like 2	1.4941
ENSG00000177076	ACER2	alkaline ceramidase 2	1.4928
ENSG00000143776	CDC42BPA	CDC42 binding protein kinase alpha	1.49073
ENSG00000177369	FLJ40194	uncharacterized FLJ40194	1.49073
ENSG00000124212	PTGIS	prostaglandin I2 synthase	1.49073
ENSG00000054523	KIF1B	kinesin family member 1B	1.49017
ENSG00000203995	ZYG11A	zyg-11 family member A, cell cycle regulator	1.49017
ENSG00000117505	DR1	down-regulator of transcription 1	1.49017
ENSG00000137992	DBT	dihydrolipoamide branched chain transacylase E2	1.49017
ENSG00000117036	ETV3	ETS variant transcription factor 3	1.49017
ENSG00000120334	CENPL	centromere protein L	1.49017
ENSG00000015171	ZMYND11	zinc finger MYND-type containing 11	1.49017
ENSG00000177283	FZD8	frizzled class receptor 8	1.49017
ENSG00000165406	MARCHF8	membrane associated ring-CH-type finger 8	1.49017
ENSG00000165606	DRGX	dorsal root ganglia homeobox	1.49017
ENSG00000177951	BET1L	Bet1 golgi vesicular membrane trafficking protein like	1.49017
ENSG00000110169	HPX	hemopexin	1.49017
ENSG00000179532	DNHD1	dynein heavy chain domain 1	1.49017
ENSG00000133818	RRAS2	RAS related 2	1.49017
ENSG00000134333	LDHA	lactate dehydrogenase A	1.49017
ENSG00000175216	CKAP5	cytoskeleton associated protein 5	1.49017
ENSG00000042429	MED17	mediator complex subunit 17	1.49017
ENSG00000137727	ARHGAP20	Rho GTPase activating protein 20	1.49017
ENSG00000110080	ST3GAL4	ST3 beta-galactoside alpha-2,3-sialyltransferase 4	1.49017
ENSG00000018236	CNTN1	contactin 1	1.49017
ENSG00000187510	PLEKHG7	pleckstrin homology and RhoGEF domain containing G7	1.49017
ENSG00000110871	COQ5	coenzyme Q5, methyltransferase	1.49017
ENSG00000083544	TDRD3	tudor domain containing 3	1.49017
ENSG00000259150	LINC00929	long intergenic non-protein coding RNA 929	1.49017
ENSG00000259772	LINC03034	long intergenic non-protein coding RNA 3034	1.49017
ENSG00000137801	THBS1	thrombospondin 1	1.49017
ENSG00000171763	SPATA5L1	spermatogenesis associated 5 like 1	1.49017
ENSG00000137767	SQOR	sulfide quinone oxidoreductase	1.49017
ENSG00000069667	RORA	RAR related orphan receptor A	1.49017
ENSG00000259706	HSP90B2P	heat shock protein 90 beta family member 2, pseudogene	1.49017
ENSG00000118894	EEF2KMT	eukaryotic elongation factor 2 lysine methyltransferase	1.49017
ENSG00000187555	USP7	ubiquitin specific peptidase 7	1.49017
ENSG00000183688	RFLNB	refilin B	1.49017
ENSG00000154914	USP43	ubiquitin specific peptidase 43	1.49017
ENSG00000141314	RHBDL3	rhomboid like 3	1.49017
ENSG00000276326	MIR2909	microRNA 2909	1.49017
ENSG00000173757	STAT5B	signal transducer and activator of transcription 5B	1.49017
ENSG00000172361	CFAP53	cilia and flagella associated protein 53	1.49017
ENSG00000115738	ID2	inhibitor of DNA binding 2	1.49017
ENSG00000134318	ROCK2	Rho associated coiled-coil containing protein kinase 2	1.49017
ENSG00000265172	MIR4262	microRNA 4262	1.49017
ENSG00000168658	VWA3B	von Willebrand factor A domain containing 3B	1.49017
ENSG00000187231	SESTD1	SEC14 and spectrin domain containing 1	1.49017
ENSG00000118260	CREB1	cAMP responsive element binding protein 1	1.49017
ENSG00000221782	MIR548F2	microRNA 548f-2	1.49017
ENSG00000149346	SLX4IP	SLX4 interacting protein	1.49017
ENSG00000196562	SULF2	sulfatase 2	1.49017
ENSG00000100354	TNRC6B	trinucleotide repeat containing adaptor 6B	1.49017
ENSG00000054611	TBC1D22A	TBC1 domain family member 22A	1.49017
ENSG00000113851	CRBN	cereblon	1.49017
ENSG00000230524	COL6A4P1	collagen type VI alpha 4 pseudogene 1	1.49017
ENSG00000163527	STT3B	STT3 oligosaccharyltransferase complex catalytic subunit B	1.49017
ENSG00000065534	MYLK	myosin light chain kinase	1.49017
ENSG00000125386	FAM193A	family with sequence similarity 193 member A	1.49017
ENSG00000152969	JAKMIP1	janus kinase and microtubule interacting protein 1	1.49017
ENSG00000109654	TRIM2	tripartite motif containing 2	1.49017
ENSG00000250822	LINC02111	long intergenic non-protein coding RNA 2111	1.49017
ENSG00000112964	GHR	growth hormone receptor	1.49017
ENSG00000238835	SCARNA18	small Cajal body-specific RNA 18	1.49017
ENSG00000221886	ZBED8	zinc finger BED-type containing 8	1.49017
ENSG00000094755	GABRP	gamma-aminobutyric acid type A receptor subunit pi	1.49017
ENSG00000111859	NEDD9	neural precursor cell expressed, developmentally down-regulated 9	1.49017
ENSG00000047579	DTNBP1	dystrobrevin binding protein 1	1.49017
ENSG00000164627	KIF6	kinesin family member 6	1.49017
ENSG00000112367	FIG4	FIG4 phosphoinositide 5-phosphatase	1.49017
ENSG00000111906	HDDC2	HD domain containing 2	1.49017
ENSG00000171408	PDE7B	phosphodiesterase 7B	1.49017
ENSG00000071242	RPS6KA2	ribosomal protein S6 kinase A2	1.49017
ENSG00000183742	MACC1	MET transcriptional regulator MACC1	1.49017
ENSG00000188877	POTEA	POTE ankyrin domain family member A	1.49017
ENSG00000154188	ANGPT1	angiopoietin 1	1.49017
ENSG00000164983	TMEM65	transmembrane protein 65	1.49017
ENSG00000137090	DMRT1	doublesex and mab-3 related transcription factor 1	1.49017
ENSG00000198680	TUSC1	tumor suppressor candidate 1	1.49017
ENSG00000136783	NIPSNAP3A	nipsnap homolog 3A	1.49017
ENSG00000167081	PBX3	PBX homeobox 3	1.49017
ENSG00000188523	CFAP77	cilia and flagella associated protein 77	1.49017
ENSG00000185960	SHOX	short stature homeobox	1.49017
ENSG00000064763	FAR2	fatty acyl-CoA reductase 2	1.48828
ENSG00000238105	GOLGA2P5	GOLGA2 pseudogene 5	1.48828
ENSG00000140262	TCF12	transcription factor 12	1.48828
ENSG00000154760	SLFN13	schlafen family member 13	1.48828
ENSG00000130147	SH3BP4	SH3 domain binding protein 4	1.48828
ENSG00000249307	LINC01088	long intergenic non-protein coding RNA 1088	1.48828
ENSG00000207775	MIR548A1	microRNA 548a-1	1.48828
ENSG00000118495	PLAGL1	PLAG1 like zinc finger 1	1.48828
ENSG00000244560	LOC155060	AI894139 pseudogene	1.48828
ENSG00000176956	LY6H	lymphocyte antigen 6 family member H	1.48828
ENSG00000175728	LINC02873	long intergenic non-protein coding RNA 2873	1.48704
ENSG00000138778	CENPE	centromere protein E	1.48517
ENSG00000116106	EPHA4	EPH receptor A4	1.48412
ENSG00000174137	FAM53A	family with sequence similarity 53 member A	1.48412
ENSG00000248546	ANP32C	acidic nuclear phosphoprotein 32 family member C	1.48412
ENSG00000136237	RAPGEF5	Rap guanine nucleotide exchange factor 5	1.48412
ENSG00000119906	SLF2	SMC5-SMC6 complex localization factor 2	1.48405
ENSG00000283218	MIR302F	microRNA 302f	1.48029
ENSG00000075303	SLC25A40	solute carrier family 25 member 40	1.48029
ENSG00000186204	CYP4F12	cytochrome P450 family 4 subfamily F member 12	1.47858
ENSG00000196151	WDSUB1	WD repeat, sterile alpha motif and U-box domain containing 1	1.47858
ENSG00000113555	PCDH12	protocadherin 12	1.47858
ENSG00000282106	LINC00588	long intergenic non-protein coding RNA 588	1.47858
ENSG00000231290	APCDD1L-DT	APCDD1L divergent transcript	1.47763
ENSG00000213390	ARHGAP19	Rho GTPase activating protein 19	1.47544
ENSG00000255071	SAA2-SAA4	SAA2-SAA4 readthrough	1.47211
ENSG00000140015	KCNH5	potassium voltage-gated channel subfamily H member 5	1.47211
ENSG00000171940	ZNF217	zinc finger protein 217	1.47211
ENSG00000176177	ENTHD1	ENTH domain containing 1	1.47211
ENSG00000214944	ARHGEF28	Rho guanine nucleotide exchange factor 28	1.47211
ENSG00000240889	NDUFB2-AS1	NDUFB2 antisense RNA 1	1.47211
ENSG00000074771	NOX3	NADPH oxidase 3	1.47179
ENSG00000196449	YRDC	yrdC N6-threonylcarbamoyltransferase domain containing	1.47174
ENSG00000066185	ZMYND12	zinc finger MYND-type containing 12	1.47174
ENSG00000187889	FYB2	FYN binding protein 2	1.47174
ENSG00000224209	LINC00466	long intergenic non-protein coding RNA 466	1.47174
ENSG00000203963	C1orf141	chromosome 1 open reading frame 141	1.47174
ENSG00000184599	TAFA3	TAFA chemokine like family member 3	1.47174
ENSG00000224687	RASAL2-AS1	RASAL2 antisense RNA 1	1.47174
ENSG00000116218	NPHS2	NPHS2 stomatin family member, podocin	1.47174
ENSG00000065675	PRKCQ	protein kinase C theta	1.47174
ENSG00000150594	ADRA2A	adrenoceptor alpha 2A	1.47174
ENSG00000166471	TMEM41B	transmembrane protein 41B	1.47174
ENSG00000007372	PAX6	paired box 6	1.47174
ENSG00000247151	CSTF3-DT	CSTF3 divergent transcript	1.47174
ENSG00000121691	CAT	catalase	1.47174
ENSG00000149506	ZP1	zona pellucida glycoprotein 1	1.47174
ENSG00000137693	YAP1	Yes1 associated transcriptional regulator	1.47174
[truncated: 2,205 more rows]

## Sheet: ATAC-DOWN
ENSEMBL	SYMBOL	GENENAME	logFC
ENSG00000102683	SGCG	sarcoglycan gamma	-5.12084
ENSG00000173406	DAB1	DAB adaptor protein 1	-4.57061
ENSG00000288611	NPBWR1	neuropeptides B and W receptor 1	-4.48982
ENSG00000105855	ITGB8	integrin subunit beta 8	-4.47014
ENSG00000140718	FTO	FTO alpha-ketoglutarate dependent dioxygenase	-4.38619
ENSG00000075711	DLG1	discs large MAGUK scaffold protein 1	-4.38619
ENSG00000166896	ATP23	ATP23 metallopeptidase and ATP synthase assembly factor homolog	-4.37703
ENSG00000231213	PLSCR5	phospholipid scramblase family member 5	-4.24637
ENSG00000185960	SHOX	short stature homeobox	-4.24637
ENSG00000053900	ANAPC4	anaphase promoting complex subunit 4	-4.22015
ENSG00000148468	FAM171A1	family with sequence similarity 171 member A1	-4.20971
ENSG00000232973	CYP1B1-AS1	CYP1B1 antisense RNA 1	-4.1028
ENSG00000137496	IL18BP	interleukin 18 binding protein	-4.05665
ENSG00000127980	PEX1	peroxisomal biogenesis factor 1	-3.99775
ENSG00000003989	SLC7A2	solute carrier family 7 member 2	-3.87222
ENSG00000183722	LHFPL6	LHFPL tetraspan subfamily member 6	-3.86179
ENSG00000108405	P2RX1	purinergic receptor P2X 1	-3.83365
ENSG00000216069	MIR875	microRNA 875	-3.83133
ENSG00000172150	OR1A2	olfactory receptor family 1 subfamily A member 2	-3.73472
ENSG00000163513	TGFBR2	transforming growth factor beta receptor 2	-3.73472
ENSG00000138771	SHROOM3	shroom family member 3	-3.73472
ENSG00000258708	SLC25A21-AS1	SLC25A21 antisense RNA 1	-3.72428
ENSG00000107518	ATRNL1	attractin like 1	-3.64007
ENSG00000104447	TRPS1	transcriptional repressor GATA binding 1	-3.64007
ENSG00000226846	LINC00348	long intergenic non-protein coding RNA 348	-3.64007
ENSG00000140299	BNIP2	BCL2 interacting protein 2	-3.64007
ENSG00000177614	PGBD5	piggyBac transposable element derived 5	-3.6272
ENSG00000163576	EFHB	EF-hand domain family member B	-3.6272
ENSG00000142875	PRKACB	protein kinase cAMP-activated catalytic subunit beta	-3.57228
ENSG00000204899	MZT1	mitotic spindle organizing protein 1	-3.57228
ENSG00000263967	MIR4290	microRNA 4290	-3.57228
ENSG00000198673	TAFA2	TAFA chemokine like family member 2	-3.53587
ENSG00000163116	STPG2	sperm tail PG-rich repeat containing 2	-3.51172
ENSG00000095951	HIVEP1	HIVEP zinc finger 1	-3.38619
ENSG00000150760	DOCK1	dedicator of cytokinesis 1	-3.2775
ENSG00000155052	CNTNAP5	contactin associated protein family member 5	-3.22015
ENSG00000139531	SUOX	sulfite oxidase	-3.22015
ENSG00000233723	LINC01122	long intergenic non-protein coding RNA 1122	-3.22015
ENSG00000198846	TOX	thymocyte selection associated high mobility group box	-3.21027
ENSG00000236242	MYO16-AS1	MYO16 antisense RNA 1	-3.20971
ENSG00000062194	GPBP1	GC-rich promoter binding protein 1	-3.20971
ENSG00000179676	LINC00305	long intergenic non-protein coding RNA 305	-3.17468
ENSG00000186001	LRCH3	leucine rich repeats and calponin homology domain containing 3	-3.17468
ENSG00000137501	SYTL2	synaptotagmin like 2	-3.114
ENSG00000109586	GALNT7	polypeptide N-acetylgalactosaminyltransferase 7	-3.1028
ENSG00000080709	KCNN2	potassium calcium-activated channel subfamily N member 2	-3.09668
ENSG00000185630	PBX1	PBX homeobox 1	-3.09668
ENSG00000167699	GLOD4	glyoxalase domain containing 4	-3.09668
ENSG00000112787	FBRSL1	fibrosin like 1	-3.09479
ENSG00000261683	LINC00838	long intergenic non-protein coding RNA 838	-3.07644
ENSG00000237675	TEX36-AS1	TEX36 antisense RNA 1	-3.07644
ENSG00000101542	CDH20	cadherin 20	-3.07576
ENSG00000259516	ANP32AP1	acidic nuclear phosphoprotein 32 family member A pseudogene 1	-3.06574
ENSG00000146433	TMEM181	transmembrane protein 181	-3.06574
ENSG00000109320	NFKB1	nuclear factor kappa B subunit 1	-3.0551
ENSG00000136261	BZW2	basic leucine zipper and W2 domains 2	-3.04621
ENSG00000185008	ROBO2	roundabout guidance receptor 2	-3.04506
ENSG00000132432	SEC61G	SEC61 translocon subunit gamma	-3.01422
ENSG00000145147	SLIT2	slit guidance ligand 2	-3.01422
ENSG00000120694	HSPH1	heat shock protein family H (Hsp110) member 1	-2.99775
ENSG00000141837	CACNA1A	calcium voltage-gated channel subunit alpha1 A	-2.99775
ENSG00000144644	GADL1	glutamate decarboxylase like 1	-2.99775
ENSG00000273079	GRIN2B	glutamate ionotropic receptor NMDA type subunit 2B	-2.99775
ENSG00000100580	TMED8	transmembrane p24 trafficking protein family member 8	-2.99775
ENSG00000168280	KIF5C	kinesin family member 5C	-2.99775
ENSG00000154027	AK5	adenylate kinase 5	-2.98769
ENSG00000196937	FAM3C	FAM3 metabolism regulating signaling molecule C	-2.98769
ENSG00000277288	LINC02881	long intergenic non-protein coding RNA 2881	-2.98732
ENSG00000171053	PATE1	prostate and testis expressed 1	-2.98732
ENSG00000267586	LINC00907	long intergenic non-protein coding RNA 907	-2.98565
ENSG00000146373	RNF217	ring finger protein 217	-2.98333
ENSG00000253199	LINC02153	long intergenic non-protein coding RNA 2153	-2.97264
ENSG00000133059	DSTYK	dual serine/threonine and tyrosine protein kinase	-2.94819
ENSG00000106078	COBL	cordon-bleu WH2 repeat protein	-2.93841
ENSG00000122557	HERPUD2	HERPUD family member 2	-2.93635
ENSG00000105856	HBP1	HMG-box transcription factor 1	-2.93635
ENSG00000143324	XPR1	xenotropic and polytropic retrovirus receptor 1	-2.92957
ENSG00000166535	A2ML1	alpha-2-macroglobulin like 1	-2.92957
ENSG00000163297	ANTXR2	ANTXR cell adhesion molecule 2	-2.92957
ENSG00000175198	PCCA	propionyl-CoA carboxylase subunit alpha	-2.92676
ENSG00000173064	HECTD4	HECT domain E3 ubiquitin protein ligase 4	-2.92676
ENSG00000182035	ADIG	adipogenin	-2.92676
ENSG00000134313	KIDINS220	kinase D interacting substrate 220	-2.91529
ENSG00000122547	EEPD1	endonuclease/exonuclease/phosphatase family domain containing 1	-2.88518
ENSG00000133317	LGALS12	galectin 12	-2.8838
ENSG00000216009	MIR874	microRNA 874	-2.8838
ENSG00000095209	TMEM38B	transmembrane protein 38B	-2.8838
ENSG00000119457	SLC46A2	solute carrier family 46 member 2	-2.8838
ENSG00000183098	GPC6	glypican 6	-2.87222
ENSG00000145416	MARCHF1	membrane associated ring-CH-type finger 1	-2.87222
ENSG00000136630	HLX	H2.0 like homeobox	-2.86179
ENSG00000185728	YTHDF3	YTH N6-methyladenosine RNA binding protein 3	-2.86179
ENSG00000140798	ABCC12	ATP binding cassette subfamily C member 12	-2.83532
ENSG00000198108	CHSY3	chondroitin sulfate synthase 3	-2.81739
ENSG00000151079	KCNA6	potassium voltage-gated channel subfamily A member 6	-2.81341
ENSG00000248118	LINC01019	long intergenic non-protein coding RNA 1019	-2.80511
ENSG00000183044	ABAT	4-aminobutyrate aminotransferase	-2.80511
ENSG00000157077	ZFYVE9	zinc finger FYVE-type containing 9	-2.80511
ENSG00000211448	DIO2	iodothyronine deiodinase 2	-2.79207
ENSG00000064886	CHI3L2	chitinase 3 like 2	-2.78284
ENSG00000153820	SPHKAP	SPHK1 interactor, AKAP domain containing	-2.77688
ENSG00000108960	MMD	monocyte to macrophage differentiation associated	-2.77688
ENSG00000118242	MREG	melanoregulin	-2.75025
ENSG00000204642	HLA-F	major histocompatibility complex, class I, F	-2.73941
ENSG00000132297	HHLA1	HERV-H LTR-associating 1	-2.73941
ENSG00000053328	METTL24	methyltransferase like 24	-2.73472
ENSG00000125257	ABCC4	ATP binding cassette subfamily C member 4	-2.73472
ENSG00000137251	TINAG	tubulointerstitial nephritis antigen	-2.73472
ENSG00000035681	NSMAF	neutral sphingomyelinase activation associated factor	-2.73472
ENSG00000154429	CCSAP	centriole, cilia and spindle associated protein	-2.73411
ENSG00000143858	SYT2	synaptotagmin 2	-2.73411
ENSG00000172216	CEBPB	CCAAT enhancer binding protein beta	-2.73411
ENSG00000186509	OR9Q1	olfactory receptor family 9 subfamily Q member 1	-2.72428
ENSG00000139767	SRRM4	serine/arginine repetitive matrix 4	-2.72428
ENSG00000100503	NIN	ninein	-2.72428
ENSG00000180773	SLC36A4	solute carrier family 36 member 4	-2.71807
ENSG00000019169	MARCO	macrophage receptor with collagenous structure	-2.69253
ENSG00000119147	ECRG4	ECRG4 augurin precursor	-2.68246
ENSG00000146072	TNFRSF21	TNF receptor superfamily member 21	-2.68164
ENSG00000242641	LINC00971	long intergenic non-protein coding RNA 971	-2.6796
ENSG00000145794	MEGF10	multiple EGF like domains 10	-2.66539
ENSG00000118922	KLF12	Kruppel like factor 12	-2.66539
ENSG00000108018	SORCS1	sortilin related VPS10 domain containing receptor 1	-2.66141
ENSG00000284520	MIRLET7B	microRNA let-7b	-2.66141
ENSG00000139793	MBNL2	muscleblind like splicing regulator 2	-2.66072
ENSG00000082684	SEMA5B	semaphorin 5B	-2.66072
ENSG00000213949	ITGA1	integrin subunit alpha 1	-2.64007
ENSG00000103876	FAH	fumarylacetoacetate hydrolase	-2.64007
ENSG00000182575	NXPH3	neurexophilin 3	-2.64007
ENSG00000135624	CCT7	chaperonin containing TCP1 subunit 7	-2.63518
ENSG00000171940	ZNF217	zinc finger protein 217	-2.63518
ENSG00000069020	MAST4	microtubule associated serine/threonine kinase family member 4	-2.6272
ENSG00000137801	THBS1	thrombospondin 1	-2.61572
ENSG00000254535	PABPC4L	poly(A) binding protein cytoplasmic 4 like	-2.61202
ENSG00000196950	SLC39A10	solute carrier family 39 member 10	-2.58562
ENSG00000144224	UBXN4	UBX domain protein 4	-2.58562
ENSG00000205755	CRLF2	cytokine receptor like factor 2	-2.58562
ENSG00000169851	PCDH7	protocadherin 7	-2.58272
ENSG00000181744	DIPK2A	divergent protein kinase domain 2A	-2.57894
ENSG00000109184	DCUN1D4	defective in cullin neddylation 1 domain containing 4	-2.57894
ENSG00000110042	DTX4	deltex E3 ubiquitin ligase 4	-2.57894
ENSG00000101639	CEP192	centrosomal protein 192	-2.57228
ENSG00000048740	CELF2	CUGBP Elav-like family member 2	-2.57228
ENSG00000132669	RIN2	Ras and Rab interactor 2	-2.57228
ENSG00000100888	CHD8	chromodomain helicase DNA binding protein 8	-2.55903
ENSG00000078328	RBFOX1	RNA binding fox-1 homolog 1	-2.5576
ENSG00000165985	C1QL3	complement C1q like 3	-2.5576
ENSG00000151276	MAGI1	membrane associated guanylate kinase, WW and PDZ domain containing 1	-2.5503
ENSG00000233756	DSCAM-IT1	DSCAM intronic transcript 1	-2.5492
ENSG00000264171	MIR4305	microRNA 4305	-2.54053
ENSG00000256463	SALL3	spalt like transcription factor 3	-2.53587
ENSG00000091656	ZFHX4	zinc finger homeobox 4	-2.52827
ENSG00000116711	PLA2G4A	phospholipase A2 group IVA	-2.52827
ENSG00000150540	HNMT	histamine N-methyltransferase	-2.52827
ENSG00000256597	LINC02393	long intergenic non-protein coding RNA 2393	-2.52826
ENSG00000105877	DNAH11	dynein axonemal heavy chain 11	-2.51783
ENSG00000101333	PLCB4	phospholipase C beta 4	-2.51783
ENSG00000011258	MBTD1	mbt domain containing 1	-2.51233
ENSG00000010438	PRSS3	serine protease 3	-2.51233
ENSG00000150471	ADGRL3	adhesion G protein-coupled receptor L3	-2.51172
ENSG00000148053	NTRK2	neurotrophic receptor tyrosine kinase 2	-2.51172
ENSG00000129810	SGO1	shugoshin 1	-2.51172
ENSG00000151233	GXYLT1	glucoside xylosyltransferase 1	-2.51172
ENSG00000130783	CCDC62	coiled-coil domain containing 62	-2.51172
ENSG00000175267	VWA3A	von Willebrand factor A domain containing 3A	-2.51172
ENSG00000280837	CPS1-IT1	CPS1 intronic transcript 1	-2.51172
ENSG00000250298	GIMD1	GIMAP family P-loop NTPase domain containing 1	-2.51172
ENSG00000139679	LPAR6	lysophosphatidic acid receptor 6	-2.50983
ENSG00000152348	ATG10	autophagy related 10	-2.50967
ENSG00000142549	IGLON5	IgLON family member 5	-2.5094
ENSG00000187098	MITF	melanocyte inducing transcription factor	-2.50025
ENSG00000156427	FGF18	fibroblast growth factor 18	-2.48078
ENSG00000204934	ATP6V0E2-AS1	ATP6V0E2 antisense RNA 1	-2.47169
ENSG00000104332	SFRP1	secreted frizzled related protein 1	-2.47014
ENSG00000223806	LINC00114	long intergenic non-protein coding RNA 114	-2.47014
ENSG00000215808	LINC01139	long intergenic non-protein coding RNA 1139	-2.47014
ENSG00000177119	ANO6	anoctamin 6	-2.47014
ENSG00000170523	KRT83	keratin 83	-2.47014
ENSG00000157350	ST3GAL2	ST3 beta-galactoside alpha-2,3-sialyltransferase 2	-2.47014
ENSG00000105404	RABAC1	Rab acceptor 1	-2.47014
ENSG00000184408	KCND2	potassium voltage-gated channel subfamily D member 2	-2.47014
ENSG00000176406	RIMS2	regulating synaptic membrane exocytosis 2	-2.47014
ENSG00000182150	ERCC6L2	ERCC excision repair 6 like 2	-2.44188
ENSG00000115947	ORC4	origin recognition complex subunit 4	-2.4295
ENSG00000144893	MED12L	mediator complex subunit 12L	-2.41767
ENSG00000274020	LINC01138	long intergenic non-protein coding RNA 1138	-2.41672
ENSG00000036448	MYOM2	myomesin 2	-2.41279
ENSG00000214043	LINC02347	long intergenic non-protein coding RNA 2347	-2.41279
ENSG00000138115	CYP2C8	cytochrome P450 family 2 subfamily C member 8	-2.41279
ENSG00000121634	GJA8	gap junction protein alpha 8	-2.41279
ENSG00000174885	NLRP6	NLR family pyrin domain containing 6	-2.41279
ENSG00000105538	RASIP1	Ras interacting protein 1	-2.41279
ENSG00000183530	PRR14L	proline rich 14 like	-2.41279
ENSG00000226869	LHFPL3-AS1	LHFPL3 antisense RNA 1	-2.41279
ENSG00000120156	TEK	TEK receptor tyrosine kinase	-2.41279
ENSG00000133195	SLC39A11	solute carrier family 39 member 11	-2.41218
ENSG00000144524	COPS7B	COP9 signalosome subunit 7B	-2.40874
ENSG00000189283	FHIT	fragile histidine triad diadenosine triphosphatase	-2.40236
ENSG00000170456	DENND5B	DENN domain containing 5B	-2.40236
ENSG00000184226	PCDH9	protocadherin 9	-2.40236
ENSG00000226674	TEX41	testis expressed 41	-2.40236
ENSG00000186439	TRDN	triadin	-2.40236
ENSG00000136929	HEMGN	hemogen	-2.40236
ENSG00000121064	SCPEP1	serine carboxypeptidase 1	-2.39837
ENSG00000145721	LIX1	limb and CNS expressed 1	-2.39837
ENSG00000111962	UST	uronyl 2-sulfotransferase	-2.39837
ENSG00000186881	OR13F1	olfactory receptor family 13 subfamily F member 1	-2.39837
ENSG00000115896	PLCL1	phospholipase C like 1 (inactive)	-2.39614
ENSG00000183695	MRGPRX2	MAS related GPR family member X2	-2.3868
ENSG00000122223	CD244	CD244 molecule	-2.38619
ENSG00000189266	PNRC2	proline rich nuclear receptor coactivator 2	-2.38268
ENSG00000170615	SLC26A5	solute carrier family 26 member 5	-2.37703
ENSG00000136826	KLF4	Kruppel like factor 4	-2.37703
ENSG00000115963	RND3	Rho family GTPase 3	-2.36583
ENSG00000185053	SGCZ	sarcoglycan zeta	-2.36323
ENSG00000049541	RFC2	replication factor C subunit 2	-2.36032
ENSG00000162869	PPP1R21	protein phosphatase 1 regulatory subunit 21	-2.35972
ENSG00000265357	MIR4493	microRNA 4493	-2.35655
ENSG00000085382	HACE1	HECT domain and ankyrin repeat containing E3 ubiquitin protein ligase 1	-2.34989
ENSG00000139218	SCAF11	SR-related CTD associated factor 11	-2.34461
ENSG00000272447	LOC642361	uncharacterized LOC642361	-2.34461
ENSG00000116106	EPHA4	EPH receptor A4	-2.34179
ENSG00000258453	OR11H2	olfactory receptor family 11 subfamily H member 2	-2.34179
ENSG00000187398	LUZP2	leucine zipper protein 2	-2.34179
ENSG00000092847	AGO1	argonaute RISC component 1	-2.33948
ENSG00000259107	LINC00911	long intergenic non-protein coding RNA 911	-2.33879
ENSG00000133065	SLC41A1	solute carrier family 41 member 1	-2.33879
ENSG00000125378	BMP4	bone morphogenetic protein 4	-2.33561
ENSG00000065548	ZC3H15	zinc finger CCCH-type containing 15	-2.32812
ENSG00000081189	MEF2C	myocyte enhancer factor 2C	-2.31968
ENSG00000177143	CETN1	centrin 1	-2.31814
ENSG00000159200	RCAN1	regulator of calcineurin 1	-2.31814
ENSG00000215568	GAB4	GRB2 associated binding protein family member 4	-2.31814
ENSG00000005844	ITGAL	integrin subunit alpha L	-2.30925
ENSG00000154122	ANKH	ANKH inorganic pyrophosphate transport regulator	-2.30925
ENSG00000050393	MCUR1	mitochondrial calcium uniporter regulator 1	-2.30664
ENSG00000108001	EBF3	EBF transcription factor 3	-2.30588
ENSG00000175548	ALG10B	ALG10 alpha-1,2-glucosyltransferase B	-2.29884
ENSG00000207967	MIR620	microRNA 620	-2.2775
ENSG00000169756	LIMS1	LIM zinc finger domain containing 1	-2.2775
ENSG00000208032	MIR548A3	microRNA 548a-3	-2.2775
ENSG00000150093	ITGB1	integrin subunit beta 1	-2.2775
ENSG00000170946	DNAJC24	DnaJ heat shock protein family (Hsp40) member C24	-2.2775
ENSG00000157827	FMNL2	formin like 2	-2.2775
ENSG00000280650	KCNIP4-IT1	KCNIP4 intronic transcript 1	-2.27683
ENSG00000117600	PLPPR4	phospholipid phosphatase related 4	-2.27683
ENSG00000039537	C6	complement C6	-2.27683
ENSG00000146910	CNPY1	canopy FGF signaling regulator 1	-2.27683
ENSG00000143971	ETAA1	ETAA1 activator of ATR kinase	-2.26909
ENSG00000128285	MCHR1	melanin concentrating hormone receptor 1	-2.26471
ENSG00000135945	REV1	REV1 DNA directed polymerase	-2.26079
ENSG00000105953	OGDH	oxoglutarate dehydrogenase	-2.26079
ENSG00000180974	OR52E4	olfactory receptor family 52 subfamily E member 4	-2.26079
ENSG00000118322	ATP10B	ATPase phospholipid transporting 10B (putative)	-2.26079
ENSG00000143344	RGL1	ral guanine nucleotide dissociation stimulator like 1	-2.25839
ENSG00000107882	SUFU	SUFU negative regulator of hedgehog signaling	-2.25839
ENSG00000065320	NTN1	netrin 1	-2.25839
ENSG00000151615	POU4F2	POU class 4 homeobox 2	-2.25839
ENSG00000205549	C9orf92	chromosome 9 open reading frame 92	-2.25839
ENSG00000048991	R3HDM1	R3H domain containing 1	-2.25035
ENSG00000184838	PRR16	proline rich 16	-2.24869
ENSG00000147364	FBXO25	F-box protein 25	-2.24869
ENSG00000176049	JAKMIP2	janus kinase and microtubule interacting protein 2	-2.24775
ENSG00000284662	OR4F16	olfactory receptor family 4 subfamily F member 16	-2.24679
ENSG00000118997	DNAH7	dynein axonemal heavy chain 7	-2.24637
ENSG00000171956	FOXB1	forkhead box B1	-2.24637
ENSG00000261122	LINC02167	long intergenic non-protein coding RNA 2167	-2.24637
ENSG00000162975	KCNF1	potassium voltage-gated channel modifier subfamily F member 1	-2.24637
ENSG00000227036	LINC00511	long intergenic non-protein coding RNA 511	-2.23886
ENSG00000242412	DBIL5P2	diazepam binding inhibitor-like 5 pseudogene 2	-2.23886
ENSG00000157445	CACNA2D3	calcium voltage-gated channel auxiliary subunit alpha2delta 3	-2.23886
ENSG00000144119	C1QL2	complement C1q like 2	-2.23591
ENSG00000175329	ISX	intestine specific homeobox	-2.23568
ENSG00000065427	KARS1	lysyl-tRNA synthetase 1	-2.23568
ENSG00000167074	TEF	TEF transcription factor, PAR bZIP family member	-2.23243
ENSG00000104497	SNX16	sorting nexin 16	-2.22913
ENSG00000100504	PYGL	glycogen phosphorylase L	-2.2287
ENSG00000039139	DNAH5	dynein axonemal heavy chain 5	-2.2287
ENSG00000186472	PCLO	piccolo presynaptic cytomatrix protein	-2.2287
ENSG00000149218	ENDOD1	endonuclease domain containing 1	-2.22016
ENSG00000125845	BMP2	bone morphogenetic protein 2	-2.22015
ENSG00000171522	PTGER4	prostaglandin E receptor 4	-2.22015
ENSG00000182256	GABRG3	gamma-aminobutyric acid type A receptor subunit gamma3	-2.22015
ENSG00000066032	CTNNA2	catenin alpha 2	-2.22015
ENSG00000225383	SFTA1P	surfactant associated 1, lncRNA	-2.22015
ENSG00000136732	GYPC	glycophorin C (Gerbich blood group)	-2.22015
ENSG00000184601	C14orf180	chromosome 14 open reading frame 180	-2.22015
ENSG00000083817	ZNF416	zinc finger protein 416	-2.22015
ENSG00000058866	DGKG	diacylglycerol kinase gamma	-2.22015
ENSG00000265944	LINC01387	long intergenic non-protein coding RNA 1387	-2.20971
ENSG00000163689	CFAP20DC	CFAP20 domain containing	-2.20971
ENSG00000117868	ESYT2	extended synaptotagmin 2	-2.20971
ENSG00000139350	NEDD1	NEDD1 gamma-tubulin ring complex targeting factor	-2.20711
ENSG00000197769	MAP1LC3C	microtubule associated protein 1 light chain 3 gamma	-2.20711
ENSG00000228592	D21S2088E	D21S2088E	-2.20711
ENSG00000283298	MIR4272	microRNA 4272	-2.20711
ENSG00000157869	RAB28	RAB28, member RAS oncogene family	-2.20711
ENSG00000146360	GPR6	G protein-coupled receptor 6	-2.20711
ENSG00000071537	SEL1L	SEL1L adaptor subunit of ERAD E3 ubiquitin ligase	-2.19192
ENSG00000196376	SLC35F1	solute carrier family 35 member F1	-2.19192
ENSG00000235824	LINC00837	long intergenic non-protein coding RNA 837	-2.19192
ENSG00000111707	SUDS3	SDS3 homolog, SIN3A corepressor complex component	-2.18979
ENSG00000080298	RFX3	regulatory factor X3	-2.18635
ENSG00000159387	IRX6	iroquois homeobox 6	-2.18064
ENSG00000135312	HTR1B	5-hydroxytryptamine receptor 1B	-2.17996
ENSG00000198758	EPS8L3	EPS8 like 3	-2.17996
ENSG00000266619	MIR4642	microRNA 4642	-2.17833
ENSG00000174373	RALGAPA1	Ral GTPase activating protein catalytic subunit alpha 1	-2.17598
ENSG00000268964	ERVV-2	endogenous retrovirus group V member 2, envelope	-2.17593
ENSG00000283218	MIR302F	microRNA 302f	-2.17279
ENSG00000158435	CNOT11	CCR4-NOT transcription complex subunit 11	-2.17279
ENSG00000167674	HDGFL2	HDGF like 2	-2.16768
ENSG00000135046	ANXA1	annexin A1	-2.16391
ENSG00000181072	CHRM2	cholinergic receptor muscarinic 2	-2.16281
ENSG00000164284	GRPEL2	GrpE like 2, mitochondrial	-2.1582
ENSG00000146592	CREB5	cAMP responsive element binding protein 5	-2.15724
ENSG00000158125	XDH	xanthine dehydrogenase	-2.14976
ENSG00000120675	DNAJC15	DnaJ heat shock protein family (Hsp40) member C15	-2.14976
ENSG00000229140	LINC00977	long intergenic non-protein coding RNA 977	-2.14976
ENSG00000164040	PGRMC2	progesterone receptor membrane component 2	-2.14915
ENSG00000266015	MIR4309	microRNA 4309	-2.14915
ENSG00000184743	ATL3	atlastin GTPase 3	-2.14821
ENSG00000238105	GOLGA2P5	GOLGA2 pseudogene 5	-2.14821
ENSG00000102452	NALCN	sodium leak channel, non-selective	-2.13999
ENSG00000242689	CNTF	ciliary neurotrophic factor	-2.13932
ENSG00000144229	THSD7B	thrombospondin type 1 domain containing 7B	-2.13932
ENSG00000111961	SASH1	SAM and SH3 domain containing 1	-2.13526
ENSG00000175595	ERCC4	ERCC excision repair 4, endonuclease catalytic subunit	-2.13311
ENSG00000142065	ZFP14	ZFP14 zinc finger protein	-2.13311
ENSG00000119004	CYP20A1	cytochrome P450 family 20 subfamily A member 1	-2.13311
ENSG00000099204	ABLIM1	actin binding LIM protein 1	-2.13286
ENSG00000258512	LINC00239	long intergenic non-protein coding RNA 239	-2.129
ENSG00000164256	PRDM9	PR/SET domain 9	-2.12222
ENSG00000100304	TTLL12	tubulin tyrosine ligase like 12	-2.12222
ENSG00000136643	RPS6KC1	ribosomal protein S6 kinase C1	-2.11856
ENSG00000177519	RPRM	reprimo, TP53 dependent G2 arrest mediator homolog	-2.114
ENSG00000174599	TRAM1L1	translocation associated membrane protein 1 like 1	-2.114
ENSG00000206422	LRRC30	leucine rich repeat containing 30	-2.11323
ENSG00000187772	LIN28B	lin-28 homolog B	-2.11323
ENSG00000024048	UBR2	ubiquitin protein ligase E3 component n-recognin 2	-2.11322
ENSG00000158748	HTR6	5-hydroxytryptamine receptor 6	-2.10638
ENSG00000165416	SUGT1	SGT1 homolog, MIS12 kinetochore complex assembly cochaperone	-2.1028
ENSG00000222005	LINC01118	long intergenic non-protein coding RNA 1118	-2.1028
ENSG00000135218	CD36	CD36 molecule	-2.1028
ENSG00000135678	CPM	carboxypeptidase M	-2.09668
ENSG00000135973	GPR45	G protein-coupled receptor 45	-2.09668
ENSG00000150630	VEGFC	vascular endothelial growth factor C	-2.09479
ENSG00000155849	ELMO1	engulfment and cell motility 1	-2.09163
ENSG00000175643	RMI2	RecQ mediated genome instability 2	-2.09086
ENSG00000110975	SYT10	synaptotagmin 10	-2.09086
ENSG00000237388	OR4A47	olfactory receptor family 4 subfamily A member 47	-2.09086
ENSG00000047188	YTHDC2	YTH domain containing 2	-2.08043
ENSG00000235172	LINC01366	long intergenic non-protein coding RNA 1366	-2.08043
ENSG00000197157	SND1	staphylococcal nuclease and tudor domain containing 1	-2.08043
ENSG00000234608	MAPKAPK5-AS1	MAPKAPK5 antisense RNA 1	-2.07644
ENSG00000181896	ZNF101	zinc finger protein 101	-2.07644
ENSG00000013275	PSMC4	proteasome 26S subunit, ATPase 4	-2.07644
ENSG00000163002	NUP35	nucleoporin 35	-2.07644
ENSG00000137460	FHDC1	FH2 domain containing 1	-2.07644
ENSG00000082074	FYB1	FYN binding protein 1	-2.07644
ENSG00000158458	NRG2	neuregulin 2	-2.07644
ENSG00000124783	SSR1	signal sequence receptor subunit 1	-2.07644
ENSG00000158528	PPP1R9A	protein phosphatase 1 regulatory subunit 9A	-2.07644
ENSG00000224020	MIR181A2HG	MIR181A2 host gene	-2.07644
ENSG00000145740	SLC30A5	solute carrier family 30 member 5	-2.0699
ENSG00000151893	CACUL1	CDK2 associated cullin domain 1	-2.06532
ENSG00000125787	GNRH2	gonadotropin releasing hormone 2	-2.06487
ENSG00000196482	ESRRG	estrogen related receptor gamma	-2.05665
ENSG00000154864	PIEZO2	piezo type mechanosensitive ion channel component 2	-2.05665
ENSG00000116833	NR5A2	nuclear receptor subfamily 5 group A member 2	-2.0551
ENSG00000023902	PLEKHO1	pleckstrin homology domain containing O1	-2.0551
ENSG00000112773	TENT5A	terminal nucleotidyltransferase 5A	-2.0551
ENSG00000147724	FAM135B	family with sequence similarity 135 member B	-2.0551
ENSG00000198815	FOXJ3	forkhead box J3	-2.0551
ENSG00000224914	LINC00863	long intergenic non-protein coding RNA 863	-2.0551
ENSG00000075413	MARK3	microtubule affinity regulating kinase 3	-2.0551
ENSG00000140332	TLE3	TLE family member 3, transcriptional corepressor	-2.0551
ENSG00000184731	FAM110C	family with sequence similarity 110 member C	-2.0551
ENSG00000224924	LINC00320	long intergenic non-protein coding RNA 320	-2.0551
ENSG00000164588	HCN1	hyperpolarization activated cyclic nucleotide gated potassium channel 1	-2.0551
ENSG00000132911	NMUR2	neuromedin U receptor 2	-2.0551
ENSG00000091831	ESR1	estrogen receptor 1	-2.0551
ENSG00000131018	SYNE1	spectrin repeat containing nuclear envelope protein 1	-2.0551
ENSG00000187955	COL14A1	collagen type XIV alpha 1 chain	-2.0551
ENSG00000157404	KIT	KIT proto-oncogene, receptor tyrosine kinase	-2.05443
ENSG00000180611	MB21D2	Mab-21 domain containing 2	-2.05194
ENSG00000162989	KCNJ3	potassium inwardly rectifying channel subfamily J member 3	-2.05022
ENSG00000269893	SNHG8	small nucleolar RNA host gene 8	-2.04588
ENSG00000104671	DCTN6	dynactin subunit 6	-2.04223
ENSG00000106689	LHX2	LIM homeobox 2	-2.03979
ENSG00000115355	CCDC88A	coiled-coil domain containing 88A	-2.0317
ENSG00000229727	LOC100506274	uncharacterized LOC100506274	-2.03076
ENSG00000178105	DDX10	DEAD-box helicase 10	-2.01763
ENSG00000213741	RPS29	ribosomal protein S29	-2.01504
ENSG00000128313	APOL5	apolipoprotein L5	-2.01504
ENSG00000264101	MIR4689	microRNA 4689	-2.01446
ENSG00000141579	ZNF750	zinc finger protein 750	-2.00901
ENSG00000171840	NINJ2	ninjurin 2	-2.00619
ENSG00000164796	CSMD3	CUB and Sushi multiple domains 3	-2.00066
ENSG00000187676	B3GLCT	beta 3-glucosyltransferase	-2.00066
ENSG00000163530	DPPA2	developmental pluripotency associated 2	-2.00066
ENSG00000204700	OR2J2	olfactory receptor family 2 subfamily J member 2	-2.00066
ENSG00000104375	STK3	serine/threonine kinase 3	-2.00066
ENSG00000121904	CSMD2	CUB and Sushi multiple domains 2	-1.99775
ENSG00000178184	PARD6G	par-6 family cell polarity regulator gamma	-1.99775
ENSG00000207814	MIR147A	microRNA 147a	-1.99775
ENSG00000221698	MIR548H3	microRNA 548h-3	-1.99775
ENSG00000154274	C4orf19	chromosome 4 open reading frame 19	-1.99775
ENSG00000117569	PTBP2	polypyrimidine tract binding protein 2	-1.99775
ENSG00000224286	LINC01142	long intergenic non-protein coding RNA 1142	-1.99775
ENSG00000283876	MIR4260	microRNA 4260	-1.99775
ENSG00000143702	CEP170	centrosomal protein 170	-1.99775
ENSG00000225778	PROSER2-AS1	PROSER2 antisense RNA 1	-1.99775
ENSG00000107902	LHPP	phospholysine phosphohistidine inorganic pyrophosphate phosphatase	-1.99775
ENSG00000111058	ACSS3	acyl-CoA synthetase short chain family member 3	-1.99775
ENSG00000133983	COX16	cytochrome c oxidase assembly factor COX16	-1.99775
ENSG00000118894	EEF2KMT	eukaryotic elongation factor 2 lysine methyltransferase	-1.99775
ENSG00000118271	TTR	transthyretin	-1.99775
ENSG00000183850	ZNF730	zinc finger protein 730	-1.99775
ENSG00000236859	NIFK-AS1	NIFK antisense RNA 1	-1.99775
ENSG00000144635	DYNC1LI1	dynein cytoplasmic 1 light intermediate chain 1	-1.99775
ENSG00000168038	ULK4	unc-51 like kinase 4	-1.99775
ENSG00000221801	MIR548H2	microRNA 548h-2	-1.99775
ENSG00000072274	TFRC	transferrin receptor	-1.99775
ENSG00000164512	ANKRD55	ankyrin repeat domain 55	-1.99775
ENSG00000069018	TRPC7	transient receptor potential cation channel subfamily C member 7	-1.99775
ENSG00000043462	LCP2	lymphocyte cytosolic protein 2	-1.99775
ENSG00000085377	PREP	prolyl endopeptidase	-1.99775
ENSG00000231426	FILNC1	FOXO induced long non-coding RNA 1	-1.99775
ENSG00000146802	TMEM168	transmembrane protein 168	-1.99775
ENSG00000104432	IL7	interleukin 7	-1.99775
ENSG00000134871	COL4A2	collagen type IV alpha 2 chain	-1.99535
ENSG00000114302	PRKAR2A	protein kinase cAMP-dependent type II regulatory subunit alpha	-1.99535
ENSG00000277778	PGM5P2	phosphoglucomutase 5 pseudogene 2	-1.99535
ENSG00000204779	FOXD4L5	forkhead box D4 like 5	-1.99535
ENSG00000160213	CSTB	cystatin B	-1.9937
ENSG00000221200	MIR1253	microRNA 1253	-1.9937
ENSG00000146618	FERD3L	Fer3 like bHLH transcription factor	-1.9937
ENSG00000183853	KIRREL1	kirre like nephrin family adhesion molecule 1	-1.98732
ENSG00000248538	LOC157273	uncharacterized LOC157273	-1.98732
ENSG00000186487	MYT1L	myelin transcription factor 1 like	-1.98732
ENSG00000173930	SLCO4C1	solute carrier organic anion transporter family member 4C1	-1.98732
ENSG00000089486	CDIP1	cell death inducing p53 target 1	-1.98732
ENSG00000175497	DPP10	dipeptidyl peptidase like 10	-1.98732
ENSG00000074054	CLASP1	cytoplasmic linker associated protein 1	-1.98732
ENSG00000113249	HAVCR1	hepatitis A virus cellular receptor 1	-1.98732
ENSG00000215126	CBWD6	COBW domain containing 6	-1.98732
ENSG00000206159	GYG2P1	glycogenin 2 pseudogene 1	-1.98732
ENSG00000276644	DACH1	dachshund family transcription factor 1	-1.98471
ENSG00000130939	UBE4B	ubiquitination factor E4B	-1.98333
ENSG00000164136	IL15	interleukin 15	-1.98333
ENSG00000139835	GRTP1	growth hormone regulated TBC protein 1	-1.97264
ENSG00000118503	TNFAIP3	TNF alpha induced protein 3	-1.96926
ENSG00000188909	BSX	brain specific homeobox	-1.96926
ENSG00000163545	NUAK2	NUAK family kinase 2	-1.96919
ENSG00000144015	TRIM43	tripartite motif containing 43	-1.95557
ENSG00000120160	EQTN	equatorin	-1.95557
ENSG00000197790	OR52M1	olfactory receptor family 52 subfamily M member 1	-1.95091
ENSG00000135365	PHF21A	PHD finger protein 21A	-1.95091
ENSG00000165782	PIP4P1	phosphatidylinositol-4,5-bisphosphate 4-phosphatase 1	-1.95091
ENSG00000089101	CFAP61	cilia and flagella associated protein 61	-1.94407
ENSG00000224406	LINC02052	long intergenic non-protein coding RNA 2052	-1.94407
ENSG00000107362	ABHD17B	abhydrolase domain containing 17B, depalmitoylase	-1.94407
ENSG00000130226	DPP6	dipeptidyl peptidase like 6	-1.94331
ENSG00000166575	TMEM135	transmembrane protein 135	-1.94331
ENSG00000197748	CFAP43	cilia and flagella associated protein 43	-1.9433
ENSG00000182968	SOX1	SRY-box transcription factor 1	-1.93646
ENSG00000112146	FBXO9	F-box protein 9	-1.93635
ENSG00000107077	KDM4C	lysine demethylase 4C	-1.93635
ENSG00000168702	LRP1B	LDL receptor related protein 1B	-1.93287
ENSG00000140386	SCAPER	S-phase cyclin A associated protein in the ER	-1.93287
ENSG00000168505	GBX2	gastrulation brain homeobox 2	-1.93036
ENSG00000021852	C8B	complement C8 beta chain	-1.92957
ENSG00000101384	JAG1	jagged canonical Notch ligand 1	-1.92957
ENSG00000151414	NEK7	NIMA related kinase 7	-1.92957
ENSG00000119042	SATB2	SATB homeobox 2	-1.92957
ENSG00000128915	ICE2	interactor of little elongation complex ELL subunit 2	-1.92957
ENSG00000074964	ARHGEF10L	Rho guanine nucleotide exchange factor 10 like	-1.92957
ENSG00000143776	CDC42BPA	CDC42 binding protein kinase alpha	-1.92957
ENSG00000136371	MTHFS	methenyltetrahydrofolate synthetase	-1.92957
ENSG00000058091	CDK14	cyclin dependent kinase 14	-1.92957
ENSG00000244560	LOC155060	AI894139 pseudogene	-1.92957
ENSG00000183117	CSMD1	CUB and Sushi multiple domains 1	-1.92676
ENSG00000141759	TXNL4A	thioredoxin like 4A	-1.92676
ENSG00000080503	SMARCA2	SWI/SNF related, matrix associated, actin dependent regulator of chromatin, subfamily a, member 2	-1.92676
ENSG00000265719	MIR4681	microRNA 4681	-1.92676
ENSG00000095564	BTAF1	B-TFIID TATA-box binding protein associated factor 1	-1.92676
ENSG00000134873	CLDN10	claudin 10	-1.92676
ENSG00000207778	MIR3591	microRNA 3591	-1.92676
ENSG00000242221	PSG2	pregnancy specific beta-1-glycoprotein 2	-1.92676
ENSG00000137074	APTX	aprataxin	-1.92676
ENSG00000185737	NRG3	neuregulin 3	-1.92592
ENSG00000243742	RPLP0P2	ribosomal protein lateral stalk subunit P0 pseudogene 2	-1.92592
ENSG00000130669	PAK4	p21 (RAC1) activated kinase 4	-1.92592
ENSG00000162407	PLPP3	phospholipid phosphatase 3	-1.92486
ENSG00000264406	MIR548AP	microRNA 548ap	-1.92486
ENSG00000137642	SORL1	sortilin related receptor 1	-1.92444
ENSG00000276759	LOC100506422	putative deoxyuridine 5'-triphosphate nucleotidohydrolase-like protein FLJ16323	-1.92444
ENSG00000134996	OSTF1	osteoclast stimulating factor 1	-1.92444
ENSG00000153064	BANK1	B cell scaffold protein with ankyrin repeats 1	-1.91693
ENSG00000175445	LPL	lipoprotein lipase	-1.91529
ENSG00000157214	STEAP2	STEAP2 metalloreductase	-1.91529
ENSG00000157703	SVOPL	SVOP like	-1.91294
ENSG00000165732	DDX21	DExD-box helicase 21	-1.91071
ENSG00000007001	UPP2	uridine phosphorylase 2	-1.91071
ENSG00000172296	SPTLC3	serine palmitoyltransferase long chain base subunit 3	-1.91071
ENSG00000179826	MRGPRX3	MAS related GPR family member X3	-1.91071
ENSG00000165807	PPP1R36	protein phosphatase 1 regulatory subunit 36	-1.91071
ENSG00000283885	MIR3714	microRNA 3714	-1.91071
ENSG00000121797	CCRL2	C-C motif chemokine receptor like 2	-1.91071
ENSG00000114279	FGF12	fibroblast growth factor 12	-1.90756
ENSG00000042980	ADAM28	ADAM metallopeptidase domain 28	-1.90756
ENSG00000140937	CDH11	cadherin 11	-1.90486
ENSG00000065150	IPO5	importin 5	-1.90486
ENSG00000160563	MED27	mediator complex subunit 27	-1.90241
ENSG00000049323	LTBP1	latent transforming growth factor beta binding protein 1	-1.90214
ENSG00000145391	SETD7	SET domain containing 7, histone lysine methyltransferase	-1.89822
ENSG00000054392	HHAT	hedgehog acyltransferase	-1.89822
ENSG00000148516	ZEB1	zinc finger E-box binding homeobox 1	-1.89822
ENSG00000254598	CSNK2A3	casein kinase 2 alpha 3	-1.89822
ENSG00000165355	FBXO33	F-box protein 33	-1.89582
ENSG00000137713	PPP2R1B	protein phosphatase 2 scaffold subunit Abeta	-1.89083
ENSG00000156381	ANKRD9	ankyrin repeat domain 9	-1.88778
ENSG00000112378	PERP	p53 apoptosis effector related to PMP22	-1.88778
ENSG00000105486	LIG1	DNA ligase 1	-1.88672
ENSG00000121966	CXCR4	C-X-C motif chemokine receptor 4	-1.88672
ENSG00000162714	ZNF496	zinc finger protein 496	-1.88518
ENSG00000070367	EXOC5	exocyst complex component 5	-1.88518
ENSG00000166509	CLEC3A	C-type lectin domain family 3 member A	-1.88518
ENSG00000230876	LINC00486	long intergenic non-protein coding RNA 486	-1.88518
ENSG00000123983	ACSL3	acyl-CoA synthetase long chain family member 3	-1.88518
ENSG00000204179	PTPN20	protein tyrosine phosphatase non-receptor type 20	-1.8838
ENSG00000138152	BTBD16	BTB domain containing 16	-1.8838
ENSG00000280709	LINC02203	long intergenic non-protein coding RNA 2203	-1.8838
ENSG00000141298	SSH2	slingshot protein phosphatase 2	-1.8838
ENSG00000215973	MIR933	microRNA 933	-1.8838
ENSG00000260676	LINC01541	long intergenic non-protein coding RNA 1541	-1.87629
ENSG00000108846	ABCC3	ATP binding cassette subfamily C member 3	-1.87629
ENSG00000132383	RPA1	replication protein A1	-1.87429
ENSG00000114127	XRN1	5'-3' exoribonuclease 1	-1.87222
ENSG00000134644	PUM1	pumilio RNA binding family member 1	-1.87222
ENSG00000163531	NFASC	neurofascin	-1.87222
ENSG00000115165	CYTIP	cytohesin 1 interacting protein	-1.87222
ENSG00000178568	ERBB4	erb-b2 receptor tyrosine kinase 4	-1.87222
ENSG00000197381	ADARB1	adenosine deaminase RNA specific B1	-1.87222
ENSG00000144671	SLC22A14	solute carrier family 22 member 14	-1.87222
ENSG00000204612	FOXB2	forkhead box B2	-1.86536
ENSG00000178538	CA8	carbonic anhydrase 8	-1.86246
ENSG00000087495	PHACTR3	phosphatase and actin regulator 3	-1.86246
ENSG00000164488	DACT2	dishevelled binding antagonist of beta catenin 2	-1.86246
ENSG00000155090	KLF10	Kruppel like factor 10	-1.86246
ENSG00000235919	ASH1L-AS1	ASH1L antisense RNA 1	-1.86179
ENSG00000120471	TP53AIP1	tumor protein p53 regulated apoptosis inducing protein 1	-1.86179
ENSG00000155918	RAET1L	retinoic acid early transcript 1L	-1.86179
ENSG00000168952	STXBP6	syntaxin binding protein 6	-1.85336
ENSG00000140057	AK7	adenylate kinase 7	-1.85336
ENSG00000113430	IRX4	iroquois homeobox 4	-1.85276
ENSG00000150676	CCDC83	coiled-coil domain containing 83	-1.85276
ENSG00000186480	INSIG1	insulin induced gene 1	-1.85276
ENSG00000288547	C3orf36	chromosome 3 putative open reading frame 36	-1.85019
ENSG00000214642	DEFB113	defensin beta 113	-1.85019
ENSG00000148219	ASTN2	astrotactin 2	-1.85019
ENSG00000111490	TBC1D30	TBC1 domain family member 30	-1.84865
ENSG00000105289	TJP3	tight junction protein 3	-1.84865
ENSG00000196141	SPATS2L	spermatogenesis associated serine rich 2 like	-1.84865
ENSG00000089057	SLC23A2	solute carrier family 23 member 2	-1.84865
ENSG00000185666	SYN3	synapsin III	-1.84865
ENSG00000163539	CLASP2	cytoplasmic linker associated protein 2	-1.84865
ENSG00000172188	OR4C11	olfactory receptor family 4 subfamily C member 11	-1.84293
ENSG00000119681	LTBP2	latent transforming growth factor beta binding protein 2	-1.84293
ENSG00000147421	HMBOX1	homeobox containing 1	-1.84293
ENSG00000153885	KCTD15	potassium channel tetramerization domain containing 15	-1.84198
ENSG00000171587	DSCAM	DS cell adhesion molecule	-1.84198
ENSG00000188001	TPRG1	tumor protein p63 regulated 1	-1.84198
ENSG00000171862	PTEN	phosphatase and tensin homolog	-1.83532
ENSG00000189043	NDUFA4	NDUFA4 mitochondrial complex associated	-1.83532
ENSG00000187957	DNER	delta/notch like EGF repeat containing	-1.83365
ENSG00000178734	LMO7DN	LMO7 downstream neighbor	-1.83365
ENSG00000064989	CALCRL	calcitonin receptor like receptor	-1.83365
ENSG00000179104	TMTC2	transmembrane O-mannosyltransferase targeting cadherins 2	-1.83271
ENSG00000021645	NRXN3	neurexin 3	-1.83271
ENSG00000138134	STAMBPL1	STAM binding protein like 1	-1.83175
ENSG00000109854	HTATIP2	HIV-1 Tat interactive protein 2	-1.83175
ENSG00000165804	ZNF219	zinc finger protein 219	-1.83175
ENSG00000179136	LINC00670	long intergenic non-protein coding RNA 670	-1.83175
ENSG00000168216	LMBRD1	LMBR1 domain containing 1	-1.83175
ENSG00000010810	FYN	FYN proto-oncogene, Src family tyrosine kinase	-1.82862
ENSG00000136002	ARHGEF4	Rho guanine nucleotide exchange factor 4	-1.82783
ENSG00000067057	PFKP	phosphofructokinase, platelet	-1.82783
ENSG00000187323	DCC	DCC netrin 1 receptor	-1.82783
ENSG00000264110	MIR4300	microRNA 4300	-1.82783
ENSG00000171595	DNAI2	dynein axonemal intermediate chain 2	-1.82783
ENSG00000225733	FGD5-AS1	FGD5 antisense RNA 1	-1.82783
ENSG00000250125	LINC02232	long intergenic non-protein coding RNA 2232	-1.82783
ENSG00000237187	NR2F1-AS1	NR2F1 antisense RNA 1	-1.82783
ENSG00000179915	NRXN1	neurexin 1	-1.82378
ENSG00000103472	RRN3P2	RRN3 pseudogene 2	-1.82378
ENSG00000263746	MIR4277	microRNA 4277	-1.82378
ENSG00000171735	CAMTA1	calmodulin binding transcription activator 1	-1.81984
ENSG00000136243	NUP42	nucleoporin 42	-1.81984
ENSG00000141556	TBCD	tubulin folding cofactor D	-1.81807
ENSG00000153234	NR4A2	nuclear receptor subfamily 4 group A member 2	-1.81807
ENSG00000006576	PHTF2	putative homeodomain transcription factor 2	-1.81807
ENSG00000118257	NRP2	neuropilin 2	-1.81739
ENSG00000089225	TBX5	T-box transcription factor 5	-1.81739
ENSG00000176435	CLEC14A	C-type lectin domain containing 14A	-1.81739
ENSG00000120088	CRHR1	corticotropin releasing hormone receptor 1	-1.81739
ENSG00000186889	TMEM17	transmembrane protein 17	-1.81739
ENSG00000071054	MAP4K4	mitogen-activated protein kinase kinase kinase kinase 4	-1.81739
ENSG00000221494	MIR548I4	microRNA 548i-4	-1.81739
ENSG00000104763	ASAH1	N-acylsphingosine amidohydrolase 1	-1.81739
ENSG00000196814	MVB12B	multivesicular body subunit 12B	-1.81739
ENSG00000204991	SPIRE2	spire type actin nucleation factor 2	-1.81489
ENSG00000151208	DLG5	discs large MAGUK scaffold protein 5	-1.81341
ENSG00000267374	MIR924HG	MIR924 host gene	-1.81341
ENSG00000100298	APOBEC3H	apolipoprotein B mRNA editing enzyme catalytic subunit 3H	-1.81341
ENSG00000237064	EIF3IP1	eukaryotic translation initiation factor 3 subunit I pseudogene 1	-1.81341
ENSG00000114251	WNT5A	Wnt family member 5A	-1.80511
ENSG00000128322	IGLL1	immunoglobulin lambda like polypeptide 1	-1.80511
ENSG00000207732	MIR218-1	microRNA 218-1	-1.80511
ENSG00000106278	PTPRZ1	protein tyrosine phosphatase receptor type Z1	-1.80271
ENSG00000165526	RPUSD4	RNA pseudouridine synthase D4	-1.80123
ENSG00000106038	EVX1	even-skipped homeobox 1	-1.80123
ENSG00000248489	LOC100289230	uncharacterized LOC100289230	-1.79982
ENSG00000249378	LINC01060	long intergenic non-protein coding RNA 1060	-1.79891
ENSG00000144642	RBMS3	RNA binding motif single stranded interacting protein 3	-1.79891
ENSG00000266761	MIR3194	microRNA 3194	-1.79467
ENSG00000007933	FMO3	flavin containing dimethylaniline monoxygenase 3	-1.79467
ENSG00000166415	WDR72	WD repeat domain 72	-1.79467
ENSG00000164385	LINC01600	long intergenic non-protein coding RNA 1600	-1.79467
ENSG00000176024	ZNF613	zinc finger protein 613	-1.79265
ENSG00000163626	COX18	cytochrome c oxidase assembly factor COX18	-1.79207
ENSG00000173950	XXYLT1	xyloside xylosyltransferase 1	-1.79207
ENSG00000071991	CDH19	cadherin 19	-1.79207
ENSG00000157657	ZNF618	zinc finger protein 618	-1.79207
ENSG00000084674	APOB	apolipoprotein B	-1.79207
ENSG00000277443	MARCKS	myristoylated alanine rich protein kinase C substrate	-1.79207
ENSG00000116128	BCL9	BCL9 transcription coactivator	-1.79207
ENSG00000179930	ZNF648	zinc finger protein 648	-1.79207
ENSG00000169214	OR6F1	olfactory receptor family 6 subfamily F member 1	-1.79207
ENSG00000174871	CNIH2	cornichon family AMPA receptor auxiliary protein 2	-1.79207
ENSG00000198650	TAT	tyrosine aminotransferase	-1.79207
ENSG00000108924	HLF	HLF transcription factor, PAR bZIP family member	-1.79207
ENSG00000101180	HRH3	histamine receptor H3	-1.79207
ENSG00000198829	SUCNR1	succinate receptor 1	-1.79207
ENSG00000174473	GALNTL6	polypeptide N-acetylgalactosaminyltransferase like 6	-1.79207
ENSG00000183826	BTBD9	BTB domain containing 9	-1.79207
ENSG00000085511	MAP3K4	mitogen-activated protein kinase kinase kinase 4	-1.79207
ENSG00000272391	POM121C	POM121 transmembrane nucleoporin C	-1.79207
ENSG00000235531	MSC-AS1	MSC antisense RNA 1	-1.79207
ENSG00000101608	MYL12A	myosin light chain 12A	-1.7913
ENSG00000179873	NLRP11	NLR family pyrin domain containing 11	-1.7913
ENSG00000056487	PHF21B	PHD finger protein 21B	-1.7913
ENSG00000130707	ASS1	argininosuccinate synthase 1	-1.7913
ENSG00000164825	DEFB1	defensin beta 1	-1.79129
ENSG00000150457	LATS2	large tumor suppressor kinase 2	-1.7889
ENSG00000096092	TMEM14A	transmembrane protein 14A	-1.7889
ENSG00000215966	MIR876	microRNA 876	-1.7889
ENSG00000147613	PSKH2	protein serine kinase H2	-1.78702
ENSG00000254772	EEF1G	eukaryotic translation elongation factor 1 gamma	-1.78474
ENSG00000225179	LINC00457	long intergenic non-protein coding RNA 457	-1.78284
ENSG00000104312	RIPK2	receptor interacting serine/threonine kinase 2	-1.78087
ENSG00000148842	CNNM2	cyclin and CBS domain divalent metal cation transport mediator 2	-1.78087
ENSG00000121691	CAT	catalase	-1.78087
ENSG00000211455	STK38L	serine/threonine kinase 38 like	-1.78087
ENSG00000172146	OR1A1	olfactory receptor family 1 subfamily A member 1	-1.78087
ENSG00000168813	ZNF507	zinc finger protein 507	-1.78087
ENSG00000230651	RGPD4-AS1	RGPD4 antisense RNA 1 (head to head)	-1.78087
ENSG00000075624	ACTB	actin beta	-1.78087
ENSG00000169862	CTNND2	catenin delta 2	-1.77688
ENSG00000163737	PF4	platelet factor 4	-1.77688
ENSG00000122641	INHBA	inhibin subunit beta A	-1.77688
ENSG00000139915	MDGA2	MAM domain containing glycosylphosphatidylinositol anchor 2	-1.77619
ENSG00000204277	LINC01993	long intergenic non-protein coding RNA 1993	-1.77536
ENSG00000164663	USP49	ubiquitin specific peptidase 49	-1.77536
ENSG00000188763	FZD9	frizzled class receptor 9	-1.77536
ENSG00000147650	LRP12	LDL receptor related protein 12	-1.77536
ENSG00000120215	MLANA	melan-A	-1.77536
ENSG00000185532	PRKG1	protein kinase cGMP-dependent 1	-1.77475
ENSG00000251258	RFPL4B	ret finger protein like 4B	-1.77296
ENSG00000152894	PTPRK	protein tyrosine phosphatase receptor type K	-1.77286
ENSG00000137947	GTF2B	general transcription factor IIB	-1.7727
ENSG00000101004	NINL	ninein like	-1.7656
ENSG00000115252	PDE1A	phosphodiesterase 1A	-1.76493
ENSG00000112541	LINC00473	long intergenic non-protein coding RNA 473	-1.76493
ENSG00000123453	SARDH	sarcosine dehydrogenase	-1.76493
ENSG00000259706	HSP90B2P	heat shock protein 90 beta family member 2, pseudogene	-1.76089
ENSG00000237125	HAND2-AS1	HAND2 antisense RNA 1	-1.76089
ENSG00000207653	MIR558	microRNA 558	-1.75775
ENSG00000251557	HNRNPKP3	heterogeneous nuclear ribonucleoprotein K pseudogene 3	-1.75683
ENSG00000128641	MYO1B	myosin IB	-1.75554
ENSG00000118407	FILIP1	filamin A interacting protein 1	-1.75451
ENSG00000168658	VWA3B	von Willebrand factor A domain containing 3B	-1.75143
ENSG00000113763	UNC5A	unc-5 netrin receptor A	-1.75065
ENSG00000197938	OR5H2	olfactory receptor family 5 subfamily H member 2	-1.75065
ENSG00000151552	QDPR	quinoid dihydropteridine reductase	-1.75065
ENSG00000166479	TMX3	thioredoxin related transmembrane protein 3	-1.75028
ENSG00000110218	PANX1	pannexin 1	-1.75025
ENSG00000101109	STK4	serine/threonine kinase 4	-1.75025
ENSG00000111880	RNGTT	RNA guanylyltransferase and 5'-phosphatase	-1.74631
ENSG00000080854	IGSF9B	immunoglobulin superfamily member 9B	-1.74629
ENSG00000224596	ZMIZ1-AS1	ZMIZ1 antisense RNA 1	-1.74316
ENSG00000131626	PPFIA1	PTPRF interacting protein alpha 1	-1.74316
ENSG00000132589	FLOT2	flotillin 2	-1.73941
ENSG00000107669	ATE1	arginyltransferase 1	-1.73472
ENSG00000185774	KCNIP4	potassium voltage-gated channel interacting protein 4	-1.73472
ENSG00000185345	PRKN	parkin RBR E3 ubiquitin protein ligase	-1.73472
ENSG00000264720	MIR3117	microRNA 3117	-1.73472
ENSG00000174371	EXO1	exonuclease 1	-1.73472
ENSG00000184384	MAML2	mastermind like transcriptional coactivator 2	-1.73472
ENSG00000263741	MIR548AS	microRNA 548as	-1.73472
ENSG00000070729	CNGB1	cyclic nucleotide gated channel subunit beta 1	-1.73472
ENSG00000183709	IFNL2	interferon lambda 2	-1.73472
ENSG00000199095	MIR372	microRNA 372	-1.73472
ENSG00000022277	RTF2	replication termination factor 2	-1.73472
ENSG00000250745	USP17L20	ubiquitin specific peptidase 17 like family member 20	-1.73472
ENSG00000174175	SELP	selectin P	-1.73411
ENSG00000138031	ADCY3	adenylate cyclase 3	-1.73411
ENSG00000196730	DAPK1	death associated protein kinase 1	-1.73411
ENSG00000123384	LRP1	LDL receptor related protein 1	-1.73318
ENSG00000205786	LINC01531	long intergenic non-protein coding RNA 1531	-1.73318
ENSG00000112232	KHDRBS2	KH RNA binding domain containing, signal transduction associated 2	-1.73318
ENSG00000188730	VWC2	von Willebrand factor C domain containing 2	-1.73318
ENSG00000095370	SH2D3C	SH2 domain containing 3C	-1.73318
ENSG00000174332	GLIS1	GLIS family zinc finger 1	-1.73222
ENSG00000153976	HS3ST3A1	heparan sulfate-glucosamine 3-sulfotransferase 3A1	-1.72989
ENSG00000109103	UNC119	unc-119 lipid binding chaperone	-1.72852
ENSG00000227342	LINC00307	long intergenic non-protein coding RNA 307	-1.72428
ENSG00000112539	C6orf118	chromosome 6 open reading frame 118	-1.72428
ENSG00000153707	PTPRD	protein tyrosine phosphatase receptor type D	-1.72428
ENSG00000169856	ONECUT1	one cut homeobox 1	-1.72428
ENSG00000120594	PLXDC2	plexin domain containing 2	-1.72428
ENSG00000188467	SLC24A5	solute carrier family 24 member 5	-1.72428
ENSG00000278619	MRM1	mitochondrial rRNA methyltransferase 1	-1.72428
ENSG00000161647	MPP3	MAGUK p55 scaffold protein 3	-1.72428
ENSG00000105568	PPP2R1A	protein phosphatase 2 scaffold subunit Aalpha	-1.72428
ENSG00000218416	GPC1-AS1	GPC1 antisense RNA 1	-1.72428
ENSG00000237765	FAM200B	family with sequence similarity 200 member B	-1.72428
ENSG00000150628	SPATA4	spermatogenesis associated 4	-1.72428
ENSG00000135318	NT5E	5'-nucleotidase ecto	-1.72428
ENSG00000231638	LUARIS	lncRNA upregulator of antiviral response interferon signaling	-1.72428
ENSG00000149571	KIRREL3	kirre like nephrin family adhesion molecule 3	-1.7203
ENSG00000111291	GPRC5D	G protein-coupled receptor class C group 5 member D	-1.7203
ENSG00000174943	KCTD13	potassium channel tetramerization domain containing 13	-1.7203
ENSG00000165495	PKNOX2	PBX/knotted 1 homeobox 2	-1.71807
ENSG00000274487	NPEPPSP1	NPEPPS pseudogene 1	-1.71807
ENSG00000141959	PFKL	phosphofructokinase, liver type	-1.71807
ENSG00000163738	MTHFD2L	methylenetetrahydrofolate dehydrogenase (NADP+ dependent) 2 like	-1.71807
ENSG00000137103	TMEM8B	transmembrane protein 8B	-1.71765
ENSG00000246363	LINC02458	long intergenic non-protein coding RNA 2458	-1.71535
ENSG00000118245	TNP1	transition protein 1	-1.71146
ENSG00000188487	INSC	INSC spindle orientation adaptor protein	-1.71115
ENSG00000149295	DRD2	dopamine receptor D2	-1.70718
ENSG00000134853	PDGFRA	platelet derived growth factor receptor alpha	-1.70718
ENSG00000257115	OR11H12	olfactory receptor family 11 subfamily H member 12	-1.70492
ENSG00000158769	F11R	F11 receptor	-1.70192
ENSG00000183395	PMCH	pro-melanin concentrating hormone	-1.69818
ENSG00000227036	LINC00673	long intergenic non-protein coding RNA 673	-1.69818
ENSG00000176142	TMEM39A	transmembrane protein 39A	-1.69781
ENSG00000154928	EPHB1	EPH receptor B1	-1.6929
ENSG00000145014	TMEM44	transmembrane protein 44	-1.6929
ENSG00000204361	NXPE2	neurexophilin and PC-esterase domain family member 2	-1.6929
ENSG00000087301	TXNDC16	thioredoxin domain containing 16	-1.6929
ENSG00000119715	ESRRB	estrogen related receptor beta	-1.6929
ENSG00000184984	CHRM5	cholinergic receptor muscarinic 5	-1.6929
ENSG00000172379	ARNT2	aryl hydrocarbon receptor nuclear translocator 2	-1.6929
ENSG00000146826	TRAPPC14	trafficking protein particle complex subunit 14	-1.6929
ENSG00000275427	LOC286083	uncharacterized LOC286083	-1.6929
ENSG00000148655	LRMDA	leucine rich melanocyte differentiation associated	-1.69253
ENSG00000215146	LOC441666	zinc finger protein 91 pseudogene	-1.69253
ENSG00000132334	PTPRE	protein tyrosine phosphatase receptor type E	-1.69253
ENSG00000111261	MANSC1	MANSC domain containing 1	-1.69253
ENSG00000165959	CLMN	calmin	-1.69253
ENSG00000088756	ARHGAP28	Rho GTPase activating protein 28	-1.69253
ENSG00000169507	SLC38A11	solute carrier family 38 member 11	-1.69253
ENSG00000138735	PDE5A	phosphodiesterase 5A	-1.69253
ENSG00000248483	POU5F2	POU domain class 5, transcription factor 2	-1.69229
ENSG00000227011	LINC02876	long intergenic non-protein coding RNA 2876	-1.69186
ENSG00000196227	FAM217B	family with sequence similarity 217 member B	-1.68581
ENSG00000139174	PRICKLE1	prickle planar cell polarity protein 1	-1.68246
ENSG00000125398	SOX9	SRY-box transcription factor 9	-1.68246
ENSG00000076356	PLXNA2	plexin A2	-1.68246
ENSG00000151914	DST	dystonin	-1.68246
ENSG00000266028	SRGAP2	SLIT-ROBO Rho GTPase activating protein 2	-1.68164
ENSG00000215262	KCNU1	potassium calcium-activated channel subfamily U member 1	-1.67975
ENSG00000197584	KCNMB2	potassium calcium-activated channel subfamily M regulatory beta subunit 2	-1.67975
ENSG00000212993	POU5F1B	POU class 5 homeobox 1B	-1.67975
ENSG00000248197	LINC00290	long intergenic non-protein coding RNA 290	-1.67659
ENSG00000134323	MYCN	MYCN proto-oncogene, bHLH transcription factor	-1.67583
ENSG00000239225	TTTY23	testis-specific transcript, Y-linked 23	-1.67583
ENSG00000163092	XIRP2	xin actin binding repeat containing 2	-1.67583
ENSG00000134532	SOX5	SRY-box transcription factor 5	-1.67583
ENSG00000197978	GOLGA6L9	golgin A6 family like 9	-1.67583
ENSG00000081803	CADPS2	calcium dependent secretion activator 2	-1.67583
ENSG00000137710	RDX	radixin	-1.67537
ENSG00000140943	MBTPS1	membrane bound transcription factor peptidase, site 1	-1.67537
ENSG00000265510	MIR4436A	microRNA 4436a	-1.67342
ENSG00000227418	PCGEM1	PCGEM1 prostate-specific transcript	-1.67342
ENSG00000196090	PTPRT	protein tyrosine phosphatase receptor type T	-1.67342
ENSG00000117020	AKT3	AKT serine/threonine kinase 3	-1.67342
ENSG00000189253	TRIM64B	tripartite motif containing 64B	-1.67342
ENSG00000060237	WNK1	WNK lysine deficient protein kinase 1	-1.67342
ENSG00000100813	ACIN1	apoptotic chromatin condensation inducer 1	-1.67342
ENSG00000177694	NAALADL2	N-acetylated alpha-linked acidic dipeptidase like 2	-1.67342
ENSG00000083312	TNPO1	transportin 1	-1.67342
ENSG00000130948	HSD17B3	hydroxysteroid 17-beta dehydrogenase 3	-1.67342
ENSG00000168675	LDLRAD4	low density lipoprotein receptor class A domain containing 4	-1.67245
ENSG00000214842	RAD51AP2	RAD51 associated protein 2	-1.67178
ENSG00000174564	IL20RB	interleukin 20 receptor subunit beta	-1.66655
ENSG00000139154	AEBP2	AE binding protein 2	-1.66655
ENSG00000205883	DEFB135	defensin beta 135	-1.66655
ENSG00000102763	VWA8	von Willebrand factor A domain containing 8	-1.66539
ENSG00000134256	CD101	CD101 molecule	-1.66539
ENSG00000260078	MPHOSPH10P1	MPHOSPH10 pseudogene 1	-1.66539
ENSG00000081479	LRP2	LDL receptor related protein 2	-1.66539
ENSG00000264426	MIR4283-1	microRNA 4283-1	-1.66539
ENSG00000183166	CALN1	calneuron 1	-1.66372
ENSG00000149133	OR5F1	olfactory receptor family 5 subfamily F member 1	-1.66372
ENSG00000005812	FBXL3	F-box and leucine rich repeat protein 3	-1.66372
ENSG00000103528	SYT17	synaptotagmin 17	-1.66372
ENSG00000124532	MRS2	magnesium transporter MRS2	-1.66372
ENSG00000105889	STEAP1B	STEAP family member 1B	-1.66372
ENSG00000015592	STMN4	stathmin 4	-1.66279
ENSG00000048052	HDAC9	histone deacetylase 9	-1.66279
ENSG00000087510	TFAP2C	transcription factor AP-2 gamma	-1.66279
ENSG00000144741	SLC25A26	solute carrier family 25 member 26	-1.66279
ENSG00000174780	SRP72	signal recognition particle 72	-1.66279
ENSG00000163728	TTC14	tetratricopeptide repeat domain 14	-1.66141
ENSG00000106610	STAG3L4	stromal antigen 3-like 4 (pseudogene)	-1.66141
ENSG00000178235	SLITRK1	SLIT and NTRK like family member 1	-1.66141
ENSG00000185420	SMYD3	SET and MYND domain containing 3	-1.66141
ENSG00000164330	EBF1	EBF transcription factor 1	-1.66141
ENSG00000115239	ASB3	ankyrin repeat and SOCS box containing 3	-1.66141
ENSG00000203943	SAMD13	sterile alpha motif domain containing 13	-1.66141
ENSG00000143552	NUP210L	nucleoporin 210 like	-1.66141
ENSG00000116741	RGS2	regulator of G protein signaling 2	-1.66141
ENSG00000151151	IPMK	inositol polyphosphate multikinase	-1.66141
ENSG00000255399	TBX5-AS1	TBX5 antisense RNA 1	-1.66141
ENSG00000100650	SRSF5	serine and arginine rich splicing factor 5	-1.66141
ENSG00000239649	MYADML	myeloid associated differentiation marker like (pseudogene)	-1.66141
ENSG00000275052	PPP4R3B	protein phosphatase 4 regulatory subunit 3B	-1.66141
ENSG00000131051	RBM39	RNA binding motif protein 39	-1.66141
ENSG00000144834	TAGLN3	transgelin 3	-1.66141
ENSG00000221287	MIR1289-2	microRNA 1289-2	-1.66141
ENSG00000231852	CYP21A2	cytochrome P450 family 21 subfamily A member 2	-1.66141
ENSG00000230062	ANKRD66	ankyrin repeat domain 66	-1.66141
ENSG00000052850	ALX4	ALX homeobox 4	-1.66072
ENSG00000102781	KATNAL1	katanin catalytic subunit A1 like 1	-1.66072
ENSG00000119636	BBOF1	basal body orientation factor 1	-1.66072
ENSG00000112706	IMPG1	interphotoreceptor matrix proteoglycan 1	-1.65667
ENSG00000138759	FRAS1	Fraser extracellular matrix complex subunit 1	-1.65611
ENSG00000260456	C16orf95	chromosome 16 open reading frame 95	-1.65611
ENSG00000141380	SS18	SS18 subunit of BAF chromatin remodeling complex	-1.65457
ENSG00000065609	SNAP91	synaptosome associated protein 91	-1.65457
ENSG00000176809	LRRC37A3	leucine rich repeat containing 37 member A3	-1.6538
ENSG00000253314	LINC00293	long intergenic non-protein coding RNA 293	-1.65028
ENSG00000071189	SNX13	sorting nexin 13	-1.65028
ENSG00000137831	UACA	uveal autoantigen with coiled-coil domains and ankyrin repeats	-1.64983
ENSG00000166573	GALR1	galanin receptor 1	-1.64733
ENSG00000214691	LINC01913	long intergenic non-protein coding RNA 1913	-1.64296
ENSG00000150938	CRIM1	cysteine rich transmembrane BMP regulator 1	-1.64026
ENSG00000135698	MPHOSPH6	M-phase phosphoprotein 6	-1.64007
ENSG00000265195	MIR4312	microRNA 4312	-1.64007
ENSG00000140563	MCTP2	multiple C2 and transmembrane domain containing 2	-1.64007
ENSG00000177511	ST8SIA3	ST8 alpha-N-acetyl-neuraminide alpha-2,8-sialyltransferase 3	-1.64007
ENSG00000113594	LIFR	LIF receptor subunit alpha	-1.64007
ENSG00000122783	CYREN	cell cycle regulator of NHEJ	-1.64007
ENSG00000165084	C8orf34	chromosome 8 open reading frame 34	-1.64007
ENSG00000149972	CNTN5	contactin 5	-1.63518
ENSG00000083223	TUT7	terminal uridylyl transferase 7	-1.63518
ENSG00000143157	POGK	pogo transposable element derived with KRAB domain	-1.63518
ENSG00000165325	DEUP1	deuterosome assembly protein 1	-1.63518
ENSG00000186452	TMPRSS12	transmembrane serine protease 12	-1.63518
ENSG00000256812	CAPNS2	calpain small subunit 2	-1.63518
ENSG00000153930	ANKFN1	ankyrin repeat and fibronectin type III domain containing 1	-1.63518
ENSG00000015568	RGPD5	RANBP2 like and GRIP domain containing 5	-1.63518
ENSG00000181982	CCDC149	coiled-coil domain containing 149	-1.63518
ENSG00000164066	INTU	inturned planar cell polarity protein	-1.63518
ENSG00000155115	GTF3C6	general transcription factor IIIC subunit 6	-1.63518
ENSG00000155530	LRGUK	leucine rich repeats and guanylate kinase domain containing	-1.63518
ENSG00000248858	FLJ46284	uncharacterized LOC441369	-1.63518
ENSG00000143614	GATAD2B	GATA zinc finger domain containing 2B	-1.63364
ENSG00000284851	DEFB109B	defensin beta 109B	-1.62768
ENSG00000118689	FOXO3	forkhead box O3	-1.6272
ENSG00000038274	MAT2B	methionine adenosyltransferase 2B	-1.6272
ENSG00000109684	CLNK	cytokine dependent hematopoietic cell linker	-1.62542
ENSG00000091844	RGS17	regulator of G protein signaling 17	-1.6253
ENSG00000182168	UNC5C	unc-5 netrin receptor C	-1.6253
ENSG00000137819	PAQR5	progestin and adipoQ receptor family member 5	-1.6253
ENSG00000166473	PKD1L2	polycystin 1 like 2 (gene/pseudogene)	-1.6253
ENSG00000267712	LINC01539	long intergenic non-protein coding RNA 1539	-1.6253
ENSG00000114030	KPNA1	karyopherin subunit alpha 1	-1.6253
ENSG00000074771	NOX3	NADPH oxidase 3	-1.6253
ENSG00000169855	ROBO1	roundabout guidance receptor 1	-1.62475
ENSG00000112033	PPARD	peroxisome proliferator activated receptor delta	-1.62475
ENSG00000184613	NELL2	neural EGFL like 2	-1.62475
ENSG00000222071	MIR1915	microRNA 1915	-1.62475
ENSG00000204172	AGAP9	ArfGAP with GTPase domain, ankyrin repeat and PH domain 9	-1.62475
ENSG00000110435	PDHX	pyruvate dehydrogenase complex component X	-1.62475
ENSG00000027075	PRKCH	protein kinase C eta	-1.62475
ENSG00000033170	FUT8	fucosyltransferase 8	-1.62475
ENSG00000232258	TMEM114	transmembrane protein 114	-1.62475
ENSG00000125864	BFSP1	beaded filament structural protein 1	-1.62475
ENSG00000196639	HRH1	histamine receptor H1	-1.62475
ENSG00000180438	TPRXL	tetrapeptide repeat homeobox like (pseudogene)	-1.62475
ENSG00000196353	CPNE4	copine 4	-1.62475
ENSG00000197705	KLHL14	kelch like family member 14	-1.62393
ENSG00000147481	SNTG1	syntrophin gamma 1	-1.62225
ENSG00000107829	FBXW4	F-box and WD repeat domain containing 4	-1.62214
ENSG00000139631	CSAD	cysteine sulfinic acid decarboxylase	-1.62214
ENSG00000153993	SEMA3D	semaphorin 3D	-1.62096
ENSG00000189139	FSCB	fibrous sheath CABYR binding protein	-1.61715
ENSG00000198742	SMURF1	SMAD specific E3 ubiquitin protein ligase 1	-1.61481
ENSG00000205174	LINC02903	long intergenic non-protein coding RNA 2903	-1.61443
ENSG00000071242	RPS6KA2	ribosomal protein S6 kinase A2	-1.61443
ENSG00000122481	RWDD3	RWD domain containing 3	-1.61443
ENSG00000055957	ITIH1	inter-alpha-trypsin inhibitor heavy chain 1	-1.61443
ENSG00000139438	FAM222A	family with sequence similarity 222 member A	-1.61202
ENSG00000269994	LINC02893	long intergenic non-protein coding RNA 2893	-1.61073
ENSG00000151577	DRD3	dopamine receptor D3	-1.60936
ENSG00000127125	PPCS	phosphopantothenoylcysteine synthetase	-1.60881
ENSG00000079102	RUNX1T1	RUNX1 partner transcriptional co-repressor 1	-1.60881
ENSG00000280165	PCDH20	protocadherin 20	-1.60765
ENSG00000172362	OR5B12	olfactory receptor family 5 subfamily B member 12	-1.60765
ENSG00000167191	GPRC5B	G protein-coupled receptor class C group 5 member B	-1.60765
ENSG00000207629	MIR526A1	microRNA 526a-1	-1.60765
ENSG00000169676	DRD5	dopamine receptor D5	-1.60765
ENSG00000163644	PPM1K	protein phosphatase, Mg2+/Mn2+ dependent 1K	-1.60765
ENSG00000113231	PDE8B	phosphodiesterase 8B	-1.60765
ENSG00000281357	ARRDC3-AS1	ARRDC3 antisense RNA 1	-1.60765
ENSG00000196277	GRM7	glutamate metabotropic receptor 7	-1.60544
ENSG00000108231	LGI1	leucine rich glioma inactivated 1	-1.60544
ENSG00000130684	ZNF337	zinc finger protein 337	-1.60544
ENSG00000100348	TXN2	thioredoxin 2	-1.60544
ENSG00000175166	PSMD2	proteasome 26S subunit ubiquitin receptor, non-ATPase 2	-1.60544
ENSG00000111846	GCNT2	glucosaminyl (N-acetyl) transferase 2 (I blood group)	-1.60544
ENSG00000008083	JARID2	jumonji and AT-rich interaction domain containing 2	-1.60544
ENSG00000229105	ASTN2-AS1	ASTN2 antisense RNA 1	-1.60544
ENSG00000229214	LINC00242	long intergenic non-protein coding RNA 242	-1.60483
ENSG00000181541	MAB21L2	mab-21 like 2	-1.60483
ENSG00000279943	FLJ38576	uncharacterized LOC651430	-1.60483
ENSG00000196628	TCF4	transcription factor 4	-1.60399
ENSG00000205632	LINC01310	long intergenic non-protein coding RNA 1310	-1.60341
ENSG00000101187	SLCO4A1	solute carrier organic anion transporter family member 4A1	-1.60139
ENSG00000175164	ABO	ABO, alpha 1-3-N-acetylgalactosaminyltransferase and alpha 1-3-galactosyltransferase	-1.60139
ENSG00000118473	SGIP1	SH3GL interacting endocytic adaptor 1	-1.59942
ENSG00000179059	ZFP42	ZFP42 zinc finger protein	-1.59729
ENSG00000237222	LINC01968	long intergenic non-protein coding RNA 1968	-1.59729
ENSG00000151025	GPR158	G protein-coupled receptor 158	-1.59722
ENSG00000255277	ABCC6P2	ATP binding cassette subfamily C member 6 pseudogene 2	-1.59722
ENSG00000175097	RAG2	recombination activating 2	-1.59567
ENSG00000170820	FSHR	follicle stimulating hormone receptor	-1.59567
ENSG00000143499	SMYD2	SET and MYND domain containing 2	-1.59567
ENSG00000138594	TMOD3	tropomodulin 3	-1.59567
ENSG00000140545	MFGE8	milk fat globule EGF and factor V/VIII domain containing	-1.59567
ENSG00000104892	KLC3	kinesin light chain 3	-1.595
ENSG00000134640	MTNR1B	melatonin receptor 1B	-1.595
ENSG00000113396	SLC27A6	solute carrier family 27 member 6	-1.595
ENSG00000146350	TBC1D32	TBC1 domain family member 32	-1.595
ENSG00000148120	AOPEP	aminopeptidase O (putative)	-1.595
ENSG00000196646	ZNF136	zinc finger protein 136	-1.58972
ENSG00000154723	ATP5PF	ATP synthase peripheral stalk subunit F6	-1.58972
ENSG00000100191	SLC5A4	solute carrier family 5 member 4	-1.58972
ENSG00000143970	ASXL2	ASXL transcriptional regulator 2	-1.58678
ENSG00000165868	HSPA12A	heat shock protein family A (Hsp70) member 12A	-1.58562
ENSG00000266454	MIR3179-3	microRNA 3179-3	-1.58562
ENSG00000140945	CDH13	cadherin 13	-1.58562
ENSG00000121440	PDZRN3	PDZ domain containing ring finger 3	-1.58562
ENSG00000112414	ADGRG6	adhesion G protein-coupled receptor G6	-1.58562
ENSG00000170832	USP32	ubiquitin specific peptidase 32	-1.58293
ENSG00000113389	NPR3	natriuretic peptide receptor 3	-1.58293
ENSG00000148948	LRRC4C	leucine rich repeat containing 4C	-1.58272
ENSG00000226053	LINC01776	long intergenic non-protein coding RNA 1776	-1.58272
ENSG00000143536	CRNN	cornulin	-1.58272
ENSG00000140443	IGF1R	insulin like growth factor 1 receptor	-1.58272
ENSG00000172421	EFCAB3	EF-hand calcium binding domain 3	-1.58272
ENSG00000152292	SH2D6	SH2 domain containing 6	-1.58272
ENSG00000168785	TSPAN5	tetraspanin 5	-1.58272
ENSG00000178031	ADAMTSL1	ADAMTS like 1	-1.58272
ENSG00000079385	CEACAM1	CEA cell adhesion molecule 1	-1.58032
ENSG00000143951	WDPCP	WD repeat containing planar cell polarity effector	-1.58022
ENSG00000114480	GBE1	1,4-alpha-glucan branching enzyme 1	-1.58022
ENSG00000186094	AGBL4	AGBL carboxypeptidase 4	-1.57894
ENSG00000218336	TENM3	teneurin transmembrane protein 3	-1.57894
ENSG00000163958	ZDHHC19	zinc finger DHHC-type palmitoyltransferase 19	-1.57894
ENSG00000133619	KRBA1	KRAB-A domain containing 1	-1.57894
ENSG00000032389	EIPR1	EARP complex and GARP complex interacting protein 1	-1.57706
ENSG00000172322	CLEC12A	C-type lectin domain family 12 member A	-1.57706
ENSG00000185485	SDHAP1	SDHA pseudogene 1	-1.57706
ENSG00000173467	AGR3	anterior gradient 3, protein disulphide isomerase family member	-1.57394
ENSG00000248329	APELA	apelin receptor early endogenous ligand	-1.57228
ENSG00000233907	LINC01761	long intergenic non-protein coding RNA 1761	-1.57228
ENSG00000256870	SLC5A8	solute carrier family 5 member 8	-1.57228
ENSG00000175155	YPEL2	yippee like 2	-1.57228
ENSG00000131355	ADGRE3	adhesion G protein-coupled receptor E3	-1.57228
ENSG00000186716	BCR	BCR activator of RhoGEF and GTPase	-1.57228
ENSG00000171084	FAM86JP	family with sequence similarity 86, member A pseudogene	-1.57228
ENSG00000151014	NOCT	nocturnin	-1.57228
ENSG00000170390	DCLK2	doublecortin like kinase 2	-1.57228
ENSG00000100354	TNRC6B	trinucleotide repeat containing adaptor 6B	-1.57121
ENSG00000169021	UQCRFS1	ubiquinol-cytochrome c reductase, Rieske iron-sulfur polypeptide 1	-1.57033
ENSG00000283634	MIR3155B	microRNA 3155b	-1.57033
ENSG00000144401	METTL21A	methyltransferase 21A, HSPA lysine	-1.57033
ENSG00000275004	ZNF280B	zinc finger protein 280B	-1.57033
ENSG00000174482	LINGO2	leucine rich repeat and Ig domain containing 2	-1.56968
ENSG00000183621	ZNF438	zinc finger protein 438	-1.56968
ENSG00000089199	CHGB	chromogranin B	-1.56968
ENSG00000124151	NCOA3	nuclear receptor coactivator 3	-1.56585
ENSG00000184465	WDR27	WD repeat domain 27	-1.5648
ENSG00000011465	DCN	decorin	-1.5648
ENSG00000131374	TBC1D5	TBC1 domain family member 5	-1.56187
ENSG00000122965	RBM19	RNA binding motif protein 19	-1.56187
ENSG00000132970	WASF3	WASP family member 3	-1.56187
ENSG00000205683	DPF3	double PHD fingers 3	-1.56187
ENSG00000237515	SHISA9	shisa family member 9	-1.56187
ENSG00000124749	COL21A1	collagen type XXI alpha 1 chain	-1.56045
ENSG00000166183	ASPG	asparaginase	-1.5599
ENSG00000188107	EYS	eyes shut homolog	-1.55963
ENSG00000264737	MIR4511	microRNA 4511	-1.55963
ENSG00000110274	CEP164	centrosomal protein 164	-1.5576
ENSG00000139287	TPH2	tryptophan hydroxylase 2	-1.5576
ENSG00000283857	MIR1247	microRNA 1247	-1.5576
ENSG00000159556	ISL2	ISL LIM homeobox 2	-1.5576
ENSG00000263354	MIR5011	microRNA 5011	-1.5576
ENSG00000196800	SPINK14	serine peptidase inhibitor Kazal type 14 (putative)	-1.5576
ENSG00000225968	ELFN1	extracellular leucine rich repeat and fibronectin type III domain containing 1	-1.55436
ENSG00000237413	MGC27382	uncharacterized MGC27382	-1.55436
ENSG00000120688	WBP4	WW domain binding protein 4	-1.55436
ENSG00000151320	AKAP6	A-kinase anchoring protein 6	-1.55436
ENSG00000169429	CXCL8	C-X-C motif chemokine ligand 8	-1.55436
ENSG00000165392	WRN	WRN RecQ like helicase	-1.55436
ENSG00000172159	FRMD3	FERM domain containing 3	-1.55436
ENSG00000239704	CDRT4	CMT1A duplicated region transcript 4	-1.55037
ENSG00000213973	ZNF99	zinc finger protein 99	-1.55037
ENSG00000154493	C10orf90	chromosome 10 open reading frame 90	-1.5503
ENSG00000166407	LMO1	LIM domain only 1	-1.5503
ENSG00000214575	CPEB1	cytoplasmic polyadenylation element binding protein 1	-1.5503
ENSG00000145780	FEM1C	fem-1 homolog C	-1.5503
ENSG00000156535	CD109	CD109 molecule	-1.5503
ENSG00000164532	TBX20	T-box transcription factor 20	-1.5503
ENSG00000140396	NCOA2	nuclear receptor coactivator 2	-1.5503
ENSG00000162630	B3GALT2	beta-1,3-galactosyltransferase 2	-1.5492
ENSG00000183287	CCBE1	collagen and calcium binding EGF domains 1	-1.5492
ENSG00000059691	GATB	glutamyl-tRNA amidotransferase subunit B	-1.54814
ENSG00000116117	PARD3B	par-3 family cell polarity regulator beta	-1.54814
ENSG00000186007	LEMD1	LEM domain containing 1	-1.54814
ENSG00000128654	MTX2	metaxin 2	-1.54814
ENSG00000204983	PRSS1	serine protease 1	-1.54814
ENSG00000121446	RGSL1	regulator of G protein signaling like 1	-1.54789
ENSG00000240632	SPATA31D5P	SPATA31 subfamily D member 5, pseudogene	-1.54593
ENSG00000215018	COL28A1	collagen type XXVIII alpha 1 chain	-1.54404
ENSG00000123119	NECAB1	N-terminal EF-hand calcium binding protein 1	-1.54207
ENSG00000060971	ACAA1	acetyl-CoA acyltransferase 1	-1.54053
ENSG00000211460	TSN	translin	-1.53986
ENSG00000240498	CDKN2B-AS1	CDKN2B antisense RNA 1	-1.53986
ENSG00000145012	LPP	LIM domain containing preferred translocation partner in lipoma	-1.53986
ENSG00000168546	GFRA2	GDNF family receptor alpha 2	-1.53986
ENSG00000139117	CPNE8	copine 8	-1.53986
ENSG00000162374	ELAVL4	ELAV like RNA binding protein 4	-1.53986
ENSG00000144824	PHLDB2	pleckstrin homology like domain family B member 2	-1.53986
ENSG00000118420	UBE3D	ubiquitin protein ligase E3D	-1.53986
ENSG00000146276	GABRR1	gamma-aminobutyric acid type A receptor subunit rho1	-1.53986
ENSG00000281692	PACRG-AS1	PACRG antisense RNA 1	-1.53986
ENSG00000164604	GPR85	G protein-coupled receptor 85	-1.53986
ENSG00000182255	KCNA4	potassium voltage-gated channel subfamily A member 4	-1.53587
ENSG00000250822	LINC02111	long intergenic non-protein coding RNA 2111	-1.53587
ENSG00000111218	PRMT8	protein arginine methyltransferase 8	-1.53587
ENSG00000189181	OR14I1	olfactory receptor family 14 subfamily I member 1	-1.53587
ENSG00000070814	TCOF1	treacle ribosome biogenesis factor 1	-1.53587
ENSG00000198822	GRM3	glutamate metabotropic receptor 3	-1.53427
ENSG00000173369	C1QB	complement C1q B chain	-1.53427
ENSG00000173545	ZNF622	zinc finger protein 622	-1.53141
ENSG00000264200	MIR4693	microRNA 4693	-1.52904
ENSG00000139684	ESD	esterase D	-1.52904
ENSG00000208025	MIR591	microRNA 591	-1.52904
ENSG00000215712	TMEM242	transmembrane protein 242	-1.52827
ENSG00000134684	YARS1	tyrosyl-tRNA synthetase 1	-1.52827
ENSG00000011566	MAP4K3	mitogen-activated protein kinase kinase kinase kinase 3	-1.52827
ENSG00000144057	ST6GAL2	ST6 beta-galactoside alpha-2,6-sialyltransferase 2	-1.52827
ENSG00000180044	C3orf80	chromosome 3 open reading frame 80	-1.52827
ENSG00000047365	ARAP2	ArfGAP with RhoGAP domain, ankyrin repeat and PH domain 2	-1.52827
ENSG00000149256	TENM4	teneurin transmembrane protein 4	-1.52826
ENSG00000176887	SOX11	SRY-box transcription factor 11	-1.52826
ENSG00000164742	ADCY1	adenylate cyclase 1	-1.52826
ENSG00000151292	CSNK1G3	casein kinase 1 gamma 3	-1.52826
ENSG00000146376	ARHGAP18	Rho GTPase activating protein 18	-1.52826
ENSG00000156671	SAMD8	sterile alpha motif domain containing 8	-1.52826
ENSG00000139515	PDX1	pancreatic and duodenal homeobox 1	-1.52826
ENSG00000226317	LINC00351	long intergenic non-protein coding RNA 351	-1.52826
ENSG00000113805	CNTN3	contactin 3	-1.52826
ENSG00000143756	FBXO28	F-box protein 28	-1.52789
ENSG00000111859	NEDD9	neural precursor cell expressed, developmentally down-regulated 9	-1.52574
ENSG00000073849	ST6GAL1	ST6 beta-galactoside alpha-2,6-sialyltransferase 1	-1.52459
ENSG00000266676	MIR4297	microRNA 4297	-1.52459
ENSG00000141668	CBLN2	cerebellin 2 precursor	-1.52142
ENSG00000181616	OR52H1	olfactory receptor family 52 subfamily H member 1	-1.52142
ENSG00000168772	CXXC4	CXXC finger protein 4	-1.52142
ENSG00000124275	MTRR	5-methyltetrahydrofolate-homocysteine methyltransferase reductase	-1.52142
ENSG00000108039	XPNPEP1	X-prolyl aminopeptidase 1	-1.52077
ENSG00000145113	MUC4	mucin 4, cell surface associated	-1.51971
ENSG00000225298	LINC00113	long intergenic non-protein coding RNA 113	-1.51971
ENSG00000156232	WHAMM	WASP homolog associated with actin, golgi membranes and microtubules	-1.51971
ENSG00000224506	LINC02523	long intergenic non-protein coding RNA 2523	-1.51783
ENSG00000248908	LINC02239	long intergenic non-protein coding RNA 2239	-1.51783
ENSG00000206503	HLA-A	major histocompatibility complex, class I, A	-1.51783
ENSG00000106554	CHCHD3	coiled-coil-helix-coiled-coil-helix domain containing 3	-1.51783
ENSG00000221914	PPP2R2A	protein phosphatase 2 regulatory subunit Balpha	-1.51783
ENSG00000197930	ERO1A	endoplasmic reticulum oxidoreductase 1 alpha	-1.51745
ENSG00000196240	OR2T2	olfactory receptor family 2 subfamily T member 2	-1.51702
ENSG00000117983	MUC5B	mucin 5B, oligomeric mucus/gel-forming	-1.51702
ENSG00000100918	REC8	REC8 meiotic recombination protein	-1.51702
ENSG00000163611	SPICE1	spindle and centriole associated protein 1	-1.51702
ENSG00000164794	KCNV1	potassium voltage-gated channel modifier subfamily V member 1	-1.51454
ENSG00000109689	STIM2	stromal interaction molecule 2	-1.51233
ENSG00000007908	SELE	selectin E	-1.51233
ENSG00000005339	CREBBP	CREB binding protein	-1.51233
ENSG00000166603	MC4R	melanocortin 4 receptor	-1.51233
ENSG00000144847	IGSF11	immunoglobulin superfamily member 11	-1.51233
ENSG00000009335	UBE3C	ubiquitin protein ligase E3C	-1.51233
ENSG00000110328	GALNT18	polypeptide N-acetylgalactosaminyltransferase 18	-1.51198
ENSG00000170549	IRX1	iroquois homeobox 1	-1.51172
ENSG00000166351	POTED	POTE ankyrin domain family member D	-1.51172
ENSG00000153922	CHD1	chromodomain helicase DNA binding protein 1	-1.51172
ENSG00000117174	ZNHIT6	zinc finger HIT-type containing 6	-1.51172
ENSG00000203685	STUM	stum, mechanosensory transduction mediator homolog	-1.51172
ENSG00000237986	CELF2-AS2	CELF2 antisense RNA 2	-1.51172
ENSG00000226210	WASH8P	WAS protein family homolog 8, pseudogene	-1.51172
ENSG00000255346	NOX5	NADPH oxidase 5	-1.51172
ENSG00000169612	RAMAC	RNA guanine-7 methyltransferase activating subunit	-1.51172
ENSG00000259282	SPATA8-AS1	SPATA8 antisense RNA 1 (head to head)	-1.51172
ENSG00000162992	NEUROD1	neuronal differentiation 1	-1.51172
ENSG00000250930	LNX1-AS1	LNX1 antisense RNA 1	-1.51172
ENSG00000198865	CCDC152	coiled-coil domain containing 152	-1.51172
ENSG00000135315	CEP162	centrosomal protein 162	-1.51172
ENSG00000168830	HTR1E	5-hydroxytryptamine receptor 1E	-1.51172
ENSG00000135164	DMTF1	cyclin D binding myb like transcription factor 1	-1.51172
ENSG00000165061	ZMAT4	zinc finger matrin-type 4	-1.51172
ENSG00000221869	CEBPD	CCAAT enhancer binding protein delta	-1.51172
ENSG00000180447	GAS1	growth arrest specific 1	-1.51172
ENSG00000186153	WWOX	WW domain containing oxidoreductase	-1.50983
ENSG00000141198	TOM1L1	target of myb1 like 1 membrane trafficking protein	-1.50983
ENSG00000134480	CCNH	cyclin H	-1.50983
ENSG00000148584	A1CF	APOBEC1 complementation factor	-1.50983
ENSG00000149131	SERPING1	serpin family G member 1	-1.50983
ENSG00000155974	GRIP1	glutamate receptor interacting protein 1	-1.50983
ENSG00000174948	GPR149	G protein-coupled receptor 149	-1.50983
ENSG00000164236	ANKRD33B	ankyrin repeat domain 33B	-1.50983
ENSG00000223510	CDRT15	CMT1A duplicated region transcript 15	-1.50967
ENSG00000138650	PCDH10	protocadherin 10	-1.5094
ENSG00000198612	COPS8	COP9 signalosome subunit 8	-1.50927
ENSG00000168916	ZNF608	zinc finger protein 608	-1.50927
ENSG00000282301	CYP3A7-CYP3A51P	CYP3A7-CYP3A51P readthrough	-1.50927
ENSG00000223685	LINC00571	long intergenic non-protein coding RNA 571	-1.50669
ENSG00000136869	TLR4	toll like receptor 4	-1.50189
ENSG00000172264	MACROD2	mono-ADP ribosylhydrolase 2	-1.50189
ENSG00000151632	AKR1C2	aldo-keto reductase family 1 member C2	-1.50189
ENSG00000006530	AGK	acylglycerol kinase	-1.50189
ENSG00000099860	GADD45B	growth arrest and DNA damage inducible beta	-1.50025
ENSG00000145536	ADAMTS16	ADAM metallopeptidase with thrombospondin type 1 motif 16	-1.50025
ENSG00000253276	CCDC71L	coiled-coil domain containing 71 like	-1.49547
ENSG00000155511	GRIA1	glutamate ionotropic receptor AMPA type subunit 1	-1.49148
ENSG00000281664	LINC00538	long intergenic non-protein coding RNA 538	-1.49148
ENSG00000108010	GLRX3	glutaredoxin 3	-1.49148
ENSG00000245750	LINC00593	long intergenic non-protein coding RNA 593	-1.49148
ENSG00000105278	ZFR2	zinc finger RNA binding protein 2	-1.49148
ENSG00000237787	LINC02877	long intergenic non-protein coding RNA 2877	-1.49148
ENSG00000146109	ABT1	activator of basal transcription 1	-1.49148
ENSG00000205133	TRIQK	triple QxxK/R motif containing	-1.49079
ENSG00000074657	ZNF532	zinc finger protein 532	-1.49079
ENSG00000149100	EIF3M	eukaryotic translation initiation factor 3 subunit M	-1.48982
ENSG00000064763	FAR2	fatty acyl-CoA reductase 2	-1.48982
ENSG00000198730	CTR9	CTR9 homolog, Paf1/RNA polymerase II complex component	-1.48982
ENSG00000151322	NPAS3	neuronal PAS domain protein 3	-1.48982
ENSG00000174197	MGA	MAX dimerization protein MGA	-1.48982
ENSG00000115839	RAB3GAP1	RAB3 GTPase activating protein catalytic subunit 1	-1.48982
ENSG00000125851	PCSK2	proprotein convertase subtilisin/kexin type 2	-1.48982
ENSG00000145526	CDH18	cadherin 18	-1.48982
ENSG00000058335	RASGRF1	Ras protein specific guanine nucleotide releasing factor 1	-1.48318
ENSG00000120337	TNFSF18	TNF superfamily member 18	-1.48318
ENSG00000199767	RNU6-78P	RNA, U6 small nuclear 78, pseudogene	-1.48318
ENSG00000106069	CHN2	chimerin 2	-1.48078
ENSG00000146426	TIAM2	TIAM Rac1 associated GEF 2	-1.48078
ENSG00000143653	SCCPDH	saccharopine dehydrogenase (putative)	-1.48078
ENSG00000137693	YAP1	Yes1 associated transcriptional regulator	-1.48078
ENSG00000196109	ZNF676	zinc finger protein 676	-1.48078
ENSG00000064692	SNCAIP	synuclein alpha interacting protein	-1.48078
ENSG00000198722	UNC13B	unc-13 homolog B	-1.48078
ENSG00000118596	SLC16A7	solute carrier family 16 member 7	-1.48036
ENSG00000175215	CTDSP2	CTD small phosphatase 2	-1.48036
ENSG00000203875	SNHG5	small nucleolar RNA host gene 5	-1.48036
ENSG00000148459	PDSS1	decaprenyl diphosphate synthase subunit 1	-1.47692
ENSG00000170175	CHRNB1	cholinergic receptor nicotinic beta 1 subunit	-1.47692
ENSG00000253506	NACA2	nascent polypeptide associated complex subunit alpha 2	-1.47692
ENSG00000166401	SERPINB8	serpin family B member 8	-1.47692
ENSG00000272414	FAM47E-STBD1	FAM47E-STBD1 readthrough	-1.47692
ENSG00000205864	KRTAP5-6	keratin associated protein 5-6	-1.4733
ENSG00000154781	CCDC174	coiled-coil domain containing 174	-1.47275
ENSG00000181450	ZNF678	zinc finger protein 678	-1.47275
ENSG00000100243	CYB5R3	cytochrome b5 reductase 3	-1.47275
ENSG00000163394	CCKAR	cholecystokinin A receptor	-1.47275
ENSG00000183137	CEP57L1	centrosomal protein 57 like 1	-1.47275
ENSG00000163377	TAFA4	TAFA chemokine like family member 4	-1.47169
ENSG00000070214	SLC44A1	solute carrier family 44 member 1	-1.47169
ENSG00000103035	PSMD7	proteasome 26S subunit, non-ATPase 7	-1.47014
ENSG00000108684	ASIC2	acid sensing ion channel subunit 2	-1.47014
ENSG00000173432	SAA1	serum amyloid A1	-1.47014
ENSG00000170558	CDH2	cadherin 2	-1.47014
ENSG00000135317	SNX14	sorting nexin 14	-1.47014
ENSG00000109339	MAPK10	mitogen-activated protein kinase 10	-1.47014
ENSG00000148180	GSN	gelsolin	-1.47014
ENSG00000226935	LINC00161	long intergenic non-protein coding RNA 161	-1.47014
ENSG00000132855	ANGPTL3	angiopoietin like 3	-1.47014
ENSG00000162692	VCAM1	vascular cell adhesion molecule 1	-1.47014
ENSG00000165678	GHITM	growth hormone inducible transmembrane protein	-1.47014
ENSG00000107438	PDLIM1	PDZ and LIM domain 1	-1.47014
ENSG00000177030	DEAF1	DEAF1 transcription factor	-1.47014
ENSG00000182334	OR5P3	olfactory receptor family 5 subfamily P member 3	-1.47014
ENSG00000132975	GPR12	G protein-coupled receptor 12	-1.47014
ENSG00000215483	LINC00548	long intergenic non-protein coding RNA 548	-1.47014
ENSG00000083635	NUFIP1	nuclear FMR1 interacting protein 1	-1.47014
ENSG00000129007	CALML4	calmodulin like 4	-1.47014
ENSG00000066813	ACSM2B	acyl-CoA synthetase medium chain family member 2B	-1.47014
ENSG00000102897	LYRM1	LYR motif containing 1	-1.47014
ENSG00000234186	C16orf82	chromosome 16 open reading frame 82	-1.47014
ENSG00000146872	TLK2	tousled like kinase 2	-1.47014
ENSG00000136490	LIMD2	LIM domain containing 2	-1.47014
ENSG00000136689	IL1RN	interleukin 1 receptor antagonist	-1.47014
ENSG00000223760	MED15P9	mediator complex subunit 15 pseudogene 9	-1.47014
ENSG00000115368	WDR75	WD repeat domain 75	-1.47014
ENSG00000235914	MACROD2-AS1	MACROD2 antisense RNA 1	-1.47014
ENSG00000100219	XBP1	X-box binding protein 1	-1.47014
ENSG00000163788	SNRK	SNF related kinase	-1.47014
ENSG00000154175	ABI3BP	ABI family member 3 binding protein	-1.47014
ENSG00000228221	LINC00578	long intergenic non-protein coding RNA 578	-1.47014
ENSG00000174607	UGT8	UDP glycosyltransferase 8	-1.47014
ENSG00000164111	ANXA5	annexin A5	-1.47014
ENSG00000145936	KCNMB1	potassium calcium-activated channel subfamily M regulatory beta subunit 1	-1.47014
ENSG00000118508	RAB32	RAB32, member RAS oncogene family	-1.47014
ENSG00000131016	AKAP12	A-kinase anchoring protein 12	-1.47014
ENSG00000055130	CUL1	cullin 1	-1.47014
ENSG00000253438	PCAT1	prostate cancer associated transcript 1	-1.47014
ENSG00000207935	MIR204	microRNA 204	-1.47014
ENSG00000187753	C9orf153	chromosome 9 open reading frame 153	-1.47014
ENSG00000176896	TCEANC	transcription elongation factor A N-terminal and central domain containing	-1.47014
ENSG00000177453	NIM1K	NIM1 serine/threonine protein kinase	-1.46876
ENSG00000132294	EFR3A	EFR3 homolog A	-1.46876
ENSG00000169100	SLC25A6	solute carrier family 25 member 6	-1.46876
ENSG00000101311	FERMT1	FERM domain containing kindlin 1	-1.46724
ENSG00000173120	KDM2A	lysine demethylase 2A	-1.46724
ENSG00000284337	LIMS3-LOC440895	LIMS3-LOC440895 readthrough	-1.46686
ENSG00000187240	DYNC2H1	dynein cytoplasmic 2 heavy chain 1	-1.46686
ENSG00000032219	ARID4A	AT-rich interaction domain 4A	-1.46649
ENSG00000178773	CPNE7	copine 7	-1.46649
ENSG00000226137	BAIAP2-DT	BAIAP2 divergent transcript	-1.46402
ENSG00000067606	PRKCZ	protein kinase C zeta	-1.46347
ENSG00000150054	MPP7	MAGUK p55 scaffold protein 7	-1.46342
ENSG00000132932	ATP8A2	ATPase phospholipid transporting 8A2	-1.46125
ENSG00000182447	OTOL1	otolin 1	-1.46125
ENSG00000145321	GC	GC vitamin D binding protein	-1.46125
ENSG00000137252	HCRTR2	hypocretin receptor 2	-1.46125
ENSG00000107742	SPOCK2	SPARC (osteonectin), cwcv and kazal like domains proteoglycan 2	-1.4601
ENSG00000141404	GNAL	G protein subunit alpha L	-1.4601
ENSG00000135341	MAP3K7	mitogen-activated protein kinase kinase kinase 7	-1.45727
ENSG00000183666	GUSBP1	GUSB pseudogene 1	-1.45727
ENSG00000188452	CERKL	ceramide kinase like	-1.4568
ENSG00000008294	SPAG9	sperm associated antigen 9	-1.45495
ENSG00000197122	SRC	SRC proto-oncogene, non-receptor tyrosine kinase	-1.45495
ENSG00000164073	MFSD8	major facilitator superfamily domain containing 8	-1.45343
ENSG00000005436	GCFC2	GC-rich sequence DNA-binding factor 2	-1.45298
ENSG00000172765	TMCC1	transmembrane and coiled-coil domain family 1	-1.45298
ENSG00000135124	P2RX4	purinergic receptor P2X 4	-1.45232
ENSG00000181023	OR56B1	olfactory receptor family 56 subfamily B member 1	-1.45032
ENSG00000213088	ACKR1	atypical chemokine receptor 1 (Duffy blood group)	-1.45027
ENSG00000134153	EMC7	ER membrane protein complex subunit 7	-1.44966
ENSG00000182667	NTM	neurotrimin	-1.44842
ENSG00000170365	SMAD1	SMAD family member 1	-1.44675
ENSG00000103222	ABCC1	ATP binding cassette subfamily C member 1	-1.44568
ENSG00000139675	HNRNPA1L2	heterogeneous nuclear ribonucleoprotein A1 like 2	-1.44254
ENSG00000101158	NELFCD	negative elongation factor complex member C/D	-1.44188
ENSG00000154359	LONRF1	LON peptidase N-terminal domain and ring finger 1	-1.44188
ENSG00000158321	AUTS2	activator of transcription and developmental regulator AUTS2	-1.44133
ENSG00000154217	PITPNC1	phosphatidylinositol transfer protein cytoplasmic 1	-1.44133
ENSG00000186469	GNG2	G protein subunit gamma 2	-1.44133
ENSG00000172469	MANEA	mannosidase endo-alpha	-1.44133
ENSG00000131019	ULBP3	UL16 binding protein 3	-1.44133
ENSG00000162761	LMX1A	LIM homeobox transcription factor 1 alpha	-1.43901
ENSG00000127481	UBR4	ubiquitin protein ligase E3 component n-recognin 4	-1.43896
ENSG00000172817	CYP7B1	cytochrome P450 family 7 subfamily B member 1	-1.43896
ENSG00000044459	CNTLN	centlein	-1.43515
ENSG00000183559	C10orf120	chromosome 10 open reading frame 120	-1.434
ENSG00000154227	CERS3	ceramide synthase 3	-1.43071
ENSG00000143341	HMCN1	hemicentin 1	-1.43008
ENSG00000149418	ST14	ST14 transmembrane serine protease matriptase	-1.42926
ENSG00000065534	MYLK	myosin light chain kinase	-1.42926
ENSG00000179818	ASPRV1	aspartic peptidase retroviral like 1	-1.42831
ENSG00000203782	LORICRIN	loricrin cornified envelope precursor protein	-1.42702
ENSG00000165323	FAT3	FAT atypical cadherin 3	-1.42437
ENSG00000140450	ARRDC4	arrestin domain containing 4	-1.42152
ENSG00000072958	AP1M1	adaptor related protein complex 1 subunit mu 1	-1.42123
ENSG00000164442	CITED2	Cbp/p300 interacting transactivator with Glu/Asp rich carboxy-terminal domain 2	-1.42123
ENSG00000163328	GPR155	G protein-coupled receptor 155	-1.4204
ENSG00000165443	PHYHIPL	phytanoyl-CoA 2-hydroxylase interacting protein like	-1.41767
ENSG00000183578	TNFAIP8L3	TNF alpha induced protein 8 like 3	-1.41767
ENSG00000119771	KLHL29	kelch like family member 29	-1.41767
ENSG00000246089	MCPH1-DT	MCPH1 divergent transcript	-1.41767
ENSG00000165841	CYP2C19	cytochrome P450 family 2 subfamily C member 19	-1.41748
ENSG00000121210	TMEM131L	transmembrane 131 like	-1.41672
ENSG00000132958	TPTE2	transmembrane phosphoinositide 3-phosphatase and tensin homolog 2	-1.41356
ENSG00000171954	CYP4F22	cytochrome P450 family 4 subfamily F member 22	-1.41356
ENSG00000184898	RBM43	RNA binding motif protein 43	-1.41356
ENSG00000168309	FAM107A	family with sequence similarity 107 member A	-1.41356
ENSG00000137872	SEMA6D	semaphorin 6D	-1.41279
ENSG00000205634	LINC00898	long intergenic non-protein coding RNA 898	-1.41279
ENSG00000168589	DYNLRB2	dynein light chain roadblock-type 2	-1.41279
ENSG00000171105	INSR	insulin receptor	-1.41279
ENSG00000162745	OLFML2B	olfactomedin like 2B	-1.41279
ENSG00000231532	LINC01249	long intergenic non-protein coding RNA 1249	-1.41279
ENSG00000189184	PCDH18	protocadherin 18	-1.41279
ENSG00000152818	UTRN	utrophin	-1.41279
ENSG00000241098	LINC01994	long intergenic non-protein coding RNA 1994	-1.41279
ENSG00000186306	OR10T2	olfactory receptor family 10 subfamily T member 2	-1.41279
ENSG00000177000	MTHFR	methylenetetrahydrofolate reductase	-1.41279
ENSG00000142910	TINAGL1	tubulointerstitial nephritis antigen like 1	-1.41279
ENSG00000163867	ZMYM6	zinc finger MYM-type containing 6	-1.41279
ENSG00000177606	JUN	Jun proto-oncogene, AP-1 transcription factor subunit	-1.41279
ENSG00000162645	GBP2	guanylate binding protein 2	-1.41279
ENSG00000215869	LOC100129138	THAP domain containing 3 pseudogene	-1.41279
ENSG00000163518	FCRL4	Fc receptor like 4	-1.41279
ENSG00000152061	RABGAP1L	RAB GTPase activating protein 1 like	-1.41279
ENSG00000150275	PCDH15	protocadherin related 15	-1.41279
ENSG00000119919	NKX2-3	NK2 homeobox 3	-1.41279
ENSG00000151892	GFRA1	GDNF family receptor alpha 1	-1.41279
ENSG00000121236	TRIM6	tripartite motif containing 6	-1.41279
ENSG00000158042	MRPL17	mitochondrial ribosomal protein L17	-1.41279
ENSG00000091664	SLC17A6	solute carrier family 17 member 6	-1.41279
ENSG00000149313	AASDHPPT	aminoadipate-semialdehyde dehydrogenase-phosphopantetheinyl transferase	-1.41279
ENSG00000067798	NAV3	neuron navigator 3	-1.41279
ENSG00000111727	HCFC2	host cell factor C2	-1.41279
ENSG00000088448	ANKRD10	ankyrin repeat domain 10	-1.41279
ENSG00000197595	ATP11AUN	ATP11A upstream neighbor lncRNA	-1.41279
ENSG00000153531	ADPRHL1	ADP-ribosylhydrolase like 1	-1.41279
ENSG00000258537	FRMD6-AS2	FRMD6 antisense RNA 2	-1.41279
ENSG00000103995	CEP152	centrosomal protein 152	-1.41279
ENSG00000263155	MYZAP	myocardial zonula adherens protein	-1.41279
ENSG00000187720	THSD4	thrombospondin type 1 domain containing 4	-1.41279
ENSG00000260549	MT1L	metallothionein 1L, pseudogene	-1.41279
ENSG00000263785	MIR3182	microRNA 3182	-1.41279
ENSG00000133027	PEMT	phosphatidylethanolamine N-methyltransferase	-1.41279
ENSG00000181035	SLC25A42	solute carrier family 25 member 42	-1.41279
ENSG00000170634	ACYP2	acylphosphatase 2	-1.41279
ENSG00000114956	DGUOK	deoxyguanosine kinase	-1.41279
ENSG00000085978	ATG16L1	autophagy related 16 like 1	-1.41279
ENSG00000101412	E2F1	E2F transcription factor 1	-1.41279
ENSG00000198445	CCT8L2	chaperonin containing TCP1 subunit 8 like 2	-1.41279
ENSG00000185219	ZNF445	zinc finger protein 445	-1.41279
ENSG00000181722	ZBTB20	zinc finger and BTB domain containing 20	-1.41279
ENSG00000151967	SCHIP1	schwannomin interacting protein 1	-1.41279
ENSG00000114757	PEX5L	peroxisomal biogenesis factor 5 like	-1.41279
ENSG00000250254	PTTG2	pituitary tumor-transforming 2	-1.41279
ENSG00000250821	EXOC1L	exocyst complex component 1 like	-1.41279
ENSG00000145741	BTF3	basic transcription factor 3	-1.41279
ENSG00000049860	HEXB	hexosaminidase subunit beta	-1.41279
ENSG00000134987	WDR36	WD repeat domain 36	-1.41279
ENSG00000164379	FOXQ1	forkhead box Q1	-1.41279
ENSG00000112273	HDGFL1	HDGF like 1	-1.41279
ENSG00000213071	LPAL2	lipoprotein(a) like 2, pseudogene	-1.41279
ENSG00000136205	TNS3	tensin 3	-1.41279
ENSG00000265878	MIR3914-1	microRNA 3914-1	-1.41279
ENSG00000046889	PREX2	phosphatidylinositol-3,4,5-trisphosphate dependent Rac exchange factor 2	-1.41279
ENSG00000147649	MTDH	metadherin	-1.41279
ENSG00000122729	ACO1	aconitase 1	-1.41279
ENSG00000102043	MTMR8	myotubularin related protein 8	-1.41279
ENSG00000182185	RAD51B	RAD51 paralog B	-1.41218
ENSG00000077097	TOP2B	DNA topoisomerase II beta	-1.41218
ENSG00000152404	CWF19L2	CWF19 like cell cycle control factor 2	-1.41218
ENSG00000196243	LINC00615	long intergenic non-protein coding RNA 615	-1.41218
ENSG00000163623	NKX6-1	NK6 homeobox 1	-1.41218
ENSG00000173281	PPP1R3B	protein phosphatase 1 regulatory subunit 3B	-1.41039
ENSG00000007372	PAX6	paired box 6	-1.41039
ENSG00000166448	TMEM130	transmembrane protein 130	-1.41039
ENSG00000106636	YKT6	YKT6 v-SNARE homolog	-1.40601
ENSG00000226983	LINC01692	long intergenic non-protein coding RNA 1692	-1.40303
ENSG00000155629	PIK3AP1	phosphoinositide-3-kinase adaptor protein 1	-1.40303
ENSG00000173905	GOLIM4	golgi integral membrane protein 4	-1.40273
ENSG00000084754	HADHA	hydroxyacyl-CoA dehydrogenase trifunctional multienzyme complex subunit alpha	-1.40273
ENSG00000067066	SP100	SP100 nuclear antigen	-1.40273
ENSG00000203737	GPR52	G protein-coupled receptor 52	-1.40236
ENSG00000109182	CWH43	cell wall biogenesis 43 C-terminal homolog	-1.40236
ENSG00000188877	POTEA	POTE ankyrin domain family member A	-1.40236
ENSG00000168036	CTNNB1	catenin beta 1	-1.40236
ENSG00000253298	LINC01845	long intergenic non-protein coding RNA 1845	-1.40236
ENSG00000164109	MAD2L1	mitotic arrest deficient 2 like 1	-1.40236
ENSG00000133704	IPO8	importin 8	-1.40236
ENSG00000083123	BCKDHB	branched chain keto acid dehydrogenase E1 subunit beta	-1.40236
ENSG00000162426	SLC45A1	solute carrier family 45 member 1	-1.40236
ENSG00000009780	FAM76A	family with sequence similarity 76 member A	-1.40236
ENSG00000162373	BEND5	BEN domain containing 5	-1.40236
ENSG00000097046	CDC7	cell division cycle 7	-1.40236
ENSG00000184148	SPRR4	small proline rich protein 4	-1.40236
ENSG00000151553	FHIP2A	FHF complex subunit HOOK interacting protein 2A	-1.40236
ENSG00000233409	FANK1-AS1	FANK1 antisense RNA 1	-1.40236
ENSG00000148773	MKI67	marker of proliferation Ki-67	-1.40236
ENSG00000197702	PARVA	parvin alpha	-1.40236
ENSG00000176485	PLAAT3	phospholipase A and acyltransferase 3	-1.40236
ENSG00000158636	EMSY	EMSY transcriptional repressor, BRCA2 interacting	-1.40236
ENSG00000012504	NR1H4	nuclear receptor subfamily 1 group H member 4	-1.40236
ENSG00000204442	NALF1	NALCN channel auxiliary factor 1	-1.40236
ENSG00000126216	TUBGCP3	tubulin gamma complex associated protein 3	-1.40236
ENSG00000100867	DHRS2	dehydrogenase/reductase 2	-1.40236
ENSG00000053254	FOXN3	forkhead box N3	-1.40236
ENSG00000102921	N4BP1	NEDD4 binding protein 1	-1.40236
ENSG00000173786	CNP	2',3'-cyclic nucleotide 3' phosphodiesterase	-1.40236
ENSG00000134769	DTNA	dystrobrevin alpha	-1.40236
ENSG00000130167	TSPAN16	tetraspanin 16	-1.40236
ENSG00000197928	ZNF677	zinc finger protein 677	-1.40236
ENSG00000075568	TMEM131	transmembrane protein 131	-1.40236
ENSG00000144476	ACKR3	atypical chemokine receptor 3	-1.40236
ENSG00000184402	SS18L1	SS18L1 subunit of BAF chromatin remodeling complex	-1.40236
ENSG00000170142	UBE2E1	ubiquitin conjugating enzyme E2 E1	-1.40236
ENSG00000138468	SENP7	SUMO specific peptidase 7	-1.40236
ENSG00000070193	FGF10	fibroblast growth factor 10	-1.40236
ENSG00000170271	FAXDC2	fatty acid hydroxylase domain containing 2	-1.40236
ENSG00000146267	FAXC	failed axon connections homolog, metaxin like GST domain containing	-1.40236
ENSG00000196683	TOMM7	translocase of outer mitochondrial membrane 7	-1.40236
ENSG00000078053	AMPH	amphiphysin	-1.40236
ENSG00000146676	PURB	purine rich element binding protein B	-1.40236
ENSG00000205060	SLC35B4	solute carrier family 35 member B4	-1.40236
ENSG00000105929	ATP6V0A4	ATPase H+ transporting V0 subunit a4	-1.40236
ENSG00000106617	PRKAG2	protein kinase AMP-activated non-catalytic subunit gamma 2	-1.40236
ENSG00000164830	OXR1	oxidation resistance 1	-1.40236
ENSG00000155158	TTC39B	tetratricopeptide repeat domain 39B	-1.40236
ENSG00000107295	SH3GL2	SH3 domain containing GRB2 like 2, endophilin A1	-1.40236
ENSG00000198889	DCAF12L1	DDB1 and CUL4 associated factor 12 like 1	-1.40236
ENSG00000145555	MYO10	myosin X	-1.39837
ENSG00000134259	NGF	nerve growth factor	-1.39837
ENSG00000207652	MIR621	microRNA 621	-1.39837
ENSG00000118946	PCDH17	protocadherin 17	-1.39837
ENSG00000064655	EYA2	EYA transcriptional coactivator and phosphatase 2	-1.39837
ENSG00000182606	TRAK1	trafficking kinesin protein 1	-1.39837
ENSG00000164253	WDR41	WD repeat domain 41	-1.39837
ENSG00000171408	PDE7B	phosphodiesterase 7B	-1.39837
ENSG00000181690	PLAG1	PLAG1 zinc finger	-1.39837
ENSG00000066382	MPPED2	metallophosphoesterase domain containing 2	-1.39614
ENSG00000115641	FHL2	four and a half LIM domains 2	-1.39614
ENSG00000074047	GLI2	GLI family zinc finger 2	-1.39614
ENSG00000264658	MIR4798	microRNA 4798	-1.39614
ENSG00000122515	ZMIZ2	zinc finger MIZ-type containing 2	-1.39614
ENSG00000112599	GUCA1B	guanylate cyclase activator 1B	-1.39077
ENSG00000061987	MON2	MON2 homolog, regulator of endosome-to-Golgi trafficking	-1.38963
ENSG00000129595	EPB41L4A	erythrocyte membrane protein band 4.1 like 4A	-1.38963
ENSG00000112335	SNX3	sorting nexin 3	-1.38768
ENSG00000232814	COL4A2-AS1	COL4A2 antisense RNA 1	-1.38768
ENSG00000166501	PRKCB	protein kinase C beta	-1.38768
ENSG00000149257	SERPINH1	serpin family H member 1	-1.38768
ENSG00000255501	CARD18	caspase recruitment domain family member 18	-1.38768
ENSG00000064932	SBNO2	strawberry notch homolog 2	-1.38768
ENSG00000163803	PLB1	phospholipase B1	-1.38768
ENSG00000207863	MIR125B2	microRNA 125b-2	-1.38768
ENSG00000250317	SMIM20	small integral membrane protein 20	-1.38768
ENSG00000008988	RPS20	ribosomal protein S20	-1.38768
ENSG00000052126	PLEKHA5	pleckstrin homology domain containing A5	-1.38478
ENSG00000188818	ZDHHC11	zinc finger DHHC-type containing 11	-1.38441
ENSG00000158445	KCNB1	potassium voltage-gated channel subfamily B member 1	-1.3843
ENSG00000106829	TLE4	TLE family member 4, transcriptional corepressor	-1.38268
ENSG00000165379	LRFN5	leucine rich repeat and fibronectin type III domain containing 5	-1.38098
ENSG00000131951	LRRC9	leucine rich repeat containing 9	-1.37703
ENSG00000169946	ZFPM2	zinc finger protein, FOG family member 2	-1.37703
ENSG00000109756	RAPGEF2	Rap guanine nucleotide exchange factor 2	-1.37703
ENSG00000087470	DNM1L	dynamin 1 like	-1.37703
ENSG00000011295	TTC19	tetratricopeptide repeat domain 19	-1.37703
ENSG00000063978	RNF4	ring finger protein 4	-1.37703
ENSG00000160445	ZER1	zyg-11 related cell cycle regulator	-1.37703
ENSG00000102572	STK24	serine/threonine kinase 24	-1.37626
ENSG00000172458	IL17D	interleukin 17D	-1.37626
ENSG00000188958	UTS2B	urotensin 2B	-1.376
ENSG00000101191	DIDO1	death inducer-obliterator 1	-1.37539
ENSG00000073282	TP63	tumor protein p63	-1.37386
ENSG00000100815	TRIP11	thyroid hormone receptor interactor 11	-1.37198
ENSG00000142185	TRPM2	transient receptor potential cation channel subfamily M member 2	-1.3719
ENSG00000131142	CCL25	C-C motif chemokine ligand 25	-1.37061
ENSG00000120451	SNX19	sorting nexin 19	-1.36826
ENSG00000177459	ERICH5	glutamate rich 5	-1.36826
ENSG00000257923	CUX1	cut like homeobox 1	-1.36733
ENSG00000198010	DLGAP2	DLG associated protein 2	-1.36323
ENSG00000017427	IGF1	insulin like growth factor 1	-1.36323
ENSG00000131746	TNS4	tensin 4	-1.36323
ENSG00000162976	SLC66A3	solute carrier family 66 member 3	-1.36323
ENSG00000100023	PPIL2	peptidylprolyl isomerase like 2	-1.36323
ENSG00000183770	FOXL2	forkhead box L2	-1.36323
ENSG00000175182	FAM131A	family with sequence similarity 131 member A	-1.36323
ENSG00000184677	ZBTB40	zinc finger and BTB domain containing 40	-1.36304
ENSG00000204616	TRIM31	tripartite motif containing 31	-1.36148
ENSG00000267767	LINC01801	long intergenic non-protein coding RNA 1801	-1.35929
ENSG00000283550	MIR2054	microRNA 2054	-1.35834
ENSG00000105176	URI1	URI1 prefoldin like chaperone	-1.35782
ENSG00000116731	PRDM2	PR/SET domain 2	-1.35655
ENSG00000176769	TCERG1L	transcription elongation regulator 1 like	-1.35655
ENSG00000140750	ARHGAP17	Rho GTPase activating protein 17	-1.35655
ENSG00000163453	IGFBP7	insulin like growth factor binding protein 7	-1.35655
ENSG00000139318	DUSP6	dual specificity phosphatase 6	-1.35621
ENSG00000184986	TMEM121	transmembrane protein 121	-1.35466
ENSG00000121853	GHSR	growth hormone secretagogue receptor	-1.35466
ENSG00000253417	LINC02159	long intergenic non-protein coding RNA 2159	-1.35466
ENSG00000198625	MDM4	MDM4 regulator of p53	-1.3515
ENSG00000188649	CC2D2B	coiled-coil and C2 domain containing 2B	-1.3515
ENSG00000169919	GUSB	glucuronidase beta	-1.3515
ENSG00000174469	CNTNAP2	contactin associated protein 2	-1.3515
ENSG00000153944	MSI2	musashi RNA binding protein 2	-1.3515
ENSG00000054793	ATP9A	ATPase phospholipid transporting 9A (putative)	-1.3515
ENSG00000163491	NEK10	NIMA related kinase 10	-1.35139
ENSG00000255737	AGAP2-AS1	AGAP2 antisense RNA 1	-1.35139
ENSG00000138356	AOX1	aldehyde oxidase 1	-1.35139
ENSG00000077092	RARB	retinoic acid receptor beta	-1.35139
ENSG00000111879	FAM184A	family with sequence similarity 184 member A	-1.35139
ENSG00000110925	CSRNP2	cysteine and serine rich nuclear protein 2	-1.35138
ENSG00000167346	MMP26	matrix metallopeptidase 26	-1.34989
ENSG00000179630	LACC1	laccase domain containing 1	-1.34946
ENSG00000156466	GDF6	growth differentiation factor 6	-1.34946
ENSG00000100565	LRRC74A	leucine rich repeat containing 74A	-1.34577
ENSG00000120708	TGFBI	transforming growth factor beta induced	-1.34577
ENSG00000120549	KIAA1217	KIAA1217	-1.34577
ENSG00000157423	HYDIN	HYDIN axonemal central pair apparatus protein	-1.34568
ENSG00000070087	PFN2	profilin 2	-1.34568
ENSG00000205696	ADARB2-AS1	ADARB2 antisense RNA 1	-1.34461
ENSG00000261517	LINC00558	long intergenic non-protein coding RNA 558	-1.34461
ENSG00000154358	OBSCN	obscurin, cytoskeletal calmodulin and titin-interacting RhoGEF	-1.34461
ENSG00000082898	XPO1	exportin 1	-1.34461
ENSG00000144339	TMEFF2	transmembrane protein with EGF like and two follistatin like domains 2	-1.34461
ENSG00000100393	EP300	E1A binding protein p300	-1.34461
ENSG00000198795	ZNF521	zinc finger protein 521	-1.34179
ENSG00000162694	EXTL2	exostosin like glycosyltransferase 2	-1.34179
ENSG00000155380	SLC16A1	solute carrier family 16 member 1	-1.34179
ENSG00000196184	OR10J1	olfactory receptor family 10 subfamily J member 1	-1.34179
ENSG00000198739	LRRTM3	leucine rich repeat transmembrane neuronal 3	-1.34179
ENSG00000133812	SBF2	SET binding factor 2	-1.34179
ENSG00000138686	BBS7	Bardet-Biedl syndrome 7	-1.34179
ENSG00000172728	FUT10	fucosyltransferase 10	-1.34096
ENSG00000156140	ADAMTS3	ADAM metallopeptidase with thrombospondin type 1 motif 3	-1.34096
ENSG00000173068	BNC2	basonuclin 2	-1.34096
ENSG00000084628	NKAIN1	sodium/potassium transporting ATPase interacting 1	-1.34096
ENSG00000214717	ZBED1	zinc finger BED-type containing 1	-1.3399
ENSG00000182070	OR52A1	olfactory receptor family 52 subfamily A member 1	-1.33948
ENSG00000249860	MTRNR2L5	MT-RNR2 like 5 (pseudogene)	-1.33948
ENSG00000196511	TPK1	thiamin pyrophosphokinase 1	-1.33948
ENSG00000104957	YJU2B	YJU2 splicing factor homolog B	-1.33948
ENSG00000166398	GARRE1	granule associated Rac and RHOG effector 1	-1.33948
ENSG00000084733	RAB10	RAB10, member RAS oncogene family	-1.33948
ENSG00000163320	CGGBP1	CGG triplet repeat binding protein 1	-1.33948
ENSG00000144867	SRPRB	SRP receptor subunit beta	-1.33948
ENSG00000124496	TRERF1	transcriptional regulating factor 1	-1.33948
ENSG00000136542	GALNT5	polypeptide N-acetylgalactosaminyltransferase 5	-1.33879
ENSG00000082482	KCNK2	potassium two pore domain channel subfamily K member 2	-1.33879
ENSG00000079134	THOC1	THO complex 1	-1.33879
ENSG00000188817	SNTN	sentan, cilia apical structure protein	-1.33879
ENSG00000221818	EBF2	EBF transcription factor 2	-1.33879
ENSG00000170681	CAVIN4	caveolae associated protein 4	-1.33688
ENSG00000116221	MRPL37	mitochondrial ribosomal protein L37	-1.33639
ENSG00000157388	CACNA1D	calcium voltage-gated channel subunit alpha1 D	-1.33639
ENSG00000151611	MMAA	metabolism of cobalamin associated A	-1.33639
ENSG00000156687	UNC5D	unc-5 netrin receptor D	-1.33561
ENSG00000066468	FGFR2	fibroblast growth factor receptor 2	-1.33561
ENSG00000265822	MIR4422	microRNA 4422	-1.33561
ENSG00000198879	SFMBT2	Scm like with four mbt domains 2	-1.33561
ENSG00000221977	OR4E2	olfactory receptor family 4 subfamily E member 2	-1.33561
ENSG00000104047	DTWD1	DTW domain containing 1	-1.33561
ENSG00000255587	RAB44	RAB44, member RAS oncogene family	-1.33561
ENSG00000016402	IL20RA	interleukin 20 receptor subunit alpha	-1.33561
ENSG00000106823	ECM2	extracellular matrix protein 2	-1.33561
ENSG00000165973	NELL1	neural EGFL like 1	-1.33524
ENSG00000116761	CTH	cystathionine gamma-lyase	-1.33524
ENSG00000117114	ADGRL2	adhesion G protein-coupled receptor L2	-1.33524
ENSG00000173404	INSM1	INSM transcriptional repressor 1	-1.33524
ENSG00000143207	COP1	COP1 E3 ubiquitin ligase	-1.33521
ENSG00000144560	VGLL4	vestigial like family member 4	-1.33309
ENSG00000187980	PLA2G2C	phospholipase A2 group IIC	-1.33264
ENSG00000171345	KRT19	keratin 19	-1.33264
ENSG00000183840	GPR39	G protein-coupled receptor 39	-1.33264
ENSG00000172955	ADH6	alcohol dehydrogenase 6 (class V)	-1.33264
ENSG00000135426	TESPA1	thymocyte expressed, positive selection associated 1	-1.33197
ENSG00000198788	MUC2	mucin 2, oligomeric mucus/gel-forming	-1.33074
ENSG00000169594	BNC1	basonuclin 1	-1.33033
ENSG00000166582	CENPV	centromere protein V	-1.33033
ENSG00000178904	DPY19L3	dpy-19 like C-mannosyltransferase 3	-1.33033
ENSG00000163114	PDHA2	pyruvate dehydrogenase E1 subunit alpha 2	-1.33033
ENSG00000079215	SLC1A3	solute carrier family 1 member 3	-1.33033
ENSG00000113749	HRH2	histamine receptor H2	-1.33033
ENSG00000196696	PDXDC2P-NPIPB14P	PDXDC2P-NPIPB14P readthrough	-1.3302
ENSG00000150051	MKX	mohawk homeobox	-1.32886
ENSG00000230937	MIR205HG	MIR205 host gene	-1.32836
ENSG00000080224	EPHA6	EPH receptor A6	-1.32836
ENSG00000123600	METTL8	methyltransferase 8, methylcytidine	-1.32836
ENSG00000137273	FOXF2	forkhead box F2	-1.32836
ENSG00000165006	UBAP1	ubiquitin associated protein 1	-1.32836
ENSG00000138835	RGS3	regulator of G protein signaling 3	-1.32836
ENSG00000259156	CHEK2P2	CHEK2 pseudogene 2	-1.32641
ENSG00000232938	RPL23AP87	ribosomal protein L23a pseudogene 87	-1.32575
ENSG00000087303	NID2	nidogen 2	-1.32573
ENSG00000064115	TM7SF3	transmembrane 7 superfamily member 3	-1.3255
ENSG00000214097	SMCO1	single-pass membrane protein with coiled-coil domains 1	-1.3255
ENSG00000170848	PSG6	pregnancy specific beta-1-glycoprotein 6	-1.32533
ENSG00000255545	B3GAT1-DT	B3GAT1 divergent transcript	-1.32531
ENSG00000066933	MYO9A	myosin IXA	-1.32437
ENSG00000206538	VGLL3	vestigial like family member 3	-1.32437
ENSG00000265996	MIR3671	microRNA 3671	-1.32437
ENSG00000142279	WTIP	WT1 interacting protein	-1.32437
ENSG00000114742	WDR48	WD repeat domain 48	-1.32437
ENSG00000283359	MIR3977	microRNA 3977	-1.32437
ENSG00000154975	CA10	carbonic anhydrase 10	-1.32435
ENSG00000189337	KAZN	kazrin, periplakin interacting protein	-1.32259
ENSG00000226722	LINC00424	long intergenic non-protein coding RNA 424	-1.31989
ENSG00000142405	NLRP12	NLR family pyrin domain containing 12	-1.31989
ENSG00000178177	LCORL	ligand dependent nuclear receptor corepressor like	-1.31989
ENSG00000078795	PKD2L2	polycystin 2 like 2, transient receptor potential cation channel	-1.31989
ENSG00000154263	ABCA10	ATP binding cassette subfamily A member 10	-1.31968
ENSG00000028116	VRK2	VRK serine/threonine kinase 2	-1.31968
ENSG00000198369	SPRED2	sprouty related EVH1 domain containing 2	-1.31968
ENSG00000144619	CNTN4	contactin 4	-1.31968
ENSG00000145868	FBXO38	F-box protein 38	-1.31968
ENSG00000120149	MSX2	msh homeobox 2	-1.31968
ENSG00000136982	DSCC1	DNA replication and sister chromatid cohesion 1	-1.31968
ENSG00000154127	UBASH3B	ubiquitin associated and SH3 domain containing B	-1.31907
ENSG00000245729	LINC02226	long intergenic non-protein coding RNA 2226	-1.31907
ENSG00000204713	TRIM27	tripartite motif containing 27	-1.31907
ENSG00000128590	DNAJB9	DnaJ heat shock protein family (Hsp40) member B9	-1.31814
ENSG00000182870	GALNT9	polypeptide N-acetylgalactosaminyltransferase 9	-1.31814
ENSG00000173218	VANGL1	VANGL planar cell polarity protein 1	-1.31814
ENSG00000035115	SH3YL1	SH3 and SYLF domain containing 1	-1.31814
ENSG00000206633	SNORA80B	small nucleolar RNA, H/ACA box 80B	-1.31814
ENSG00000283734	MIR4785	microRNA 4785	-1.31814
ENSG00000159261	CLDN14	claudin 14	-1.31814
ENSG00000168356	SCN11A	sodium voltage-gated channel alpha subunit 11	-1.31814
ENSG00000181220	ZNF746	zinc finger protein 746	-1.31814
ENSG00000261522	LOC100133920	methylenetetrahydrofolate dehydrogenase (NADP+ dependent) 1 like pseudogene	-1.31814
ENSG00000109917	ZPR1	ZPR1 zinc finger	-1.31745
ENSG00000185942	NKAIN3	sodium/potassium transporting ATPase interacting 3	-1.31728
ENSG00000175868	CALCB	calcitonin related polypeptide beta	-1.31728
ENSG00000004534	RBM6	RNA binding motif protein 6	-1.31728
ENSG00000162670	BRINP3	BMP/retinoic acid inducible neural specific 3	-1.31718
ENSG00000129514	FOXA1	forkhead box A1	-1.31718
ENSG00000141564	RPTOR	regulatory associated protein of MTOR complex 1	-1.31549
ENSG00000009724	MASP2	MBL associated serine protease 2	-1.31489
ENSG00000175387	SMAD2	SMAD family member 2	-1.31489
ENSG00000103174	NAGPA	N-acetylglucosamine-1-phosphodiester alpha-N-acetylglucosaminidase	-1.31378
ENSG00000161791	FMNL3	formin like 3	-1.31326
ENSG00000177706	FAM20C	FAM20C golgi associated secretory pathway kinase	-1.31144
ENSG00000103264	FBXO31	F-box protein 31	-1.31085
ENSG00000144451	SPAG16	sperm associated antigen 16	-1.30968
ENSG00000198785	GRIN3A	glutamate ionotropic receptor NMDA type subunit 3A	-1.30925
ENSG00000247624	CPEB2-DT	CPEB2 divergent transcript	-1.30925
ENSG00000130038	CRACR2A	calcium release activated channel regulator 2A	-1.30925
ENSG00000162600	OMA1	OMA1 zinc metallopeptidase	-1.30925
ENSG00000165525	NEMF	nuclear export mediator factor	-1.30925
ENSG00000078295	ADCY2	adenylate cyclase 2	-1.30925
ENSG00000118515	SGK1	serum/glucocorticoid regulated kinase 1	-1.30925
ENSG00000177613	CSTF2T	cleavage stimulation factor subunit 2 tau variant	-1.30664
ENSG00000135111	TBX3	T-box transcription factor 3	-1.30664
ENSG00000139977	NAA30	N-alpha-acetyltransferase 30, NatC catalytic subunit	-1.30664
ENSG00000169251	NMD3	NMD3 ribosome export adaptor	-1.30664
ENSG00000284000	MIR4458	microRNA 4458	-1.30588
ENSG00000246273	SBF2-AS1	SBF2 antisense RNA 1	-1.30588
ENSG00000170290	SLN	sarcolipin	-1.30588
ENSG00000166682	TMPRSS5	transmembrane serine protease 5	-1.30588
ENSG00000178081	ULK4P3	ULK4 pseudogene 3	-1.30588
ENSG00000101558	VAPA	VAMP associated protein A	-1.30588
ENSG00000144426	NBEAL1	neurobeachin like 1	-1.30588
ENSG00000197461	PDGFA	platelet derived growth factor subunit A	-1.30588
ENSG00000240889	NDUFB2-AS1	NDUFB2 antisense RNA 1	-1.30588
ENSG00000197140	ADAM32	ADAM metallopeptidase domain 32	-1.30588
ENSG00000141232	TOB1	transducer of ERBB2, 1	-1.30527
ENSG00000084731	KIF3C	kinesin family member 3C	-1.30527
ENSG00000115539	PDCL3	phosducin like 3	-1.30527
ENSG00000164270	HTR4	5-hydroxytryptamine receptor 4	-1.30527
ENSG00000184194	GPR173	G protein-coupled receptor 173	-1.30527
ENSG00000156711	MAPK13	mitogen-activated protein kinase 13	-1.30413
ENSG00000155792	DEPTOR	DEP domain containing MTOR interacting protein	-1.30282
ENSG00000251138	LINC02882	long intergenic non-protein coding RNA 2882	-1.30022
ENSG00000196235	SUPT5H	SPT5 homolog, DSIF elongation factor subunit	-1.30022
ENSG00000163527	STT3B	STT3 oligosaccharyltransferase complex catalytic subunit B	-1.30022
ENSG00000071539	TRIP13	thyroid hormone receptor interactor 13	-1.30022
ENSG00000207775	MIR548A1	microRNA 548a-1	-1.30022
ENSG00000235665	LINC00298	long intergenic non-protein coding RNA 298	-1.29884
ENSG00000136267	DGKB	diacylglycerol kinase beta	-1.29884
ENSG00000134215	VAV3	vav guanine nucleotide exchange factor 3	-1.29884
ENSG00000165632	TAF3	TATA-box binding protein associated factor 3	-1.29884
ENSG00000264559	MIR3162	microRNA 3162	-1.29884
ENSG00000173237	C11orf86	chromosome 11 open reading frame 86	-1.29884
ENSG00000103449	SALL1	spalt like transcription factor 1	-1.29884
ENSG00000115159	GPD2	glycerol-3-phosphate dehydrogenase 2	-1.29884
ENSG00000132170	PPARG	peroxisome proliferator activated receptor gamma	-1.29884
ENSG00000144724	PTPRG	protein tyrosine phosphatase receptor type G	-1.29884
ENSG00000072201	LNX1	ligand of numb-protein X 1	-1.29884
ENSG00000071205	ARHGAP10	Rho GTPase activating protein 10	-1.29884
ENSG00000085265	FCN1	ficolin 1	-1.29884
ENSG00000178951	ZBTB7A	zinc finger and BTB domain containing 7A	-1.29792
ENSG00000104324	CPQ	carboxypeptidase Q	-1.29731
ENSG00000049449	RCN1	reticulocalbin 1	-1.29611
ENSG00000079785	DDX1	DEAD-box helicase 1	-1.29611
ENSG00000178795	GDPD4	glycerophosphodiester phosphodiesterase domain containing 4	-1.29544
ENSG00000163508	EOMES	eomesodermin	-1.29544
ENSG00000153823	PID1	phosphotyrosine interaction domain containing 1	-1.29544
ENSG00000136631	VPS45	vacuolar protein sorting 45 homolog	-1.29544
ENSG00000198756	COLGALT2	collagen beta(1-O)galactosyltransferase 2	-1.29544
ENSG00000074590	NUAK1	NUAK family kinase 1	-1.29544
ENSG00000227528	DIAPH3-AS1	DIAPH3 antisense RNA 1	-1.29544
ENSG00000198356	GET3	guided entry of tail-anchored proteins factor 3, ATPase	-1.29544
ENSG00000144036	EXOC6B	exocyst complex component 6B	-1.29544
ENSG00000266396	MIR4273	microRNA 4273	-1.29544
ENSG00000198286	CARD11	caspase recruitment domain family member 11	-1.29544
ENSG00000169427	KCNK9	potassium two pore domain channel subfamily K member 9	-1.29544
ENSG00000172554	SNTG2	syntrophin gamma 2	-1.29415
ENSG00000054967	RELT	RELT TNF receptor	-1.29415
ENSG00000144021	CIAO1	cytosolic iron-sulfur assembly component 1	-1.29415
ENSG00000118263	KLF7	Kruppel like factor 7	-1.29379
ENSG00000145241	CENPC	centromere protein C	-1.29326
ENSG00000154025	SLC5A10	solute carrier family 5 member 10	-1.29326
ENSG00000131368	MRPS25	mitochondrial ribosomal protein S25	-1.29326
ENSG00000265992	ESRG	embryonic stem cell related	-1.29326
ENSG00000147485	PXDNL	peroxidasin like	-1.29326
ENSG00000181392	SYNE4	spectrin repeat containing nuclear envelope family member 4	-1.28957
ENSG00000204695	OR14J1	olfactory receptor family 14 subfamily J member 1	-1.28957
ENSG00000171060	C8orf74	chromosome 8 open reading frame 74	-1.28957
ENSG00000157106	SMG1	SMG1 nonsense mediated mRNA decay associated PI3K related kinase	-1.28933
ENSG00000239332	LINC01119	long intergenic non-protein coding RNA 1119	-1.28933
ENSG00000112077	RHAG	Rh associated glycoprotein	-1.28933
ENSG00000172551	MUCL1	mucin like 1	-1.28726
ENSG00000128872	TMOD2	tropomodulin 2	-1.28726
ENSG00000159322	ADPGK	ADP dependent glucokinase	-1.28726
ENSG00000161542	PRPSAP1	phosphoribosyl pyrophosphate synthetase associated protein 1	-1.28726
ENSG00000261824	LINC00662	long intergenic non-protein coding RNA 662	-1.28726
ENSG00000167637	ZNF283	zinc finger protein 283	-1.28726
ENSG00000134324	LPIN1	lipin 1	-1.28726
ENSG00000109536	FRG1	FSHD region gene 1	-1.28726
ENSG00000165219	GAPVD1	GTPase activating protein and VPS9 domains 1	-1.28726
ENSG00000149403	GRIK4	glutamate ionotropic receptor kainate type subunit 4	-1.28688
ENSG00000148483	TMEM236	transmembrane protein 236	-1.2859
ENSG00000106025	TSPAN12	tetraspanin 12	-1.28039
ENSG00000225826	LINC00626	long intergenic non-protein coding RNA 626	-1.28039
ENSG00000149452	SLC22A8	solute carrier family 22 member 8	-1.28039
ENSG00000275379	H3C11	H3 clustered histone 11	-1.28039
ENSG00000133111	RFXAP	regulatory factor X associated protein	-1.27953
ENSG00000283275	MIR4275	microRNA 4275	-1.27808
ENSG00000015171	ZMYND11	zinc finger MYND-type containing 11	-1.27808
ENSG00000175426	PCSK1	proprotein convertase subtilisin/kexin type 1	-1.27808
ENSG00000221900	POM121L12	POM121 transmembrane nucleoporin like 12	-1.2775
ENSG00000168672	LRATD2	LRAT domain containing 2	-1.2775
ENSG00000132141	CCT6B	chaperonin containing TCP1 subunit 6B	-1.2775
ENSG00000154229	PRKCA	protein kinase C alpha	-1.2775
ENSG00000172201	ID4	inhibitor of DNA binding 4, HLH protein	-1.2775
ENSG00000160094	ZNF362	zinc finger protein 362	-1.2775
ENSG00000135372	NAT10	N-acetyltransferase 10	-1.2775
ENSG00000126785	RHOJ	ras homolog family member J	-1.2775
ENSG00000259728	LINC00933	long intergenic non-protein coding RNA 933	-1.2775
ENSG00000198547	C20orf203	chromosome 20 open reading frame 203	-1.2775
ENSG00000168875	SOX14	SRY-box transcription factor 14	-1.2775
ENSG00000163975	MELTF	melanotransferrin	-1.2775
ENSG00000137038	DMAC1	distal membrane arm assembly component 1	-1.2775
ENSG00000223522	LOC100505716	uncharacterized LOC100505716	-1.27683
ENSG00000157216	SSBP3	single stranded DNA binding protein 3	-1.27683
ENSG00000075292	ZNF638	zinc finger protein 638	-1.27683
ENSG00000168594	ADAM29	ADAM metallopeptidase domain 29	-1.27683
ENSG00000011083	SLC6A7	solute carrier family 6 member 7	-1.27683
ENSG00000158457	TSPAN33	tetraspanin 33	-1.27683
ENSG00000185238	PRMT3	protein arginine methyltransferase 3	-1.27683
ENSG00000125772	GPCPD1	glycerophosphocholine phosphodiesterase 1	-1.27683
ENSG00000169519	METTL15	methyltransferase like 15	-1.27536
ENSG00000120616	EPC1	enhancer of polycomb homolog 1	-1.27536
ENSG00000065000	AP3D1	adaptor related protein complex 3 subunit delta 1	-1.27529
ENSG00000189292	ALKAL2	ALK and LTK ligand 2	-1.27529
ENSG00000075340	ADD2	adducin 2	-1.27529
ENSG00000179046	TRIML2	tripartite motif family like 2	-1.27529
ENSG00000179766	ATP8B5P	ATPase phospholipid transporting 8B5, pseudogene	-1.27529
ENSG00000172927	MYEOV	myeloma overexpressed	-1.27468
ENSG00000175294	CATSPER1	cation channel sperm associated 1	-1.27438
ENSG00000176124	DLEU7-AS1	DLEU7 antisense RNA 1	-1.26923
ENSG00000227345	PARG	poly(ADP-ribose) glycohydrolase	-1.26909
ENSG00000116147	TNR	tenascin R	-1.26909
ENSG00000151474	FRMD4A	FERM domain containing 4A	-1.26909
ENSG00000165138	ANKS6	ankyrin repeat and sterile alpha motif domain containing 6	-1.26909
ENSG00000144868	TMEM108	transmembrane protein 108	-1.26882
ENSG00000088876	ZNF343	zinc finger protein 343	-1.26882
ENSG00000007944	MYLIP	myosin regulatory light chain interacting protein	-1.26522
ENSG00000180264	ADGRD2	adhesion G protein-coupled receptor D2	-1.26522
ENSG00000116991	SIPA1L2	signal induced proliferation associated 1 like 2	-1.26485
ENSG00000138162	TACC2	transforming acidic coiled-coil containing protein 2	-1.26485
ENSG00000166689	PLEKHA7	pleckstrin homology domain containing A7	-1.26485
ENSG00000150045	KLRF1	killer cell lectin like receptor F1	-1.26485
ENSG00000139132	FGD4	FYVE, RhoGEF and PH domain containing 4	-1.26485
ENSG00000180872	DEFB112	defensin beta 112	-1.26485
ENSG00000136574	GATA4	GATA binding protein 4	-1.26485
ENSG00000179456	ZBTB18	zinc finger and BTB domain containing 18	-1.26471
ENSG00000156011	PSD3	pleckstrin and Sec7 domain containing 3	-1.26369
ENSG00000281219	LINC00254	long intergenic non-protein coding RNA 254	-1.26369
ENSG00000074211	PPP2R2C	protein phosphatase 2 regulatory subunit Bgamma	-1.26156
ENSG00000149289	ZC3H12C	zinc finger CCCH-type containing 12C	-1.26087
ENSG00000151726	ACSL1	acyl-CoA synthetase long chain family member 1	-1.26087
ENSG00000173253	DMRT2	doublesex and mab-3 related transcription factor 2	-1.26087
ENSG00000107771	CCSER2	coiled-coil serine rich protein 2	-1.26079
ENSG00000134198	TSPAN2	tetraspanin 2	-1.26079
ENSG00000100592	DAAM1	dishevelled associated activator of morphogenesis 1	-1.26079
ENSG00000255223	OR5M11	olfactory receptor family 5 subfamily M member 11	-1.26079
ENSG00000172809	RPL38	ribosomal protein L38	-1.26079
ENSG00000164151	ICE1	interactor of little elongation complex ELL subunit 1	-1.26079
ENSG00000134986	NREP	neuronal regeneration related protein	-1.26079
ENSG00000250328	MGC32805	uncharacterized LOC153163	-1.26079
ENSG00000113522	RAD50	RAD50 double strand break repair protein	-1.26079
ENSG00000145832	SLC25A48	solute carrier family 25 member 48	-1.26079
ENSG00000122550	KLHL7	kelch like family member 7	-1.26079
ENSG00000251620	STPG2-AS1	STPG2 antisense RNA 1	-1.25864
ENSG00000189419	SPATA41	spermatogenesis associated 41	-1.25864
ENSG00000196839	ADA	adenosine deaminase	-1.25864
ENSG00000283468	MIR4454	microRNA 4454	-1.25864
ENSG00000134982	APC	APC regulator of WNT signaling pathway	-1.25864
ENSG00000163873	GRIK3	glutamate ionotropic receptor kainate type subunit 3	-1.25839
ENSG00000010932	FMO1	flavin containing dimethylaniline monoxygenase 1	-1.25839
ENSG00000132109	TRIM21	tripartite motif containing 21	-1.25839
ENSG00000167272	POP5	POP5 homolog, ribonuclease P/MRP subunit	-1.25839
ENSG00000151948	GLT1D1	glycosyltransferase 1 domain containing 1	-1.25839
ENSG00000266952	LINC01538	long intergenic non-protein coding RNA 1538	-1.25839
ENSG00000213020	ZNF611	zinc finger protein 611	-1.25839
ENSG00000115129	TP53I3	tumor protein p53 inducible protein 3	-1.25839
ENSG00000238835	SCARNA18	small Cajal body-specific RNA 18	-1.25839
ENSG00000037280	FLT4	fms related receptor tyrosine kinase 4	-1.25839
ENSG00000172461	FUT9	fucosyltransferase 9	-1.25839
ENSG00000111817	DSE	dermatan sulfate epimerase	-1.25839
ENSG00000135525	MAP7	microtubule associated protein 7	-1.25839
ENSG00000189056	RELN	reelin	-1.25839
ENSG00000155561	NUP205	nucleoporin 205	-1.25839
ENSG00000147488	ST18	ST18 C2H2C-type zinc finger transcription factor	-1.25839
ENSG00000176842	IRX5	iroquois homeobox 5	-1.25667
ENSG00000169918	OTUD7A	OTU deubiquitinase 7A	-1.25478
ENSG00000106086	PLEKHA8	pleckstrin homology domain containing A8	-1.25473
ENSG00000075240	GRAMD4	GRAM domain containing 4	-1.25332
ENSG00000162383	SLC1A7	solute carrier family 1 member 7	-1.25233
ENSG00000167280	ENGASE	endo-beta-N-acetylglucosaminidase	-1.25233
ENSG00000173157	ADAMTS20	ADAM metallopeptidase with thrombospondin type 1 motif 20	-1.25035
ENSG00000078900	TP73	tumor protein p73	-1.25035
ENSG00000182077	PTCHD3	patched domain containing 3 (gene/pseudogene)	-1.25035
ENSG00000165476	REEP3	receptor accessory protein 3	-1.25035
ENSG00000179532	DNHD1	dynein heavy chain domain 1	-1.25035
ENSG00000140538	NTRK3	neurotrophic receptor tyrosine kinase 3	-1.25035
ENSG00000170396	ZNF804A	zinc finger protein 804A	-1.25035
ENSG00000118985	ELL2	elongation factor for RNA polymerase II 2	-1.25035
ENSG00000147853	AK3	adenylate kinase 3	-1.25035
ENSG00000274391	TPTE	transmembrane phosphatase with tensin homology	-1.24929
ENSG00000123892	RAB38	RAB38, member RAS oncogene family	-1.24869
ENSG00000162951	LRRTM1	leucine rich repeat transmembrane neuronal 1	-1.24869
ENSG00000196659	TTC30B	tetratricopeptide repeat domain 30B	-1.24869
ENSG00000123485	HJURP	Holliday junction recognition protein	-1.24869
ENSG00000180376	CCDC66	coiled-coil domain containing 66	-1.24869
ENSG00000172020	GAP43	growth associated protein 43	-1.24869
ENSG00000124570	SERPINB6	serpin family B member 6	-1.24869
ENSG00000151353	TMEM18	transmembrane protein 18	-1.24775
ENSG00000136040	PLXNC1	plexin C1	-1.24775
ENSG00000127603	MACF1	microtubule actin crosslinking factor 1	-1.24775
ENSG00000118733	OLFM3	olfactomedin 3	-1.24775
ENSG00000102524	TNFSF13B	TNF superfamily member 13b	-1.24775
ENSG00000261742	LINC00922	long intergenic non-protein coding RNA 922	-1.24775
ENSG00000006712	PAF1	PAF1 homolog, Paf1/RNA polymerase II complex component	-1.24775
ENSG00000144218	AFF3	AF4/FMR2 family member 3	-1.24775
ENSG00000197410	DCHS2	dachsous cadherin-related 2	-1.24775
ENSG00000109738	GLRB	glycine receptor beta	-1.24775
ENSG00000188994	ZNF292	zinc finger protein 292	-1.24775
ENSG00000205268	PDE7A	phosphodiesterase 7A	-1.24775
ENSG00000198963	RORB	RAR related orphan receptor B	-1.24775
ENSG00000025156	HSF2	heat shock transcription factor 2	-1.24679
ENSG00000134533	RERG	RAS like estrogen regulated growth inhibitor	-1.24679
ENSG00000088970	KIZ	kizuna centrosomal protein	-1.24679
ENSG00000176749	CDK5R1	cyclin dependent kinase 5 regulatory subunit 1	-1.24637
ENSG00000182108	DEXI	Dexi homolog	-1.24637
ENSG00000124299	PEPD	peptidase D	-1.24637
ENSG00000242808	SOX2-OT	SOX2 overlapping transcript	-1.24637
ENSG00000120519	SLC10A7	solute carrier family 10 member 7	-1.24637
ENSG00000145569	OTULINL	OTU deubiquitinase with linear linkage specificity like	-1.24637
ENSG00000203711	LINC02901	long intergenic non-protein coding RNA 2901	-1.24637
ENSG00000128585	MKLN1	muskelin 1	-1.24637
ENSG00000164976	MYORG	myogenesis regulating glycosidase (putative)	-1.24637
ENSG00000115705	TPO	thyroid peroxidase	-1.24287
ENSG00000125798	FOXA2	forkhead box A2	-1.24287
ENSG00000237248	LINC00987	long intergenic non-protein coding RNA 987	-1.24287
ENSG00000137869	CYP19A1	cytochrome P450 family 19 subfamily A member 1	-1.24287
ENSG00000141562	NARF	nuclear prelamin A recognition factor	-1.24287
ENSG00000284252	MIR4444-1	microRNA 4444-1	-1.24287
ENSG00000172752	COL6A5	collagen type VI alpha 5 chain	-1.24287
ENSG00000207756	MIR580	microRNA 580	-1.24287
ENSG00000082556	OPRK1	opioid receptor kappa 1	-1.24287
ENSG00000254087	LYN	LYN proto-oncogene, Src family tyrosine kinase	-1.24287
ENSG00000177917	ARL6IP6	ADP ribosylation factor like GTPase 6 interacting protein 6	-1.24066
ENSG00000269821	KCNQ1OT1	KCNQ1 opposite strand/antisense transcript 1	-1.24066
ENSG00000182601	HS3ST4	heparan sulfate-glucosamine 3-sulfotransferase 4	-1.24066
ENSG00000118260	CREB1	cAMP responsive element binding protein 1	-1.24066
ENSG00000179869	ABCA13	ATP binding cassette subfamily A member 13	-1.24066
ENSG00000164941	INTS8	integrator complex subunit 8	-1.23996
ENSG00000105198	LGALS13	galectin 13	-1.23886
ENSG00000114126	TFDP2	transcription factor Dp-2	-1.23886
ENSG00000269113	TRABD2B	TraB domain containing 2B	-1.23886
ENSG00000154080	CHST9	carbohydrate sulfotransferase 9	-1.23886
ENSG00000239521	CASTOR3	CASTOR family member 3	-1.23886
ENSG00000275708	MIR3648-1	microRNA 3648-1	-1.23882
ENSG00000185736	ADARB2	adenosine deaminase RNA specific B2 (inactive)	-1.23775
ENSG00000168014	C2CD3	C2 domain containing 3 centriole elongation regulator	-1.23635
ENSG00000089250	NOS1	nitric oxide synthase 1	-1.23591
ENSG00000113645	WWC1	WW and C2 domain containing 1	-1.23591
ENSG00000227124	ZNF717	zinc finger protein 717	-1.23568
ENSG00000182118	FAM89A	family with sequence similarity 89 member A	-1.23568
ENSG00000108702	CCL1	C-C motif chemokine ligand 1	-1.23568
ENSG00000228784	LINC00954	long intergenic non-protein coding RNA 954	-1.23568
ENSG00000263813	MIR3679	microRNA 3679	-1.23568
ENSG00000058063	ATP11B	ATPase phospholipid transporting 11B (putative)	-1.23568
ENSG00000112149	CD83	CD83 molecule	-1.23568
ENSG00000196115	ADAM5	ADAM metallopeptidase domain 5 (pseudogene)	-1.23568
ENSG00000168828	OR13J1	olfactory receptor family 13 subfamily J member 1	-1.23568
ENSG00000166111	SVOP	SV2 related protein	-1.23243
ENSG00000100353	EIF3D	eukaryotic translation initiation factor 3 subunit D	-1.23243
ENSG00000117305	HMGCL	3-hydroxy-3-methylglutaryl-CoA lyase	-1.23243
ENSG00000142856	ITGB3BP	integrin subunit beta 3 binding protein	-1.23243
ENSG00000086967	MYBPC2	myosin binding protein C2	-1.23243
ENSG00000132554	RGS22	regulator of G protein signaling 22	-1.23243
ENSG00000056998	GYG2	glycogenin 2	-1.23229
ENSG00000139505	MTMR6	myotubularin related protein 6	-1.23222
ENSG00000226620	LINC00343	long intergenic non-protein coding RNA 343	-1.22913
ENSG00000187531	SIRT7	sirtuin 7	-1.22913
ENSG00000196290	NIF3L1	NGG1 interacting factor 3 like 1	-1.22913
ENSG00000114626	ABTB1	ankyrin repeat and BTB domain containing 1	-1.22913
ENSG00000136928	GABBR2	gamma-aminobutyric acid type B receptor subunit 2	-1.22913
ENSG00000182621	PLCB1	phospholipase C beta 1	-1.2287
ENSG00000101003	GINS1	GINS complex subunit 1	-1.2287
ENSG00000112996	MRPS30	mitochondrial ribosomal protein S30	-1.2287
ENSG00000156006	NAT2	N-acetyltransferase 2	-1.2287
ENSG00000198680	TUSC1	tumor suppressor candidate 1	-1.22845
ENSG00000091140	DLD	dihydrolipoamide dehydrogenase	-1.22845
ENSG00000214617	SLC6A10P	solute carrier family 6 member 10, pseudogene	-1.22548
ENSG00000085276	MECOM	MDS1 and EVI1 complex locus	-1.22503
ENSG00000223941	LINC01014	long intergenic non-protein coding RNA 1014	-1.22221
ENSG00000111371	SLC38A1	solute carrier family 38 member 1	-1.22221
ENSG00000112319	EYA4	EYA transcriptional coactivator and phosphatase 4	-1.22221
ENSG00000044524	EPHA3	EPH receptor A3	-1.22015
ENSG00000095015	MAP3K1	mitogen-activated protein kinase kinase kinase 1	-1.22015
ENSG00000148498	PARD3	par-3 family cell polarity regulator	-1.22015
ENSG00000251209	LINC00923	long intergenic non-protein coding RNA 923	-1.22015
ENSG00000148429	USP6NL	USP6 N-terminal like	-1.22015
ENSG00000049246	PER3	period circadian regulator 3	-1.22015
ENSG00000151655	ITIH2	inter-alpha-trypsin inhibitor heavy chain 2	-1.22015
ENSG00000111087	GLI1	GLI family zinc finger 1	-1.22015
ENSG00000072210	ALDH3A2	aldehyde dehydrogenase 3 family member A2	-1.22015
ENSG00000005700	IBTK	inhibitor of Bruton tyrosine kinase	-1.22015
ENSG00000162889	MAPKAPK2	MAPK activated protein kinase 2	-1.22015
ENSG00000148450	MSRB2	methionine sulfoxide reductase B2	-1.22015
ENSG00000107984	DKK1	dickkopf WNT signaling pathway inhibitor 1	-1.22015
ENSG00000085117	CD82	CD82 molecule	-1.22015
ENSG00000083799	CYLD	CYLD lysine 63 deubiquitinase	-1.22015
ENSG00000141905	NFIC	nuclear factor I C	-1.22015
ENSG00000169777	TAS2R1	taste 2 receptor member 1	-1.22015
ENSG00000273542	H4C12	H4 clustered histone 12	-1.22015
ENSG00000112249	ASCC3	activating signal cointegrator 1 complex subunit 3	-1.22015
ENSG00000172922	RNASEH2C	ribonuclease H2 subunit C	-1.2186
ENSG00000166959	MS4A8	membrane spanning 4-domains A8	-1.2168
ENSG00000231298	MANCR	mitotically associated long non coding RNA	-1.21626
ENSG00000137766	UNC13C	unc-13 homolog C	-1.21626
ENSG00000166292	TMEM100	transmembrane protein 100	-1.21626
ENSG00000186190	BPIFB3	BPI fold containing family B member 3	-1.21626
ENSG00000171517	LPAR3	lysophosphatidic acid receptor 3	-1.21395
ENSG00000117507	FMO6P	flavin containing dimethylaniline monoxygenase 6, pseudogene	-1.21395
ENSG00000061936	SFSWAP	splicing factor SWAP	-1.21395
ENSG00000215512	LOC644669	ankyrin repeat domain 30B pseudogene	-1.21395
ENSG00000153086	ACMSD	aminocarboxymuconate semialdehyde decarboxylase	-1.21395
ENSG00000182022	CHST15	carbohydrate sulfotransferase 15	-1.21027
ENSG00000100644	HIF1A	hypoxia inducible factor 1 subunit alpha	-1.21027
ENSG00000039068	CDH1	cadherin 1	-1.21027
ENSG00000157168	NRG1	neuregulin 1	-1.21027
ENSG00000132640	BTBD3	BTB domain containing 3	-1.20971
ENSG00000114062	UBE3A	ubiquitin protein ligase E3A	-1.20971
ENSG00000092607	TBX15	T-box transcription factor 15	-1.20971
ENSG00000258548	LINC00645	long intergenic non-protein coding RNA 645	-1.20971
ENSG00000186207	LCE5A	late cornified envelope 5A	-1.20971
ENSG00000237149	ZNF503-AS2	ZNF503 antisense RNA 2	-1.20971
ENSG00000211584	SLC48A1	solute carrier family 48 member 1	-1.20971
ENSG00000166206	GABRB3	gamma-aminobutyric acid type A receptor subunit beta3	-1.20971
ENSG00000103942	HOMER2	homer scaffold protein 2	-1.20971
ENSG00000176222	ZNF404	zinc finger protein 404	-1.20971
ENSG00000266354	MIR4776-1	microRNA 4776-1	-1.20971
ENSG00000154162	CDH12	cadherin 12	-1.20971
ENSG00000196092	PAX5	paired box 5	-1.20971
ENSG00000119314	PTBP3	polypyrimidine tract binding protein 3	-1.20971
ENSG00000119401	TRIM32	tripartite motif containing 32	-1.20971
ENSG00000246223	LINC01550	long intergenic non-protein coding RNA 1550	-1.20926
ENSG00000154478	GPR26	G protein-coupled receptor 26	-1.20711
ENSG00000038382	TRIO	trio Rho guanine nucleotide exchange factor	-1.20711
ENSG00000174343	CHRNA9	cholinergic receptor nicotinic alpha 9 subunit	-1.20711
ENSG00000174842	GLMN	glomulin, FKBP associated protein	-1.20711
ENSG00000150594	ADRA2A	adrenoceptor alpha 2A	-1.20711
ENSG00000255359	CCDC179	coiled-coil domain containing 179	-1.20711
ENSG00000150672	DLG2	discs large MAGUK scaffold protein 2	-1.20711
ENSG00000152936	LMNTD1	lamin tail domain containing 1	-1.20711
ENSG00000139644	TMBIM6	transmembrane BAX inhibitor motif containing 6	-1.20711
ENSG00000214249	CTAGE11P	CTAGE family member 11, pseudogene	-1.20711
ENSG00000182831	C16orf72	chromosome 16 open reading frame 72	-1.20711
ENSG00000153879	CEBPG	CCAAT enhancer binding protein gamma	-1.20711
ENSG00000100281	HMGXB4	HMG-box containing 4	-1.20711
ENSG00000179796	LRRC3B	leucine rich repeat containing 3B	-1.20711
[truncated: 818 more rows]
